# Supplementary material for: Identification of a novel prognostic DNA methylation signature for lung adenocarcinoma based on consensus clustering method
Source: Cancer Med. 2020 Aug 28;9(20):7488–502. doi: 10.1002/cam4.3343 (PMC7571836; doi:10.1002/cam4.3343)
Supplement: Supplementary file 2 — Table S2 [file CAM4-9-7488-s002.xlsx]

## Sheet: k450clinical
Supplementary Table 2. Clinical information of the training set.
Id	age	gender	stage	T	M	N	OS	vital_status	additional_studies	tumor_tissue_site	histological_type	other_dx	days_to_birth	days_to_last_known_alive	days_to_death	days_to_last_followup	race_list	tissue_source_site	patient_id	bcr_patient_uuid	history_of_neoadjuvant_treatment	informed_consent_verified	icd_o_3_site	icd_o_3_histology	icd_10	tissue_prospective_collection_indicator	tissue_retrospective_collection_indicator	days_to_initial_pathologic_diagnosis	age_at_initial_pathologic_diagnosis	year_of_initial_pathologic_diagnosis	ethnicity	person_neoplasm_cancer_status	performance_status_scale_timing	day_of_form_completion	month_of_form_completion	year_of_form_completion	karnofsky_performance_score	eastern_cancer_oncology_group	tobacco_smoking_history	year_of_tobacco_smoking_onset	stopped_smoking_year	number_pack_years_smoked	anatomic_neoplasm_subdivision	anatomic_neoplasm_subdivision_other	diagnosis	location_in_lung_parenchyma	residual_tumor	kras_mutation_found	kras_gene_analysis_performed
TCGA-44-6147	67	FEMALE	Stage IA	T1b	M0	NX	845	Alive	TCGAFPPP	Lung	Lung Adenocarcinoma- Not Otherwise Specified (NOS)	Yes	-24631	NA	NA	236	WHITE	44	6147	889aec8e-14ba-48d9-8fe1-f2416e82b333	No	YES	C34.1	1940-03-01	C34.1	YES	NO	0	67	2010	NOT HISPANIC OR LATINO	TUMOR FREE		5	7	2011	NA	NA	3	1976	1980	NA	R-Upper		Lung Adenocarcinoma
TCGA-55-A4DG	71	MALE	Stage IA	T1b	MX	N0	608	Alive		Lung	Lung Adenocarcinoma- Not Otherwise Specified (NOS)	No	-26044	NA	NA	162	WHITE	55	A4DG	3E34C7D9-90FA-41E2-BA6B-4BBC332ADC4E	No	YES	C34.1	1940-03-01	C34.1	YES	NO	0	71	2012	NOT HISPANIC OR LATINO	TUMOR FREE		25	1	2013	NA	NA	4	NA	2012	100	R-Upper		Lung Adenocarcinoma		R0
TCGA-MP-A4SV	67	MALE	Stage IB	T2	M0	N0	2620	Dead		Lung	Lung Adenocarcinoma- Not Otherwise Specified (NOS)	No	-24516	NA	2620	NA		MP	A4SV	706420C4-8820-4B41-80D9-F3EFD1D2A4F0	No	YES	C34.3	1940-03-01	C34.3	NO	YES	0	67	2001				2	4	2013	NA	NA	2	1946	NA	110	L-Lower		Lung Adenocarcinoma		R0		NO
TCGA-64-5774	60	MALE	Stage IB	T2	M0	N0	2676	Alive		Lung	Lung Adenocarcinoma- Not Otherwise Specified (NOS)	No	-22059	NA	NA	2550	WHITE	64	5774	fd3fc273-c035-40ea-a459-ff4806f5d592	No	YES	C34.0	1940-03-01	C34.0	NO	YES	0	60	2004	NOT HISPANIC OR LATINO	TUMOR FREE		2	5	2011	NA	NA	4	1959	2004	45			Lung Adenocarcinoma	Central Lung	R0
TCGA-49-4488	74	FEMALE	Stage IA	T1	MX	N0	869	Dead		Lung	Lung Adenocarcinoma- Not Otherwise Specified (NOS)	No	-27332	NA	869	NA	WHITE	49	4488	d721bfe0-90e3-415e-b9f3-1a270efa5fbb	No	YES	C34.3	1940-03-01	C34.3	NO	YES	0	74	1992	NOT HISPANIC OR LATINO			9	8	2011	NA	NA	3	NA	1964	NA	L-Lower		Lung Adenocarcinoma		R0
TCGA-62-A46U	71	FEMALE	Stage IIB	T2	M0	N1	2067	Alive		Lung	Lung Adenocarcinoma Mixed Subtype	No	-25998	NA	NA	1708	WHITE	62	A46U	793649E5-F479-4D64-8723-2EF488FE0FD9	No	YES	C34.3	1955-03-01	C34.3	NO	YES	0	71	2007	NOT HISPANIC OR LATINO	TUMOR FREE	Preoperative	30	10	2012	100	NA	1	NA	NA	NA	R-Lower		Lung Adenocarcinoma	Central Lung	R0		NO
TCGA-75-7025	unknow	MALE	Stage IB	T2	M0	N0	3305	Alive		Lung	Lung Adenocarcinoma- Not Otherwise Specified (NOS)	No	NA	NA	NA	NA		75	7025	681b1176-9676-44d3-892c-1d5dba1ce25b	No	YES	C34.1	1940-03-01	C34.1	NO	YES	NA	NA	NA		TUMOR FREE	Preoperative	11	8	2011	NA	0	3	1967	1986	NA	L-Lower		Lung Adenocarcinoma	Peripheral Lung	R0
TCGA-55-8203	69	FEMALE	Stage IA	T1b	M0	N0	547	Alive		Lung	Lung Adenocarcinoma- Not Otherwise Specified (NOS)	Yes, History of Prior Malignancy	-25477	NA	NA	4	WHITE	55	8203	9a9bd705-1ef1-4a6c-bb1e-bdd346dc01c0	No	YES	C34.3	1940-03-01	C34.3	YES	NO	0	69	2011	NOT HISPANIC OR LATINO	TUMOR FREE		16	6	2012	NA	NA	2	NA	NA	50	R-Lower		Lung Adenocarcinoma		R0		NO
TCGA-L4-A4E6	67	MALE	Stage IA	T1	M0	N0	435	Alive		Lung	Lung Adenocarcinoma- Not Otherwise Specified (NOS)	No	-24631	NA	NA	76	WHITE	L4	A4E6	26A92E1B-08D8-45CD-AF0C-EAF2514808A2	No	YES	C34.1	1940-03-01	C34.1	NO	YES	0	67	2012	NOT HISPANIC OR LATINO	TUMOR FREE		5	12	2012	NA	NA	3	1954	1984	30	R-Upper		Lung Adenocarcinoma	Peripheral Lung	R0		NO
TCGA-44-A47F	74	MALE	Stage IIB	T2b	M0	N1	337	Alive		Lung	Lung Adenocarcinoma- Not Otherwise Specified (NOS)	Yes, History of Prior Malignancy	-27122	NA	NA	246	WHITE	44	A47F	F61D599A-43BD-4743-9568-678317E75955	No	YES	C34.1	1940-03-01	C34.1	YES	NO	0	74	2012	NOT HISPANIC OR LATINO	TUMOR FREE	Preoperative	23	11	2012	NA	0	3	1955	1987	20	L-Upper		Lung Adenocarcinoma
TCGA-44-8120	58	MALE	Stage IB	T2a	M0	N0	260	Alive		Lung	Lung Adenocarcinoma- Not Otherwise Specified (NOS)	No	-21188	NA	NA	169	BLACK OR AFRICAN AMERICAN	44	8120	83e38dbd-edab-47f2-b19f-6ea38fc6bece	No	YES	C34.1	1940-03-01	C34.1	YES	NO	0	58	2011	NOT HISPANIC OR LATINO	TUMOR FREE	Preoperative	31	5	2012	NA	0	5	1981	NA	30	R-Upper		Lung Adenocarcinoma
TCGA-53-7813	51	FEMALE	Stage IIIB	T4	M0	N0	424	Alive		Lung	Lung Bronchioloalveolar Carcinoma Nonmucinous	No	-18875	NA	NA	418	WHITE	53	7813	42d208bd-cd77-4bfb-ad53-9fc072a87393	No	YES	C34.1	1952-03-01	C34.1	NO	YES	0	51	2008	NOT HISPANIC OR LATINO	TUMOR FREE	Pre-Adjuvant Therapy	14	3	2012	NA	1	4	1973	2008	35	R-Upper		Lung Adenocarcinoma				NO
TCGA-44-5645	61	FEMALE	Stage IA	T1	unknow	NX	852	Alive	TCGAFPPP	Lung	Lung Adenocarcinoma- Not Otherwise Specified (NOS)	No	-22471	NA	NA	208	BLACK OR AFRICAN AMERICAN	44	5645	ddeacccf-0953-4952-8a4e-c2617f2e7bcc	No	YES	C34.1	1940-03-01	C34.1	YES	NO	0	61	2010	NOT HISPANIC OR LATINO	TUMOR FREE		13	4	2011	NA	NA	3	1963	1973	5	L-Upper		Lung Adenocarcinoma
TCGA-55-6987	77	MALE	Stage IA	T1	M0	N0	2137	Alive		Lung	Lung Adenocarcinoma- Not Otherwise Specified (NOS)	No	-28382	NA	NA	1170	WHITE	55	6987	2efc156c-464a-4c2f-a854-39fefe32081c	No	YES	C34.3	1940-03-01	C34.3	NO	YES	0	77	2006	NOT HISPANIC OR LATINO	TUMOR FREE		27	7	2011	NA	NA	4	NA	2006	NA	L-Lower		Lung Adenocarcinoma				NO
TCGA-MP-A4TC	77	MALE	Stage IIIA	T1	M0	N2	74	Dead		Lung	Lung Adenocarcinoma- Not Otherwise Specified (NOS)	Yes, History of Prior Malignancy	-28471	NA	74	NA	WHITE	MP	A4TC	99C35245-E1C8-4805-B7A5-F703BB506030	No	YES	C34.2	1940-03-01	C34.2	NO	YES	0	77	2008	NOT HISPANIC OR LATINO	TUMOR FREE		2	4	2013	NA	NA	3	1944	1976	125	R-Middle		Lung Adenocarcinoma		R0		NO
TCGA-44-5644	51	FEMALE	Stage IB	T2a	unknow	N0	863	Alive		Lung	Lung Adenocarcinoma- Not Otherwise Specified (NOS)	No	-18644	NA	NA	498	WHITE	44	5644	1fc81cd4-fa89-4135-8c3c-027ffae82b05	No	YES	C34.3	1940-03-01	C34.3	YES	NO	0	51	2010	NOT HISPANIC OR LATINO	TUMOR FREE		12	10	2011	NA	NA	2	1975	NA	17.5	R-Lower		Lung Adenocarcinoma
TCGA-86-7701	66	MALE	Stage IV	T2	M1	N0	947	Alive		Lung	Lung Adenocarcinoma- Not Otherwise Specified (NOS)	No	-24209	NA	NA	11	WHITE	86	7701	a3f6bc1c-19ab-4eeb-a9ac-3d2fac850bde	No	YES	C34.1	1940-03-01	C34.1	YES	NO	0	66	2011	NOT HISPANIC OR LATINO	TUMOR FREE		18	1	2012	80	2	1	NA	NA	NA	R-Upper		Lung Adenocarcinoma	Peripheral Lung	R0
TCGA-95-7043	63	FEMALE	Stage IA	T1a	MX	N0	503	Alive		Lung	Lung Adenocarcinoma Mixed Subtype	Yes	-23165	NA	NA	2	WHITE	95	7043	c650b1ff-8a4c-4ee9-b7c1-268c28c83827	No	YES	C34.1	1955-03-01	C34.1	YES	NO	0	63	2011	NOT HISPANIC OR LATINO	TUMOR FREE		NA	8	2011	NA	NA	4	1964	2003	40	R-Upper		Lung Adenocarcinoma
TCGA-50-6591	63	FEMALE	Stage IV	T2	M1	N0	119	Dead		Lung	Lung Adenocarcinoma- Not Otherwise Specified (NOS)	No	-23067	NA	119	NA	WHITE	50	6591	9b132e4f-7e35-4cc5-8711-43ad62b906d0	No	YES	C34.3	1940-03-01	C34.3	NO	YES	0	63	2007	NOT HISPANIC OR LATINO	WITH TUMOR		25	8	2011	NA	NA	1	NA	NA	NA	L-Lower		Lung Adenocarcinoma
TCGA-44-8117	54	FEMALE	Stage IB	T2a	M0	N0	385	Alive		Lung	Lung Adenocarcinoma- Not Otherwise Specified (NOS)	No	-19855	NA	NA	259	WHITE	44	8117	6d96a298-be5a-4e14-afe8-ca4b6ca298d6	No	YES	C34.1	1940-03-01	C34.1	YES	NO	0	54	2011	NOT HISPANIC OR LATINO	TUMOR FREE	Pre-Adjuvant Therapy	11	6	2012	NA	1	4	1975	2011	54	R-Upper		Lung Adenocarcinoma
TCGA-55-8616	58	FEMALE	Stage IB	T2a	M0	N0	48	Alive		Lung	Lung Adenocarcinoma- Not Otherwise Specified (NOS)	No	-21225	NA	NA	48	WHITE	55	8616	fe714ac0-f874-426a-924b-a2980232b5f7	No	YES	C34.1	1940-03-01	C34.1	YES	NO	0	58	2012	NOT HISPANIC OR LATINO	TUMOR FREE	Preoperative	28	12	2012	NA	0	4	NA	1999	NA	R-Upper		Lung Adenocarcinoma		R0
TCGA-55-6971	59	FEMALE	Stage IB	T2	MX	N0	1400	Alive		Lung	Lung Adenocarcinoma- Not Otherwise Specified (NOS)	No	-21734	NA	NA	25	WHITE	55	6971	8d0736fe-261c-445c-bfd2-a3ea3ceaf367	No	YES	C34.3	1940-03-01	C34.3	NO	YES	0	59	2010		TUMOR FREE		28	7	2011	NA	NA	4	1970	2010	60	L-Lower		Lung Adenocarcinoma		R0		NO
TCGA-05-4405	74	FEMALE	Stage IB	T2	M0	N0	610	Alive		Lung	Lung Adenocarcinoma Mixed Subtype	Yes	-27241	NA	NA	610		5	4405	f587c9ab-2949-4410-80d6-a050865d48aa	No	YES	C34.3	1955-03-01	C34.3	NO	YES	0	74	2006		TUMOR FREE		22	7	2010	NA	NA	4	1951	1994	65	R-Lower		Lung Adenocarcinoma		R0
TCGA-64-5775	71	MALE	Stage IIIA	T4	M0	N0	62	Dead		Lung	Lung Adenocarcinoma- Not Otherwise Specified (NOS)	No	-26058	NA	62	NA	WHITE	64	5775	c8544fb3-b26e-4672-bb81-a271db724b04	Yes	YES	C34.1	1940-03-01	C34.1	NO	YES	0	71	2005	NOT HISPANIC OR LATINO	WITH TUMOR		2	5	2011	NA	NA	2	1950	NA	110	L-Upper		Lung Adenocarcinoma		R0
TCGA-75-5125	unknow	MALE	Stage IIB	T2	M0	N1	2027	Alive		Lung	Lung Adenocarcinoma- Not Otherwise Specified (NOS)	No	NA	NA	NA	NA		75	5125	205759a6-6391-491b-9857-0080c3a5871e	No	YES	C34.1	1940-03-01	C34.1	NO	YES	NA	NA	NA		TUMOR FREE	Other	31	3	2011	NA	NA	3	NA	1987	25	R-Upper		Lung Adenocarcinoma	Peripheral Lung	R0		NO
TCGA-71-8520	60	FEMALE	Stage IB	T2	M0	N0	210	Alive		Lung	Lung Adenocarcinoma- Not Otherwise Specified (NOS)	No	-21921	NA	NA	3	ASIAN	71	8520	37884d39-64e8-4242-b6bd-4c0a1daa21cd	No	YES	C34.1	1940-03-01	C34.1	YES	NO	0	60	2011	NOT HISPANIC OR LATINO	TUMOR FREE	Preoperative	15	4	2013	40	NA	1	NA	NA	NA	L-Upper		Lung Adenocarcinoma		R0	NO	YES
TCGA-86-8669	64	MALE	Stage IA	T1b	M0	N0	938	Alive		Lung	Lung Adenocarcinoma- Not Otherwise Specified (NOS)	No	-23443	NA	NA	34	WHITE	86	8669	7b89166e-c5b8-481b-aa70-495141499b91	No	YES	C34.1	1940-03-01	C34.1	YES	NO	0	64	2012	NOT HISPANIC OR LATINO	TUMOR FREE	Preoperative	30	8	2012	100	0	2	1965	NA	47	R-Upper		Lung Adenocarcinoma	Peripheral Lung	R0		NO
TCGA-86-8076	42	MALE	Stage IA	T1	M0	N0	993	Alive		Lung	Lung Papillary Adenocarcinoma	No	-15605	NA	NA	26	WHITE	86	8076	8609edfc-119d-4d63-9188-c86aabd5ca52	No	YES	C34.1	1960-03-01	C34.1	YES	NO	0	42	2011	NOT HISPANIC OR LATINO	TUMOR FREE	Preoperative	9	5	2012	80	2	1	NA	NA	NA	R-Upper		Lung Adenocarcinoma	Peripheral Lung	R0		NO
TCGA-55-A48Z	60	FEMALE	Stage IIIB	T1a	MX	N3	651	Alive		Lung	Lung Adenocarcinoma Mixed Subtype	No	-22056	NA	NA	29	WHITE	55	A48Z	16D3C1C1-CF3A-44B6-B564-8AE5464B243D	No	YES	C34.1	1955-03-01	C34.1	YES	NO	0	60	2012	NOT HISPANIC OR LATINO	WITH TUMOR	Preoperative	21	2	2013	70	2	4	1972	2012	40	R-Upper		Lung Adenocarcinoma	Central Lung	R0	NO	YES
TCGA-MP-A4SY	61	MALE	Stage IIB	T2	M0	N1	1501	Dead		Lung	Lung Adenocarcinoma- Not Otherwise Specified (NOS)	No	-22448	NA	1501	NA	WHITE	MP	A4SY	8CC6BCEC-65DF-46A9-A88C-09762A132857	No	YES	C34.3	1940-03-01	C34.3	NO	YES	0	61	2002	NOT HISPANIC OR LATINO	TUMOR FREE	Pre-Adjuvant Therapy	2	4	2013	NA	0	4	NA	2002	40	R-Lower		Lung Adenocarcinoma	Central Lung	R0		NO
TCGA-55-7910	50	FEMALE	Stage IIA	T2b	M0	N0	1040	Alive		Lung	Lung Adenocarcinoma- Not Otherwise Specified (NOS)	No	-18289	NA	NA	203	BLACK OR AFRICAN AMERICAN	55	7910	b2bc53d6-ef78-4ae9-a6b5-1c7cad9a43eb	No	YES	C34.3	1940-03-01	C34.3	YES	NO	0	50	2011	NOT HISPANIC OR LATINO	WITH TUMOR	Preoperative	10	3	2012	80	1	4	1996	2011	15	L-Lower		Lung Adenocarcinoma	Peripheral Lung	R0
TCGA-97-7547	67	FEMALE	Stage IB	T2	MX	N0	1965	Alive		Lung	Lung Papillary Adenocarcinoma	No	-24737	NA	NA	1435	WHITE	97	7547	6092bd5c-e97c-4a77-a4ad-c87623b17507	No	YES	C34.1	1960-03-01	C34.1	NO	YES	0	67	2007	NOT HISPANIC OR LATINO	TUMOR FREE		17	11	2011	NA	NA	3	NA	1986	30	R-Upper		Lung Adenocarcinoma
TCGA-86-8279	46	MALE	Stage IIA	T2a	M0	N1	949	Alive		Lung	Lung Adenocarcinoma- Not Otherwise Specified (NOS)	No	-17032	NA	NA	21	WHITE	86	8279	2923e404-38f2-437a-b57e-23401fbe0273	No	YES	C34.1	1940-03-01	C34.1	YES	NO	0	46	2011	NOT HISPANIC OR LATINO	TUMOR FREE	Preoperative	6	6	2012	80	2	1	NA	NA	NA	R-Upper		Lung Adenocarcinoma	Peripheral Lung	R0		NO
TCGA-97-8171	81	MALE	Stage IV	T2a	M1a	N2	568	Alive		Lung	Lung Papillary Adenocarcinoma	No	-29627	NA	NA	107	ASIAN	97	8171	397d3f69-1453-4057-b177-8723eec923d1	No	YES	C34.8	1960-03-01	C34.8	YES	NO	0	81	2011	NOT HISPANIC OR LATINO	WITH TUMOR	Preoperative	13	6	2012	NA	1	2	1946	NA	65	Other (please specify)	RUL and RML	Lung Adenocarcinoma			NO	YES
TCGA-99-7458	74	FEMALE	Stage IIIA	T4	M0	N0	747	Alive		Lung	Lung Bronchioloalveolar Carcinoma Nonmucinous	No	-27359	NA	NA	251	WHITE	99	7458	96d93e23-bb0d-46a8-9685-5ed0d6b83059	No	YES	C34.3	1952-03-01	C34.3	NO	YES	0	74	2010	NOT HISPANIC OR LATINO	TUMOR FREE	Preoperative	6	1	2012	90	1	4	1958	2010	52	R-Lower		Lung Adenocarcinoma		R0	YES	YES
TCGA-55-8621	75	FEMALE	Stage IA	T1a	MX	N0	515	Alive		Lung	Lung Adenocarcinoma- Not Otherwise Specified (NOS)	Yes, History of Prior Malignancy	-27485	NA	NA	106	WHITE	55	8621	8d535aa6-6d59-4965-b5ed-17217d8f5930	No	YES	C34.3	1940-03-01	C34.3	YES	NO	0	75	2012	NOT HISPANIC OR LATINO	TUMOR FREE		11	1	2013	NA	NA	4	1980	2010	30	L-Lower		Lung Adenocarcinoma		R0
TCGA-55-7284	74	MALE	Stage IIB	T3	MX	N0	243	Alive		Lung	Lung Bronchioloalveolar Carcinoma Nonmucinous	Yes, History of Synchronous/Bilateral Malignancy	-27087	NA	NA	121	WHITE	55	7284	0b15fcb8-1fb7-497e-80b9-d3db66a3c0a2	No	YES	C34.8	1952-03-01	C34.8	YES	NO	0	74	2011	NOT HISPANIC OR LATINO	TUMOR FREE		13	6	2012	NA	NA	3	NA	NA	NA	R-Lower		Lung Adenocarcinoma		R0
TCGA-38-4632	42	MALE	Stage IV	T2	M1	N1	1357	Dead		Lung	Lung Adenocarcinoma- Not Otherwise Specified (NOS)	No	-15418	NA	1357	NA	BLACK OR AFRICAN AMERICAN	38	4632	875333ab-9048-462d-aaa2-693ad127e3cc	No	YES	C34.1	1940-03-01	C34.1	NO	YES	0	42	1998	NOT HISPANIC OR LATINO	WITH TUMOR		13	12	2010	NA	NA	4	NA	1991	10	L-Upper		Lung Adenocarcinoma	Peripheral Lung	R0		NO
TCGA-44-7662	61	MALE	Stage IB	T2a	MX	N0	218	Alive		Lung	Lung Adenocarcinoma- Not Otherwise Specified (NOS)	No	-22543	NA	NA	50	WHITE	44	7662	ab9e6815-4d13-44db-93e5-553eb4f5bc95	No	YES	C34.1	1940-03-01	C34.1	YES	NO	0	61	2011	NOT HISPANIC OR LATINO	TUMOR FREE		21	12	2011	NA	NA	2	1961	NA	50	L-Upper		Lung Adenocarcinoma				NO
TCGA-MP-A4TH	70	FEMALE	Stage IA	T1a	M0	N0	741	Alive		Lung	Lung Adenocarcinoma- Not Otherwise Specified (NOS)	No	-25759	NA	NA	142	WHITE	MP	A4TH	7A111B4F-46E9-4E34-8024-0B9FDC5CBCD8	No	YES	C34.3	1940-03-01	C34.3	YES	NO	0	70	2012	NOT HISPANIC OR LATINO	TUMOR FREE		8	5	2013	NA	NA	3	1962	1982	20	L-Lower		Lung Adenocarcinoma	Peripheral Lung	R0		NO
TCGA-73-A9RS	41	MALE	Stage IIB	T3	M0	N0	340	Alive		Lung	Lung Adenocarcinoma- Not Otherwise Specified (NOS)	No	-15162	NA	NA	305	BLACK OR AFRICAN AMERICAN	73	A9RS	2A394996-809F-459F-A647-D209921CCBD2	No	YES	C34.1	1980-03-01	C34.1	NO	YES	0	41	2013	NOT HISPANIC OR LATINO	WITH TUMOR	Preoperative	17	6	2014	80	1	2	1990	NA	11	R-Upper		Lung Adenocarcinoma	Peripheral Lung	R0	NO	YES
TCGA-53-7626	76	FEMALE	Stage IIA	T1	M0	N1	929	Dead		Lung	Lung Adenocarcinoma- Not Otherwise Specified (NOS)	No	-28024	NA	929	NA	WHITE	53	7626	d3ff328c-2488-47bd-8663-366b6812c7b5	No	YES	C34.1	1940-03-01	C34.1	NO	YES	0	76	2008	NOT HISPANIC OR LATINO	WITH TUMOR	Post-Adjuvant Therapy	13	12	2011	NA	0	4	1971	2006	35	R-Upper		Lung Adenocarcinoma	Peripheral Lung	R0		NO
TCGA-55-7570	60	MALE	Stage IA	T1a	MX	N0	824	Alive		Lung	Lung Adenocarcinoma- Not Otherwise Specified (NOS)	No	-22218	NA	NA	6	BLACK OR AFRICAN AMERICAN	55	7570	ff07ea4b-4e50-410d-99d6-96a351dad7b1	No	YES	C34.1	1940-03-01	C34.1	YES	NO	0	60	2011	NOT HISPANIC OR LATINO	TUMOR FREE		11	1	2012	NA	NA	2	1971	NA	NA	R-Upper		Lung Adenocarcinoma		R0
TCGA-44-3918	60	FEMALE	Stage IA	T1	M0	N0	1036	Alive	TCGAFPPP	Lung	Lung Adenocarcinoma- Not Otherwise Specified (NOS)	No	-22236	197	NA	197	WHITE	44	3918	6e3b6b72-142d-4b8d-a462-28a205796e41	No	YES	C34.1	1940-03-01	C34.1	YES	NO	0	60	2010	NOT HISPANIC OR LATINO	TUMOR FREE		7	10	2010	NA	NA	3	1974	1994	20	L-Upper		Lung Adenocarcinoma		R0		NO
TCGA-44-8119	73	MALE	Stage IIB	T3	M0	N0	285	Alive		Lung	Lung Adenocarcinoma- Not Otherwise Specified (NOS)	Yes, History of Prior Malignancy	-27003	NA	NA	99	WHITE	44	8119	230dc42d-681c-4e31-9d2e-c724e61829fb	No	YES	C34.1	1940-03-01	C34.1	YES	NO	0	73	2012	NOT HISPANIC OR LATINO	TUMOR FREE	Preoperative	31	5	2012	NA	0	2	1961	NA	50	R-Upper		Lung Adenocarcinoma
TCGA-78-7536	69	MALE	Stage IIIA	T2	M0	N2	244	Dead		Lung	Lung Adenocarcinoma- Not Otherwise Specified (NOS)	No	-25558	NA	244	NA	WHITE	78	7536	daf0e08e-1738-43f8-874a-b37d79cbe3a7	No	YES	C34.1	1940-03-01	C34.1	NO	YES	0	69	2001		WITH TUMOR	Preoperative	19	1	2012	NA	0	4	1949	1993	44	R-Upper		Lung Adenocarcinoma		R0		NO
TCGA-91-A4BD	78	MALE	Stage IIA	T1b	MX	N1	603	Alive		Lung	Lung Adenocarcinoma- Not Otherwise Specified (NOS)	No	-28544	NA	NA	218	WHITE	91	A4BD	0D980584-4484-4063-8243-C3CD67F6F588	No	YES	C34.3	1940-03-01	C34.3	YES	NO	0	78	2012	NOT HISPANIC OR LATINO	TUMOR FREE	Other	5	2	2013	NA	1	3	NA	1981	NA	L-Lower		Lung Adenocarcinoma		RX		NO
TCGA-J2-A4AG	66	FEMALE	Stage IA	T1b	MX	N0	988	Alive		Lung	Lung Adenocarcinoma- Not Otherwise Specified (NOS)	No	-24224	NA	NA	238	WHITE	J2	A4AG	E21E2AF3-DC71-41FA-94BA-7A7929F47D90	No	YES	C34.1	1940-03-01	C34.1	YES	NO	0	66	2012	NOT HISPANIC OR LATINO	TUMOR FREE		27	12	2012	NA	NA	3	1956	1981	25	L-Upper		Lung Adenocarcinoma		R0		NO
TCGA-49-AAR4	51	MALE	Stage IIIA	T2	MX	N2	879	Dead		Lung	Lung Adenocarcinoma- Not Otherwise Specified (NOS)	No	-18939	NA	879	NA	BLACK OR AFRICAN AMERICAN	49	AAR4	765AD5A5-134B-4680-A6D4-1DD113DC47CC	No	YES	C34.1	1940-03-01	C34.1	NO	YES	0	51	2006	NOT HISPANIC OR LATINO	WITH TUMOR	Preoperative	18	6	2014	80	1	2	NA	NA	35	L-Upper		Lung Adenocarcinoma		R0
TCGA-95-A4VK	74	FEMALE	Stage IIIA	T2b	M0	N2	651	Alive		Lung	Lung Adenocarcinoma Mixed Subtype	Yes, History of Prior Malignancy	-27040	NA	NA	121	WHITE	95	A4VK	D344DAE0-ADF4-4697-B703-7690C13D8331	No	YES	C34.1	1955-03-01	C34.1	YES	NO	0	74	2012	NOT HISPANIC OR LATINO	TUMOR FREE		21	2	2013	NA	NA	3	1956	1986	45	R-Upper		Lung Adenocarcinoma		RX		NO
TCGA-62-A46S	73	MALE	Stage IB	T2	M0	N0	1653	Dead		Lung	Lung Papillary Adenocarcinoma	No	-26825	NA	1653	NA	WHITE	62	A46S	E00A60D7-4253-443D-A187-680AD0931349	No	YES	C34.1	1960-03-01	C34.1	NO	YES	0	73	2007	NOT HISPANIC OR LATINO	WITH TUMOR	Preoperative	29	10	2012	100	0	4	NA	NA	40	L-Upper		Lung Adenocarcinoma	Peripheral Lung	R0		NO
TCGA-64-5778	60	MALE	Stage IB	T2	M0	N0	1305	Alive		Lung	Lung Bronchioloalveolar Carcinoma Nonmucinous	No	-21927	NA	NA	926	WHITE	64	5778	8fdbd88f-19ae-4ab8-bcd7-6bfa1bbde742	No	YES	C34.1	1952-03-01	C34.1	NO	YES	0	60	2008	NOT HISPANIC OR LATINO	TUMOR FREE	Other	2	5	2011	NA	1	4	1966	2000	68	R-Upper		Lung Adenocarcinoma	Central Lung	R0
TCGA-97-A4M7	74	MALE	Stage IA	T1b	M0	N0	629	Alive		Lung	Lung Adenocarcinoma Mixed Subtype	Yes, History of Synchronous/Bilateral Malignancy	-27062	NA	NA	271	WHITE	97	A4M7	C6B680E3-D96E-4FC7-8053-77454B7A14FA	No	YES	C34.2	1955-03-01	C34.2	YES	NO	0	74	2012	NOT HISPANIC OR LATINO	TUMOR FREE	Preoperative	7	3	2013	NA	0	3	1958	1978	40	R-Middle		Lung Adenocarcinoma		R0	NO	YES
TCGA-91-8497	75	FEMALE	Stage IA	T1a	MX	N0	434	Alive		Lung	Lung Adenocarcinoma- Not Otherwise Specified (NOS)	No	-27632	NA	NA	174	WHITE	91	8497	4ad63dac-76a7-4527-abce-d7a0184e8739	No	YES	C34.1	1940-03-01	C34.1	YES	NO	0	75	2012	NOT HISPANIC OR LATINO			20	8	2012	NA	NA	1	NA	NA	NA	R-Upper		Lung Adenocarcinoma				NO
TCGA-MP-A4SW	53	MALE	Stage IIB	T2	M0	N1	1778	Dead		Lung	Lung Adenocarcinoma- Not Otherwise Specified (NOS)	No	-19640	NA	1778	NA	WHITE	MP	A4SW	15F12D2C-B834-4BFC-B526-F03BF85BFE96	No	YES	C34.1	1940-03-01	C34.1	NO	YES	0	53	2002				2	4	2013	NA	NA	3	1967	1982	15	L-Upper		Lung Adenocarcinoma		R0		NO
TCGA-55-7914	71	FEMALE	Stage IIA	T1b	MX	N1	187	Alive		Lung	Lung Adenocarcinoma- Not Otherwise Specified (NOS)	Yes	-26105	NA	NA	3	WHITE	55	7914	69dba721-a168-47a4-b7ff-80a448bad654	No	YES	C34.1	1940-03-01	C34.1	YES	NO	0	71	2011	NOT HISPANIC OR LATINO	WITH TUMOR	Preoperative	10	3	2012	80	1	2	1990	NA	5	R-Upper		Lung Adenocarcinoma	Central Lung	R0	YES	YES
TCGA-86-6562	52	MALE	Stage IIA	T2a	M0	N1	376	Alive		Lung	Lung Adenocarcinoma- Not Otherwise Specified (NOS)	No	-19301	NA	NA	0	WHITE	86	6562	dcd066ba-5894-453e-b1da-82092858c3db	No	YES	C34.1	1940-03-01	C34.1	YES	NO	0	52	2011	NOT HISPANIC OR LATINO	TUMOR FREE		21	6	2011	NA	NA	1	NA	NA	NA	R-Upper		Lung Adenocarcinoma	Central Lung	R0		NO
TCGA-91-6836	52	FEMALE	Stage IB	T2	MX	N0	417	Alive		Lung	Lung Adenocarcinoma- Not Otherwise Specified (NOS)	Yes	-19216	NA	NA	11	WHITE	91	6836	0b31dbdf-0623-48e4-a0ec-017650dceda7	No	YES	C34.1	1940-03-01	C34.1	NO	YES	0	52	2010	NOT HISPANIC OR LATINO	TUMOR FREE		20	7	2011	NA	NA	2	1973	NA	50	R-Upper		Lung Adenocarcinoma				NO
TCGA-99-8025	72	FEMALE	Stage IIIA	T3	M0	N2	1060	Alive		Lung	Lung Adenocarcinoma- Not Otherwise Specified (NOS)	No	-26634	NA	NA	427	BLACK OR AFRICAN AMERICAN	99	8025	84c3ba70-afa7-4b69-be69-7ec8d6022c56	No	YES	C34.1	1940-03-01	C34.1	NO	YES	0	72	2010	NOT HISPANIC OR LATINO	TUMOR FREE	Preoperative	25	6	2012	NA	1	4	1958	1998	20	R-Upper		Lung Adenocarcinoma	Central Lung	R0	NO	YES
TCGA-95-7948	42	FEMALE	Stage IB	T2a	M0	N0	476	Alive		Lung	Lung Adenocarcinoma Mixed Subtype	Yes	-15363	NA	NA	133	WHITE	95	7948	a52e99d6-a61a-439d-b0b1-ca7a0eabcb04	No	YES	C34.3	1955-03-01	C34.3	YES	NO	0	42	2011	NOT HISPANIC OR LATINO	TUMOR FREE		22	3	2012	NA	NA	3	1993	1995	0.15	R-Lower		Lung Adenocarcinoma		R0
TCGA-O1-A52J	74	FEMALE	Stage IA	T1	MX	N0	1798	Dead		Lung	Lung Adenocarcinoma- Not Otherwise Specified (NOS)	No	-27223	NA	1798	NA	WHITE	O1	A52J	42432463-8E92-4F25-B72A-F03953527AA5	No	YES	C34.3	1940-03-01	C34.3	NO	YES	0	74	2007	NOT HISPANIC OR LATINO	WITH TUMOR		11	4	2013	NA	1	3	1950	1980	45	L-Lower		Lung Adenocarcinoma				NO
TCGA-44-7660	72	MALE	Stage IB	T2	MX	N0	592	Alive		Lung	Lung Adenocarcinoma- Not Otherwise Specified (NOS)	No	-26594	NA	NA	162	WHITE	44	7660	a534b96b-1665-444a-9308-e610f2f0e510	No	YES	C34.1	1940-03-01	C34.1	YES	NO	0	72	2011	NOT HISPANIC OR LATINO	TUMOR FREE	Pre-Adjuvant Therapy	22	12	2011	NA	1	2	1949	NA	124	R-Upper		Lung Adenocarcinoma				NO
TCGA-69-A59K	60	FEMALE	Stage IIB	T3	M0	N0	591	Alive		Lung	Lung Adenocarcinoma Mixed Subtype	No	-22093	NA	NA	214	BLACK OR AFRICAN AMERICAN	69	A59K	67FA3E41-C7C6-44C5-9E67-6BCB2715AACC	No	YES	C34.1	1955-03-01	C34.1	YES	NO	0	60	2012	NOT HISPANIC OR LATINO	TUMOR FREE	Pre-Adjuvant Therapy	18	2	2013	NA	2	4	1999	2012	25	R-Upper		Lung Adenocarcinoma
TCGA-55-8206	56	MALE	Stage IA	T1b	M0	N0	888	Alive		Lung	Lung Adenocarcinoma- Not Otherwise Specified (NOS)	No	-20690	NA	NA	46	WHITE	55	8206	a214a959-3b21-4f25-a615-383cda7afdff	No	YES	C34.1	1940-03-01	C34.1	YES	NO	0	56	2012	NOT HISPANIC OR LATINO	TUMOR FREE		15	6	2012	NA	NA	1	NA	NA	NA	R-Upper		Lung Adenocarcinoma		R0
TCGA-55-7726	72	FEMALE	Stage IA	T1b	MX	N0	652	Alive		Lung	Lung Adenocarcinoma- Not Otherwise Specified (NOS)	Yes	-26451	NA	NA	39	WHITE	55	7726	923b37e4-fcf7-46a0-8cb2-9139711fec7b	No	YES	C34.3	1940-03-01	C34.3	YES	NO	0	72	2011	NOT HISPANIC OR LATINO	TUMOR FREE		8	3	2012	NA	NA	3	1955	1979	30	L-Lower		Lung Adenocarcinoma		R0
TCGA-55-6969	52	MALE	Stage IB	T2	M0	N0	1239	Alive		Lung	Lung Adenocarcinoma- Not Otherwise Specified (NOS)	No	-19270	NA	NA	1239	WHITE	55	6969	d6e274a0-6425-437b-bc07-1225be7808d5	No	YES	C34.1	1940-03-01	C34.1	NO	YES	0	52	2004		TUMOR FREE		25	7	2011	NA	NA	4	NA	2004	NA	L-Upper		Lung Adenocarcinoma				NO
TCGA-55-7574	64	FEMALE	Stage IB	T2a	M0	N0	995	Alive		Lung	Lung Adenocarcinoma- Not Otherwise Specified (NOS)	No	-23703	NA	NA	95	WHITE	55	7574	a7911bdc-13f1-434a-bfa3-f8ba55d15846	No	YES	C34.1	1940-03-01	C34.1	YES	NO	0	64	2011	NOT HISPANIC OR LATINO	WITH TUMOR		11	1	2012	NA	NA	4	1971	2011	2	R-Upper		Lung Adenocarcinoma		R1		NO
TCGA-78-7220	53	FEMALE	Stage IIIA	T2	M0	N2	807	Dead		Lung	Lung Adenocarcinoma Mixed Subtype	No	-19480	NA	807	NA	WHITE	78	7220	fd5c44ef-ea50-4fba-9e8d-e371cf34ebdb	No	YES	C34.1	1955-03-01	C34.1	NO	YES	0	53	2000		WITH TUMOR	Preoperative	8	12	2011	NA	0	2	1965	NA	35	L-Upper		Lung Adenocarcinoma	Peripheral Lung	R0		NO
TCGA-55-6543	60	FEMALE	Stage IA	T1b	MX	N0	435	Alive		Lung	Lung Bronchioloalveolar Carcinoma Mucinous	No	NA	NA	NA	2	WHITE	55	6543	e68219b0-a9c2-49df-8f0d-db5ea97fd2dc	No	YES	C34.1	1953-03-01	C34.1	NO	YES	0	60	2010		TUMOR FREE		3	12	2010	NA	NA	4	NA	2004	60	R-Upper		Lung Adenocarcinoma	Peripheral Lung
TCGA-49-AAR0	57	MALE	Stage IA	T1	MX	N0	4765	Alive		Lung	Lung Adenocarcinoma- Not Otherwise Specified (NOS)	Yes, History of Prior Malignancy	-20932	NA	NA	4415	BLACK OR AFRICAN AMERICAN	49	AAR0	3AFA5045-A1EE-4A07-8AAD-2E252B2F7D7A	No	YES	C34.1	1940-03-01	C34.1	NO	YES	0	57	2002	NOT HISPANIC OR LATINO	TUMOR FREE	Preoperative	18	6	2014	90	1	2	NA	NA	37	R-Upper		Lung Adenocarcinoma		R0
TCGA-67-6215	52	FEMALE	Stage IB	T2a	M0	N0	174	Alive		Lung	Lung Adenocarcinoma- Not Otherwise Specified (NOS)	No	-19310	NA	NA	162	WHITE	67	6215	dbd5b0de-94c9-45dd-afb3-6820a7ecaca2	No	YES	C34.3	1940-03-01	C34.3	YES	NO	0	52	2010	NOT HISPANIC OR LATINO	TUMOR FREE	Post-Adjuvant Therapy	2	6	2011	NA	2	1	NA	NA	NA	R-Lower		Lung Adenocarcinoma	Central Lung	R0		NO
TCGA-86-6851	73	FEMALE	Stage IIA	T1b	M0	N1	179	Alive		Lung	Lung Adenocarcinoma Mixed Subtype	No	-26808	NA	NA	0	WHITE	86	6851	035c0b2b-c722-443b-8962-db4ee92c7532	No	YES	C34.1	1955-03-01	C34.1	YES	NO	0	73	2011	NOT HISPANIC OR LATINO	TUMOR FREE		7	10	2011	NA	NA	2	1959	NA	52	L-Upper		Lung Adenocarcinoma
TCGA-MP-A4T6	76	FEMALE	Stage IIIA	T1	MX	N2	1790	Dead		Lung	Lung Adenocarcinoma- Not Otherwise Specified (NOS)	No	-27993	NA	1790	NA	WHITE	MP	A4T6	5F4934BE-EEE3-40E1-8838-38103BADC898	No	YES	C34.3	1940-03-01	C34.3	NO	YES	0	76	2005	NOT HISPANIC OR LATINO	TUMOR FREE		2	4	2013	NA	NA	3	NA	1989	50	L-Lower		Lung Adenocarcinoma	Peripheral Lung	R0		NO
TCGA-55-7994	81	MALE	Stage IIB	T3	MX	N0	603	Alive		Lung	Lung Adenocarcinoma- Not Otherwise Specified (NOS)	No	-29858	NA	NA	31	WHITE	55	7994	67dbe286-edb3-4d07-8f74-9e5254f01945	No	YES	C34.1	1940-03-01	C34.1	YES	NO	0	81	2011	NOT HISPANIC OR LATINO	TUMOR FREE		7	5	2012	NA	NA	2	NA	NA	28	R-Upper		Lung Adenocarcinoma		R0		NO
TCGA-55-8505	62	MALE	Stage IIIA	T1a	MX	N2	440	Alive		Lung	Lung Adenocarcinoma- Not Otherwise Specified (NOS)	No	-22676	NA	NA	29	WHITE	55	8505	f59e5a76-f803-470b-910c-a897a149d939	No	YES	C34.3	1940-03-01	C34.3	YES	NO	0	62	2012	NOT HISPANIC OR LATINO	TUMOR FREE		28	12	2012	NA	NA	1	NA	NA	NA	R-Lower		Lung Adenocarcinoma		R0
TCGA-78-7161	69	FEMALE	Stage IIB	T3	M0	N0	291	Alive		Lung	Lung Adenocarcinoma Mixed Subtype	No	-25294	NA	NA	215	WHITE	78	7161	86faf16c-56fd-4b7b-a6b2-b4c83bec93e1	No	YES	C34.1	1955-03-01	C34.1	NO	YES	0	69	2011		WITH TUMOR	Preoperative	27	10	2011	NA	1	4	1961	1998	27.8	L-Upper		Lung Adenocarcinoma	Peripheral Lung	R1		NO
TCGA-78-7159	60	FEMALE	Stage IA	T1	M0	NX	1974	Alive		Lung	Lung Adenocarcinoma Mixed Subtype	No	-22261	NA	NA	1221	WHITE	78	7159	4d153600-81f9-44fb-b485-6355ec306d6a	No	YES	C34.1	1955-03-01	C34.1	NO	YES	0	60	2008			Preoperative	27	9	2011	NA	1	4	1965	2007	21	L-Upper		Lung Adenocarcinoma	Peripheral Lung	R0		NO
TCGA-78-7633	67	MALE	Stage IB	T2	M0	N0	1528	Alive		Lung	Lung Adenocarcinoma Mixed Subtype	Yes	-24713	NA	NA	994	WHITE	78	7633	44218b35-219c-4ad9-a01e-fde14067c4c0	No	YES	C34.1	1955-03-01	C34.1	NO	YES	0	67	2009			Preoperative	31	1	2012	NA	0	4	1955	2002	94	L-Upper		Lung Adenocarcinoma		R0		NO
TCGA-49-6745	82	MALE	Stage IIIA	T2a	M0	N2	522	Alive		Lung	Lung Adenocarcinoma- Not Otherwise Specified (NOS)	Yes	-30133	NA	NA	156	WHITE	49	6745	9c7875ad-ab71-4d48-b2e3-e4c7a46393e9	No	YES	C34.1	1960-03-01	C34.1	NO	YES	0	82	2011		TUMOR FREE		11	8	2011	NA	NA	4	NA	NA	20	L-Upper		Lung Adenocarcinoma			NO	YES
TCGA-MN-A4N1	60	MALE	Stage IIA	T2a	M0	N1	827	Alive		Lung	Lung Adenocarcinoma- Not Otherwise Specified (NOS)	Yes, History of Prior Malignancy	-21939	NA	NA	285	BLACK OR AFRICAN AMERICAN	MN	A4N1	75A0BB0B-6528-4FB8-A9E6-254905D21DF4	No	YES	C34.1	1940-03-01	C34.1	NO	YES	0	60	2011	NOT HISPANIC OR LATINO		Preoperative	4	12	2012	100	0	2	1967	NA	NA	R-Upper		Lung Adenocarcinoma		R0		NO
TCGA-05-4384	66	MALE	Stage IIIA	T2	M0	N2	426	Alive		Lung	Lung Adenocarcinoma Mixed Subtype	Yes	-24411	NA	NA	426		5	4384	9a50e7e4-831d-489f-87d2-979e987561cc	No	YES	C34.3	1955-03-01	C34.3	NO	YES	0	66	2009				22	7	2010	NA	NA	3	1963	1987	20	R-Lower		Lung Adenocarcinoma		RX
TCGA-55-7816	49	FEMALE	Stage IV	TX	MX	NX	468	Alive		Lung	Lung Adenocarcinoma- Not Otherwise Specified (NOS)	No	-18170	NA	NA	44	WHITE	55	7816	548b0b68-ff45-4d45-adbe-984259e4a68b	No	YES	C34.1	1940-03-01	C34.1	YES	NO	0	49	2011	NOT HISPANIC OR LATINO	WITH TUMOR		9	3	2012	NA	NA	1	NA	NA	NA	R-Upper		Lung Adenocarcinoma
TCGA-50-5939	85	MALE	Stage IB	T2	M0	N0	460	Dead		Lung	Lung Adenocarcinoma Mixed Subtype	No	-31236	NA	460	NA	WHITE	50	5939	12b79b4f-c28c-418e-a1e7-e622f33fdcc2	No	YES	C34.1	1955-03-01	C34.1	NO	YES	0	85	2008	NOT HISPANIC OR LATINO	TUMOR FREE		2	7	2011	NA	NA	3	NA	1968	15	R-Upper		Lung Adenocarcinoma
TCGA-99-8028	50	FEMALE	Stage IA	T1a	M0	N0	1118	Alive		Lung	Lung Adenocarcinoma- Not Otherwise Specified (NOS)	No	-18542	NA	NA	459	BLACK OR AFRICAN AMERICAN	99	8028	9759bf3a-74ff-433f-99bb-f9406f222ed2	No	YES	C34.1	1940-03-01	C34.1	NO	YES	0	50	2011	NOT HISPANIC OR LATINO	TUMOR FREE	Preoperative	15	6	2012	NA	0	4	1981	2011	30	L-Upper		Lung Adenocarcinoma		R0	YES	YES
TCGA-86-8056	63	FEMALE	Stage IIIA	T4	M0	N0	139	Alive		Lung	Lung Adenocarcinoma Mixed Subtype	No	-23369	NA	NA	0	WHITE	86	8056	472337c2-a2fc-403a-8c17-69511193128b	No	YES	C34.1	1955-03-01	C34.1	YES	NO	0	63	2011	NOT HISPANIC OR LATINO	TUMOR FREE	Preoperative	9	5	2012	100	0	3	1963	1975	36	Other (please specify)	Right upper, lower	Lung Adenocarcinoma	Peripheral Lung	R0		NO
TCGA-86-8671	72	FEMALE	Stage IIB	T2b	M0	N1	839	Alive		Lung	Lung Papillary Adenocarcinoma	No	-26448	NA	NA	18	WHITE	86	8671	c4cfa3cc-e305-42dd-be57-97efbb891659	No	YES	C34.1	1960-03-01	C34.1	YES	NO	0	72	2012	NOT HISPANIC OR LATINO	WITH TUMOR	Preoperative	30	8	2012	90	1	1	NA	NA	NA	R-Upper		Lung Adenocarcinoma	Peripheral Lung	R0
TCGA-99-8032	61	MALE	Stage IA	T1a	M0	N0	44	Alive		Lung	Lung Adenocarcinoma- Not Otherwise Specified (NOS)	No	-22635	NA	NA	44	WHITE	99	8032	7e83f9dd-b038-497b-a113-a55605398b7b	No	YES	C34.1	1940-03-01	C34.1	YES	NO	0	61	2011	NOT HISPANIC OR LATINO	TUMOR FREE	Preoperative	15	6	2012	NA	0	2	1966	NA	90	R-Upper		Lung Adenocarcinoma		R0	YES	YES
TCGA-91-8499	76	FEMALE	Stage IA	T1b	MX	N0	36	Alive		Lung	Lung Adenocarcinoma- Not Otherwise Specified (NOS)	No	-27853	NA	NA	36	WHITE	91	8499	54480f58-7e63-4aed-a116-c2c2252e8364	No	YES	C34.3	1940-03-01	C34.3	YES	NO	0	76	2011	NOT HISPANIC OR LATINO			29	8	2012	NA	NA	2	1945	NA	90	L-Lower		Lung Adenocarcinoma				NO
TCGA-L9-A443	63	FEMALE	Stage IA	T1a	MX	N0	193	Alive		Lung	Lung Adenocarcinoma- Not Otherwise Specified (NOS)	Yes, History of Prior Malignancy	-23062	NA	NA	116	WHITE	L9	A443	3B89AC82-63F6-41B9-A03D-34B9FFC1550D	No	YES	C34.3	1940-03-01	C34.3	YES	NO	0	63	2012	NOT HISPANIC OR LATINO		Preoperative	26	10	2012	NA	1	4	1960	2005	90	L-Lower		Lung Adenocarcinoma	Central Lung	R0		NO
TCGA-95-7944	71	MALE	Stage IA	T1a	M0	N0	377	Alive		Lung	Lung Adenocarcinoma- Not Otherwise Specified (NOS)	No	-26003	NA	NA	21	WHITE	95	7944	abab925c-bef3-4072-b9c4-40f808744593	No	YES	C34.3	1940-03-01	C34.3	YES	NO	0	71	2011	NOT HISPANIC OR LATINO	TUMOR FREE		21	3	2012	NA	NA	2	1961	NA	50	L-Lower		Lung Adenocarcinoma		R0
TCGA-86-8073	58	MALE	Stage IB	T2a	M0	N0	740	Alive		Lung	Lung Bronchioloalveolar Carcinoma Nonmucinous	No	-21214	NA	NA	13	WHITE	86	8073	cd902d08-215e-4bd0-88e4-4fd01ab43cbf	No	YES	C34.1	1950-03-01	C34.1	YES	NO	0	58	2011	NOT HISPANIC OR LATINO	TUMOR FREE		13	6	2012	NA	NA	2	1970	NA	40	L-Upper		Lung Adenocarcinoma	Peripheral Lung	R0		NO
TCGA-55-7903	64	MALE	Stage IA	T1b	MX	N0	567	Alive		Lung	Lung Adenocarcinoma- Not Otherwise Specified (NOS)	No	-23509	NA	NA	19	WHITE	55	7903	77c4dbb2-eceb-4e0d-bcde-63dc817d5f35	No	YES	C34.3	1940-03-01	C34.3	YES	NO	0	64	2011	NOT HISPANIC OR LATINO	TUMOR FREE		10	3	2012	NA	NA	2	NA	NA	40	R-Lower		Lung Adenocarcinoma		R0		NO
TCGA-49-6744	64	FEMALE	Stage IIA	T2a	MX	N1	1683	Alive		Lung	Lung Adenocarcinoma Mixed Subtype	No	-23484	NA	NA	890	WHITE	49	6744	15340dd3-84ae-49fb-989a-eb212f3e73da	No	YES	C34.1	1955-03-01	C34.1	NO	YES	0	64	2010		TUMOR FREE		10	8	2011	NA	NA	4	NA	NA	20	L-Upper		Lung Adenocarcinoma		R0	YES	YES
TCGA-05-5429	60	MALE	Stage IIIA	T3	M0	N2	275	Alive		Lung	Lung Adenocarcinoma- Not Otherwise Specified (NOS)	No	-22066	NA	NA	30		5	5429	63bd2175-4b7c-44c9-aef3-9efc8f79837b	No	YES	C34.9	1940-03-01	C34.1	NO	YES	0	60	2010		TUMOR FREE		22	3	2011	NA	NA	1	NA	NA	NA	L-Upper		Lung Adenocarcinoma		R0
TCGA-44-6776	60	FEMALE	Stage IA	T1	MX	N0	2616	Alive		Lung	Lung Adenocarcinoma- Not Otherwise Specified (NOS)	Yes	-22150	NA	NA	1938	WHITE	44	6776	c2a1de2e-6451-4c95-8ce6-263f2b7e6eff	No	YES	C34.1	1940-03-01	C34.1	NO	YES	0	60	2005		TUMOR FREE		25	8	2011	NA	NA	4	1960	2005	45	R-Upper		Lung Adenocarcinoma
TCGA-69-7763	69	MALE	Stage IA	T1b	M0	N0	690	Alive		Lung	Lung Adenocarcinoma Mixed Subtype	No	-25316	NA	NA	690	WHITE	69	7763	1b31cdb3-1837-49d6-a857-1830f8800299	No	YES	C34.2	1950-03-01	C34.2	NO	YES	0	69	2010	NOT HISPANIC OR LATINO		Other	25	1	2012	NA	1	4	1959	2004	7.5	R-Middle		Lung Adenocarcinoma	Peripheral Lung			NO
TCGA-49-AARQ	41	FEMALE	Stage I	T2	MX	N0	6732	Alive		Lung	Lung Adenocarcinoma- Not Otherwise Specified (NOS)	No	-15065	NA	NA	6443	BLACK OR AFRICAN AMERICAN	49	AARQ	9A2A226E-9605-4214-9320-469305E664E6	No	YES	C34.1	1940-03-01	C34.1	NO	YES	0	41	1996	NOT HISPANIC OR LATINO	TUMOR FREE	Preoperative	19	6	2014	90	1	4	NA	2007	60	R-Upper		Lung Adenocarcinoma		R0
TCGA-55-7995	73	FEMALE	Stage IA	T1b	M0	N0	889	Alive		Lung	Lung Adenocarcinoma- Not Otherwise Specified (NOS)	No	-26837	NA	NA	5	WHITE	55	7995	abd6647b-d2eb-404d-8283-443e92addf55	No	YES	C34.1	1940-03-01	C34.1	YES	NO	0	73	2012	NOT HISPANIC OR LATINO	TUMOR FREE		7	5	2012	NA	NA	4	NA	2002	60	L-Upper		Lung Adenocarcinoma	Peripheral Lung	R0
TCGA-55-8091	74	MALE	Stage IB	T2	MX	N0	600	Alive		Lung	Lung Adenocarcinoma- Not Otherwise Specified (NOS)	Yes, History of Prior Malignancy	-27385	NA	NA	43	WHITE	55	8091	d12b6930-9ae4-4fe7-ad69-d183135c91ab	No	YES	C34.3	1940-03-01	C34.3	YES	NO	0	74	2011	NOT HISPANIC OR LATINO	TUMOR FREE		15	6	2012	NA	NA	3	NA	1985	NA	R-Lower		Lung Adenocarcinoma		R0		NO
TCGA-50-7109	60	MALE	Stage IA	T1	M0	N0	308	Alive		Lung	Lung Adenocarcinoma- Not Otherwise Specified (NOS)	No	-21979	NA	NA	255	WHITE	50	7109	7eb540b4-8dd3-4382-a488-e48b1c7213b3	No	YES	C34.3	1940-03-01	C34.3	NO	YES	0	60	2011	NOT HISPANIC OR LATINO			9	1	2012	NA	NA	2	NA	NA	120	R-Lower		Lung Adenocarcinoma
TCGA-50-5942	67	FEMALE	Stage IA	T1	M0	N0	1847	Alive		Lung	Lung Adenocarcinoma- Not Otherwise Specified (NOS)	No	-24781	NA	NA	136	WHITE	50	5942	75dd635e-8e0c-4c0b-b21c-20f77770218d	No	YES	C34.1	1940-03-01	C34.1	NO	YES	0	67	2009	NOT HISPANIC OR LATINO			26	8	2011	NA	NA	4	NA	2009	30	R-Upper		Lung Adenocarcinoma		R0
TCGA-67-6217	73	FEMALE	Stage IIA	T2a	M0	N1	422	Alive		Lung	Lung Adenocarcinoma- Not Otherwise Specified (NOS)	Yes	-26920	NA	NA	422	WHITE	67	6217	108a71cf-b9db-47cd-aa74-c03ec989b41b	No	YES	C34.1	1940-03-01	C34.1	YES	NO	0	73	2010	NOT HISPANIC OR LATINO	WITH TUMOR		6	6	2011	NA	NA	3	NA	1965	NA	L-Upper		Lung Adenocarcinoma	Central Lung	R0	NO	YES
TCGA-05-5425	68	MALE	Stage IIB	T2b	M0	N1	882	Alive		Lung	Lung Adenocarcinoma Mixed Subtype	No	-25020	NA	NA	90		5	5425	9b4eeecb-6aff-435b-a244-ec362af92b7f	No	YES	C34.9	1955-03-01	C34.9	NO	YES	0	68	2009		TUMOR FREE		22	3	2011	NA	NA	3	1965	1985	40	R-Upper		Lung Adenocarcinoma		R0
TCGA-44-A4SS	73	MALE	Stage IA	T1b	M0	N0	415	Alive		Lung	Lung Adenocarcinoma- Not Otherwise Specified (NOS)	No	-26991	NA	NA	114	WHITE	44	A4SS	F934ED41-090E-4313-BBC5-D1A4A9ED9AD7	No	YES	C34.1	1940-03-01	C34.1	YES	NO	0	73	2012	NOT HISPANIC OR LATINO	TUMOR FREE	Preoperative	28	1	2013	NA	0	4	1952	2012	90	L-Upper		Lung Adenocarcinoma
TCGA-55-6968	61	MALE	Stage IV	T1	M1	N0	1293	Dead		Lung	Lung Adenocarcinoma- Not Otherwise Specified (NOS)	No	-22344	NA	1293	NA	WHITE	55	6968	83a6ed20-b3cf-48b9-8ed3-a080cd4951fa	No	YES	C34.3	1940-03-01	C34.3	NO	YES	0	61	2004	NOT HISPANIC OR LATINO	WITH TUMOR		28	7	2011	NA	NA	2	NA	NA	NA	R-Lower		Lung Adenocarcinoma
TCGA-62-A471	64	MALE	Stage IIB	T2b	M0	N1	1246	Alive		Lung	Lung Adenocarcinoma- Not Otherwise Specified (NOS)	No	-23689	NA	NA	883	WHITE	62	A471	0075437E-BA1A-46BE-86D6-9773209A2B5E	No	YES	C34.1	1940-03-01	C34.1	NO	YES	0	64	2010	NOT HISPANIC OR LATINO	TUMOR FREE	Preoperative	30	10	2012	100	0	4	NA	2006	30	L-Upper		Lung Adenocarcinoma	Peripheral Lung	R0		NO
TCGA-78-7154	72	MALE	Stage IIIA	T3	M0	N2	593	Dead		Lung	Lung Adenocarcinoma- Not Otherwise Specified (NOS)	No	-26481	NA	593	NA	WHITE	78	7154	d288b69f-1e79-4429-8646-9994b7c54f8f	No	YES	C34.1	1940-03-01	C34.1	NO	YES	0	72	2003			Preoperative	27	9	2011	NA	1	4	1948	1993	112.5	L-Upper		Lung Adenocarcinoma	Peripheral Lung	R0		NO
TCGA-44-A47B	79	MALE	Stage IB	T2a	M0	N0	287	Alive		Lung	Lung Adenocarcinoma- Not Otherwise Specified (NOS)	No	-28869	NA	NA	105	WHITE	44	A47B	967D6548-5A84-4B7E-BC3F-2E522859FCE6	No	YES	C34.1	1940-03-01	C34.1	YES	NO	0	79	2012	NOT HISPANIC OR LATINO	TUMOR FREE	Preoperative	20	11	2012	NA	0	3	1956	1965	4.5	R-Upper		Lung Adenocarcinoma		R0		NO
TCGA-MP-A4TE	56	MALE	Stage IIA	T2b	MX	N0	896	Dead		Lung	Lung Adenocarcinoma- Not Otherwise Specified (NOS)	No	-20627	NA	896	NA	WHITE	MP	A4TE	BEBD0025-74E2-451B-93B3-86F82DF43573	No	YES	C34.3	1940-03-01	C34.3	NO	YES	0	56	2010	NOT HISPANIC OR LATINO	WITH TUMOR		2	4	2013	NA	NA	4	1970	2010	40	L-Lower		Lung Adenocarcinoma	Peripheral Lung	RX	YES	YES
TCGA-4B-A93V	52	FEMALE	Stage IA	T1b	M0	N0	300	Alive		Lung	Lung Adenocarcinoma Mixed Subtype	No	-19035	NA	NA	254	BLACK OR AFRICAN AMERICAN	4B	A93V	F1F80DD2-891D-46DD-A3E0-F007628CB515	No	YES	C34.3	1940-03-01	C34.3	YES	NO	0	52	2013	NOT HISPANIC OR LATINO	WITH TUMOR	Preoperative	11	11	2014	100	0	4	1984	2013	30	R-Lower		Lung Adenocarcinoma	Peripheral Lung	R0
TCGA-99-AA5R	70	FEMALE	Stage IA	T1a	M0	N0	658	Alive		Lung	Lung Adenocarcinoma- Not Otherwise Specified (NOS)	No	-25778	NA	NA	189	BLACK OR AFRICAN AMERICAN	99	AA5R	D3E23815-7F9D-48AA-9AEF-3A1DD9D464D7	No	YES	C34.3	1940-03-01	C34.3	YES	NO	0	70	2013	NOT HISPANIC OR LATINO	TUMOR FREE	Preoperative	14	5	2014	NA	1	2	1967	NA	46	L-Lower		Lung Adenocarcinoma		R0	YES	YES
TCGA-44-7671	64	MALE	Stage IB	T2a	M0	N0	889	Alive		Lung	Lung Adenocarcinoma Mixed Subtype	Yes	-23538	NA	NA	535	BLACK OR AFRICAN AMERICAN	44	7671	ebb33753-9d38-4368-9033-3e55f129d00d	No	YES	C34.2	1955-03-01	C34.2	YES	NO	0	64	2010	NOT HISPANIC OR LATINO	TUMOR FREE		17	1	2012	NA	NA	3	NA	1995	NA			Lung Adenocarcinoma
TCGA-69-7980	70	FEMALE	Stage I	T1b	M0	N0	411	Alive		Lung	Lung Adenocarcinoma- Not Otherwise Specified (NOS)	No	-25583	NA	NA	43	WHITE	69	7980	aee86a89-0377-4080-b16c-408bfbe78687	No	YES	C34.1	1950-03-01	C34.1	YES	NO	0	70	2011	NOT HISPANIC OR LATINO	TUMOR FREE		9	4	2012	NA	NA	4	NA	2001	80	R-Upper		Lung Adenocarcinoma				NO
TCGA-71-6725	48	FEMALE	Stage IB	T2	M0	N0	256	Alive		Lung	Lung Papillary Adenocarcinoma	No	-17793	NA	NA	61	ASIAN	71	6725	4b7cd595-e7f9-45a8-b736-a8c7c42d9539	No	YES	C34.1	1960-03-01	C34.1	YES	NO	0	48	2011	NOT HISPANIC OR LATINO	TUMOR FREE		9	8	2011	60	NA	2	NA	NA	NA	R-Upper		Lung Adenocarcinoma		RX
TCGA-78-7152	65	MALE	Stage IB	T2	M0	N0	1215	Alive		Lung	Lung Adenocarcinoma Mixed Subtype	No	-23782	NA	NA	1202	WHITE	78	7152	b56dad1e-2fd5-47d8-9cc7-a54be9a1bae2	No	YES	C34.1	1955-03-01	C34.1	NO	YES	0	65	2003		WITH TUMOR	Preoperative	29	9	2011	NA	1	4	1959	1999	40	R-Upper		Lung Adenocarcinoma	Peripheral Lung	R0		NO
TCGA-78-7155	68	MALE	Stage IB	T2	M0	N0	1171	Dead		Lung	Lung Adenocarcinoma- Not Otherwise Specified (NOS)	No	-24863	NA	1171	NA	WHITE	78	7155	fc79086c-af9a-4c27-b074-f7050b6f3381	No	YES	C34.1	1940-03-01	C34.1	NO	YES	0	68	2005			Preoperative	28	9	2011	NA	0	4	1957	2005	48	L-Upper		Lung Adenocarcinoma	Peripheral Lung	R0		NO
TCGA-50-5935	86	FEMALE	Stage IA	T1	M0	N0	653	Dead		Lung	Lung Adenocarcinoma- Not Otherwise Specified (NOS)	Yes	-31610	NA	653	653	WHITE	50	5935	100430c8-1446-45c8-af36-b6dbb3ddd0c1	No	YES	C34.1	1940-03-01	C34.1	NO	YES	0	86	2006	NOT HISPANIC OR LATINO			2	7	2011	NA	NA	NA	NA	NA	NA	L-Upper		Lung Adenocarcinoma			YES	YES
TCGA-50-5932	75	MALE	Stage IIB	T2	M0	N1	1235	Dead		Lung	Lung Adenocarcinoma- Not Otherwise Specified (NOS)	Yes	-27454	NA	1235	1091	WHITE	50	5932	ebcba7f2-ce13-4bae-97cd-91a6b1dcd465	No	YES	C34.1	1940-03-01	C34.1	NO	YES	0	75	2001	NOT HISPANIC OR LATINO	WITH TUMOR		2	7	2011	NA	NA	NA	NA	NA	NA	R-Upper		Lung Adenocarcinoma	Central Lung
TCGA-97-7553	58	FEMALE	Stage IA	T1	MX	N0	1870	Alive		Lung	Lung Bronchioloalveolar Carcinoma Nonmucinous	No	-21518	NA	NA	1332	WHITE	97	7553	37c8d73a-45ae-40fc-ba9a-721b755c1160	No	YES	C34.3	1952-03-01	C34.3	NO	YES	0	58	2007	NOT HISPANIC OR LATINO	TUMOR FREE		17	11	2011	NA	NA	2	1967	NA	20	L-Lower		Lung Adenocarcinoma	Central Lung
TCGA-50-5055	79	FEMALE	Stage IIA	T1	M0	N1	1830	Alive		Lung	Lung Adenocarcinoma Mixed Subtype	No	-28988	NA	NA	785	WHITE	50	5055	cc3d9750-7ce0-489f-86d4-8017b7ebed29	No	YES	C34.3	1955-03-01	C34.3	NO	YES	0	79	2008	NOT HISPANIC OR LATINO	WITH TUMOR		2	7	2011	NA	NA	NA	NA	NA	NA	L-Lower		Lung Adenocarcinoma		R0	NO	YES
TCGA-05-4390	58	FEMALE	Stage IB	T2	M0	N0	1126	Alive		Lung	Lung Adenocarcinoma Mixed Subtype	No	-21430	NA	NA	1126		5	4390	b8475929-2d9d-4909-bd62-59684a140bd7	No	YES	C34.1	1955-03-01	C34.1	NO	YES	0	58	2005		TUMOR FREE		22	7	2010	NA	NA	4	1966	1996	15	R-Upper		Lung Adenocarcinoma		R0
TCGA-NJ-A4YP	52	MALE	Stage IB	T2a	M0	N0	50	Alive		Lung	Lung Papillary Adenocarcinoma	No	-19106	NA	NA	50	WHITE	NJ	A4YP	42259AA6-C9F5-4309-A956-DBF930312F44	No	YES	C34.3	1955-03-01	C34.3			0	52	2011	NOT HISPANIC OR LATINO	TUMOR FREE		27	9	2013	NA	NA	5	NA	NA	60	R-Lower		Lung Adenocarcinoma				NO
TCGA-97-A4M0	60	FEMALE	Stage IB	T2a	M0	N0	652	Alive		Lung	Lung Adenocarcinoma Mixed Subtype	No	-22206	NA	NA	216	WHITE	97	A4M0	DD63D0FD-E24B-40A5-88C5-7D3D4106631E	No	YES	C34.1	1955-03-01	C34.1	YES	NO	0	60	2012	NOT HISPANIC OR LATINO		Preoperative	7	3	2013	NA	0	4	1970	2004	34	R-Upper		Lung Adenocarcinoma			YES	YES
TCGA-55-8511	73	FEMALE	Stage IB	T2a	MX	N0	552	Alive		Lung	Lung Adenocarcinoma- Not Otherwise Specified (NOS)	Yes, History of Prior Malignancy	-26986	NA	NA	9	WHITE	55	8511	1f1df7ea-00b9-4432-86de-da773d1451e5	No	YES	C34.1	1940-03-01	C34.1	YES	NO	0	73	2012	NOT HISPANIC OR LATINO	TUMOR FREE	Preoperative	11	1	2013	70	2	2	1953	NA	58	R-Upper		Lung Adenocarcinoma		R0
TCGA-55-A494	61	FEMALE	Stage IB	T2a	MX	N0	481	Alive		Lung	Lung Adenocarcinoma- Not Otherwise Specified (NOS)	No	-22540	NA	NA	5	WHITE	55	A494	ADBABA9C-5EFC-4130-82F6-8055EAB13795	No	YES	C34.3	1940-03-01	C34.3	YES	NO	0	61	2012	NOT HISPANIC OR LATINO	TUMOR FREE	Preoperative	21	2	2013	80	1	3	1967	1980	7	R-Lower		Lung Adenocarcinoma	Peripheral Lung	R0	YES	YES
TCGA-78-7146	71	FEMALE	Stage IIIA	T2	M0	N2	173	Dead		Lung	Lung Adenocarcinoma Mixed Subtype	No	-26272	NA	173	NA	WHITE	78	7146	ff9def3d-17e5-4ef6-b74e-933f11ed6f00	No	YES	C34.3	1955-03-01	C34.3	NO	YES	0	71	1999			Preoperative	28	9	2011	NA	1	4	1988	1998	6	L-Lower		Lung Adenocarcinoma	Peripheral Lung	R0		NO
TCGA-05-5428	57	MALE	Stage IIA	T1b	M0	N1	670	Alive		Lung	Lung Adenocarcinoma Mixed Subtype	No	-21061	NA	NA	0		5	5428	3fe8f8e4-5396-4362-82f5-366e2fb69db2	No	YES	C34.9	1955-03-01	C34.9	NO	YES	0	57	2010		TUMOR FREE		22	3	2011	NA	NA	3	1969	1993	30	R-Upper		Lung Adenocarcinoma		R0
TCGA-J2-A4AD	61	FEMALE	Stage IA	T1a	MX	N0	550	Alive		Lung	Lung Adenocarcinoma- Not Otherwise Specified (NOS)	No	-22414	NA	NA	287	WHITE	J2	A4AD	096BD95F-9900-4DB2-B1C4-103902C3B31F	No	YES	C34.1	1940-03-01	C34.1	YES	NO	0	61	2012	NOT HISPANIC OR LATINO	TUMOR FREE		27	12	2012	NA	NA	2	1970	NA	120	L-Upper		Lung Adenocarcinoma		RX		NO
TCGA-86-8585	57	MALE	Stage IB	T2a	M0	N0	353	Alive		Lung	Lung Solid Pattern Predominant Adenocarcinoma	No	-20918	NA	NA	35	WHITE	86	8585	2f1a4b16-104c-40eb-8114-8245847bb716	No	YES	C34.1	2020-03-30	C34.1	YES	NO	0	57	2012	NOT HISPANIC OR LATINO	TUMOR FREE		30	8	2012	NA	NA	1	NA	NA	NA	L-Upper		Lung Adenocarcinoma	Peripheral Lung	R0		NO
TCGA-05-4433	82	MALE	Stage IB	T2	M0	N0	730	Alive		Lung	Lung Adenocarcinoma Mixed Subtype	No	-30194	NA	NA	730		5	4433	aea68827-dc0f-484d-a00d-06deeaa4b3ce	No	YES	C34.3	1955-03-01	C34.3	NO	YES	0	82	2008		TUMOR FREE		22	7	2010	NA	NA	3	1946	1948	1	L-Lower		Lung Adenocarcinoma		R0
TCGA-MP-A4TK	56	FEMALE	Stage IIB	T2	MX	N1	582	Dead		Lung	Lung Adenocarcinoma- Not Otherwise Specified (NOS)	No	-20581	NA	582	NA		MP	A4TK	F7F9F522-DE88-4F9C-8BA4-7BE3726FAAF8	No	YES	C34.3	1940-03-01	C34.3	NO	YES	0	56	2002		WITH TUMOR		2	4	2013	NA	NA	4	1971	1999	28	R-Lower		Lung Adenocarcinoma		R0		NO
TCGA-55-6980	56	MALE	Stage IA	T1	M0	N0	2109	Alive		Lung	Lung Bronchioloalveolar Carcinoma Nonmucinous	No	NA	NA	NA	67	WHITE	55	6980	2f0710f4-827b-45b2-9b7e-c27385b481a7	No	YES	C34.3	1952-03-01	C34.3	NO	YES	0	56	2006		TUMOR FREE		27	7	2011	NA	NA	1	NA	NA	NA	R-Lower		Lung Adenocarcinoma		R0		NO
TCGA-62-A46R	54	FEMALE	Stage IB	T2	M0	N0	1725	Dead		Lung	Lung Adenocarcinoma Mixed Subtype	No	-20063	NA	1725	NA	WHITE	62	A46R	C497F8C7-2FB5-44D9-BC7C-69CFD0B51B54	No	YES	C34.3	1955-03-01	C34.3	NO	YES	0	54	2006	NOT HISPANIC OR LATINO	TUMOR FREE	Preoperative	29	10	2012	100	NA	4	NA	NA	25	L-Lower		Lung Adenocarcinoma	Central Lung	R0		NO
TCGA-49-AARR	68	MALE	Stage IA	T1	MX	N0	4992	Alive		Lung	Lung Adenocarcinoma- Not Otherwise Specified (NOS)	No	-24942	NA	NA	4630	BLACK OR AFRICAN AMERICAN	49	AARR	9B93A7C5-F9B4-4461-8078-0201A725C9CF	No	YES	C34.1	1940-03-01	C34.1	NO	YES	0	68	2001	NOT HISPANIC OR LATINO	TUMOR FREE	Preoperative	19	6	2014	90	1	3	NA	1987	NA	L-Upper		Lung Adenocarcinoma		R0
TCGA-78-7163	60	MALE	Stage IB	T2	M0	N0	7248	Alive		Lung	Lung Adenocarcinoma- Not Otherwise Specified (NOS)	No	-22002	NA	NA	6812	WHITE	78	7163	5abd6651-69be-42f8-bdc0-308e68136d31	No	YES	C34.3	1940-03-01	C34.3	NO	YES	0	60	1992		TUMOR FREE	Preoperative	26	9	2011	NA	1	4	1950	1991	41	R-Lower		Lung Adenocarcinoma	Peripheral Lung	R0		NO
TCGA-78-8655	77	FEMALE	Stage IA	T1	M0	N0	2360	Alive		Lung	Lung Adenocarcinoma Mixed Subtype	No	-28379	NA	NA	2360		78	8655	a905d275-9283-4fa6-bbbf-46019bd1bcb7	No	YES	C34.3	1955-03-01	C34.3	NO	YES	0	77	2003			Preoperative	23	10	2012	NA	0	4	1981	2001	10	L-Lower		Lung Adenocarcinoma	Peripheral Lung	R0		NO
TCGA-95-7947	67	MALE	Stage IA	T1a	M0	N0	477	Alive		Lung	Lung Adenocarcinoma Mixed Subtype	Yes	-24752	NA	NA	40	WHITE	95	7947	e0acafdd-06d0-48a6-bd68-577ef666a419	No	YES	C34.1	1955-03-01	C34.1	YES	NO	0	67	2011	NOT HISPANIC OR LATINO	TUMOR FREE		21	3	2012	NA	NA	4	1956	2006	100	L-Upper		Lung Adenocarcinoma		R0
TCGA-44-A47G	73	FEMALE	Stage IA	T1	M0	N0	351	Alive		Lung	Lung Adenocarcinoma- Not Otherwise Specified (NOS)	No	-26800	NA	NA	135	WHITE	44	A47G	DA345947-498B-4272-A231-A987ED4FE151	No	YES	C34.1	1940-03-01	C34.1	YES	NO	0	73	2012	NOT HISPANIC OR LATINO	TUMOR FREE	Preoperative	27	11	2012	NA	0	4	1956	2012	28	R-Upper		Lung Adenocarcinoma		R0		NO
TCGA-95-8494	67	MALE	Stage IIA	T2a	M0	N1	84	Alive		Lung	Lung Adenocarcinoma- Not Otherwise Specified (NOS)	No	-24773	NA	NA	71	WHITE	95	8494	6ee9caec-65ac-46db-9426-ffaa31967ae2	No	YES	C34.2	1940-03-01	C34.2	YES	NO	0	67	2012	NOT HISPANIC OR LATINO			30	8	2012	NA	NA	5	NA	NA	NA	R-Middle		Lung Adenocarcinoma				NO
TCGA-78-7158	59	FEMALE	Stage IIIB	T4	M0	N2	179	Dead		Lung	Lung Adenocarcinoma Mixed Subtype	No	-21742	NA	179	NA	WHITE	78	7158	501c987e-d1eb-48a9-89eb-72a5062c90b4	No	YES	C34.3	1955-03-01	C34.3	NO	YES	0	59	2007		WITH TUMOR	Preoperative	15	9	2011	NA	1	4	1963	2005	14	L-Lower		Lung Adenocarcinoma	Peripheral Lung	R1		NO
TCGA-L9-A5IP	40	FEMALE	Stage IV	T3	M1b	N2	58	Dead		Lung	Lung Adenocarcinoma- Not Otherwise Specified (NOS)	No	-14681	NA	58	NA	BLACK OR AFRICAN AMERICAN	L9	A5IP	2A43E61E-2151-4C5A-B062-74CE9DFD8D4A	No	YES	C34.1	1940-03-01	C34.1	YES	NO	0	40	2012	NOT HISPANIC OR LATINO	WITH TUMOR		14	5	2013	NA	NA	4	NA	2012	NA	R-Upper		Lung Adenocarcinoma		R1		NO
TCGA-50-8460	74	MALE	Stage IA	T1a	M0	N0	829	Alive		Lung	Lung Papillary Adenocarcinoma	No	-27270	NA	NA	105	WHITE	50	8460	497cc506-03fe-4ffa-860b-5a12adb1bc7d	No	YES	C34.1	1960-03-01	C34.1	YES	NO	0	74	2012	NOT HISPANIC OR LATINO			18	10	2012	NA	NA	NA	NA	NA	NA	R-Upper		Lung Adenocarcinoma		R0	NO	YES
TCGA-44-A4SU	67	FEMALE	Stage IA	T1a	MX	N0	409	Alive		Lung	Lung Adenocarcinoma- Not Otherwise Specified (NOS)	No	-24820	NA	NA	76	WHITE	44	A4SU	BF34664D-423D-4257-99D4-797F7D366455	No	YES	C34.3	1940-03-01	C34.3	YES	NO	0	67	2012	NOT HISPANIC OR LATINO	TUMOR FREE	Preoperative	29	1	2013	NA	1	4	1961	2011	50	R-Lower		Lung Adenocarcinoma		R0
TCGA-55-8507	53	MALE	Stage IA	T1a	MX	N0	418	Alive		Lung	Lung Adenocarcinoma- Not Otherwise Specified (NOS)	No	-19390	NA	NA	8	WHITE	55	8507	d63c028b-b6d3-49ce-b63e-261eed3b86df	No	YES	C34.1	1940-03-01	C34.1	YES	NO	0	53	2012	NOT HISPANIC OR LATINO	TUMOR FREE	Other	28	12	2012	40	3	2	1972	NA	120	R-Upper		Lung Adenocarcinoma	Peripheral Lung	R0
TCGA-86-8673	61	MALE	Stage IB	T2	M0	N0	862	Alive		Lung	Lung Bronchioloalveolar Carcinoma Nonmucinous	No	-22571	NA	NA	0	WHITE	86	8673	bc4c4079-b449-485d-84e4-a40496e563e8	No	YES	C34.1	1952-03-01	C34.1	YES	NO	0	61	2011	NOT HISPANIC OR LATINO	TUMOR FREE		30	8	2012	NA	NA	2	1968	NA	54	L-Upper		Lung Adenocarcinoma		R0
TCGA-55-A4DF	88	MALE	Stage IA	T1b	MX	N0	440	Alive		Lung	Lung Adenocarcinoma- Not Otherwise Specified (NOS)	Yes, History of Synchronous/Bilateral Malignancy	-32432	NA	NA	47	WHITE	55	A4DF	362000E4-CF7C-48FC-93CC-8F5994B442EA	No	YES	C34.3	1940-03-01	C34.3	YES	NO	0	88	2012	NOT HISPANIC OR LATINO	TUMOR FREE		25	1	2013	NA	NA	3	NA	1984	60	R-Lower		Lung Adenocarcinoma		R0
TCGA-55-A492	70	FEMALE	Stage IA	T1a	MX	N0	596	Alive		Lung	Lung Adenocarcinoma- Not Otherwise Specified (NOS)	Yes, History of Prior Malignancy	-25719	NA	NA	1	WHITE	55	A492	39AB7174-5707-498D-9959-523680E04198	No	YES	C34.1	1940-03-01	C34.1	YES	NO	0	70	2012	NOT HISPANIC OR LATINO	TUMOR FREE		21	2	2013	NA	NA	3	1962	1995	35	R-Upper		Lung Adenocarcinoma		R0		NO
TCGA-55-A490	78	MALE	Stage IIA	T2b	MX	N0	99	Alive		Lung	Lung Adenocarcinoma- Not Otherwise Specified (NOS)	No	-28728	NA	NA	48	WHITE	55	A490	B89DE053-D253-447F-952E-9A2EDCF6BCA5	No	YES	C34.1	1940-03-01	C34.1	YES	NO	0	78	2012	NOT HISPANIC OR LATINO	TUMOR FREE	Preoperative	21	2	2013	80	1	3	1951	1985	34	R-Upper		Lung Adenocarcinoma	Peripheral Lung	R0	YES	YES
TCGA-44-6144	58	MALE	Stage IA	T1a	M0	N0	723	Alive		Lung	Lung Adenocarcinoma- Not Otherwise Specified (NOS)	No	-21283	9	NA	9	WHITE	44	6144	22302e92-fdfa-462a-9249-efdaa26ee5ed	No	YES	C34.1	1940-03-01	C34.1	YES	NO	0	58	2011	NOT HISPANIC OR LATINO	TUMOR FREE	Preoperative	7	6	2011	NA	0	2	1968	NA	67.5	R-Upper		Lung Adenocarcinoma		RX
TCGA-55-A48X	63	FEMALE	Stage IIA	T1b	M0	N1	689	Alive		Lung	Lung Adenocarcinoma- Not Otherwise Specified (NOS)	Yes, History of Prior Malignancy	-23341	NA	NA	33	WHITE	55	A48X	32D9935A-F5CD-43B3-88BD-09E6E2B9090D	No	YES	C34.3	1940-03-01	C34.3	YES	NO	0	63	2012	NOT HISPANIC OR LATINO	TUMOR FREE		21	2	2013	NA	NA	4	1963	1999	36	L-Lower		Lung Adenocarcinoma		R0
TCGA-75-5147	unknow	FEMALE	Stage IB	T2	M0	N0	1333	Alive		Lung	Lung Adenocarcinoma- Not Otherwise Specified (NOS)	No	NA	NA	NA	NA		75	5147	d2824e6d-3784-45c2-9b0f-52b17356b5da	No	YES	C34.1	1952-03-01	C34.1	NO	YES	NA	NA	NA		TUMOR FREE	Other	6	4	2011	NA	NA	1	NA	NA	NA	R-Upper		Lung Adenocarcinoma	Peripheral Lung	R0		NO
TCGA-44-A479	73	FEMALE	Stage IB	T2	MX	N0	486	Alive		Lung	Lung Adenocarcinoma- Not Otherwise Specified (NOS)	No	-27024	NA	NA	256	BLACK OR AFRICAN AMERICAN	44	A479	851867CB-9AD0-4FDF-AC75-9BB0427AD440	No	YES	C34.1	1940-03-01	C34.1	YES	NO	0	73	2012	NOT HISPANIC OR LATINO	TUMOR FREE	Preoperative	28	11	2012	NA	0	4	1962	2002	40	R-Upper		Lung Adenocarcinoma		R0		NO
TCGA-50-6593	49	FEMALE	Stage IIIA	T1	M0	N2	336	Dead		Lung	Lung Adenocarcinoma Mixed Subtype	No	-18152	NA	336	NA	WHITE	50	6593	e10568fe-0436-43f2-9f0f-48f9903868c4	No	YES	C34.1	1955-03-01	C34.1	NO	YES	0	49	2008	NOT HISPANIC OR LATINO	WITH TUMOR		25	8	2011	NA	NA	4	NA	NA	NA	R-Upper		Lung Adenocarcinoma		R0	NO	YES
TCGA-83-5908	59	FEMALE	Stage IA	T1	M0	N0	824	Alive		Lung	Lung Adenocarcinoma- Not Otherwise Specified (NOS)	No	-21760	NA	NA	420	WHITE	83	5908	25d4ea9e-f773-4f11-bac9-64efdad73211	No	YES	C34.1	1940-03-01	C34.1	YES	NO	0	59	2009	NOT HISPANIC OR LATINO	TUMOR FREE	Preoperative	25	5	2011	90	1	4	1962	2007	69	L-Upper		Lung Adenocarcinoma		R0		NO
TCGA-62-A46V	78	FEMALE	Stage IB	T2	M0	N0	2199	Alive		Lung	Lung Adenocarcinoma Mixed Subtype	No	-28495	NA	NA	1631	WHITE	62	A46V	F809E21D-5F2E-4F3B-A1AA-D6B8D463552A	No	YES	C34.3	1955-03-01	C34.3	NO	YES	0	78	2007	NOT HISPANIC OR LATINO	TUMOR FREE	Preoperative	30	10	2012	90	NA	3	NA	NA	NA	L-Lower		Lung Adenocarcinoma	Peripheral Lung	R0		NO
TCGA-MP-A4TA	75	FEMALE	Stage IA	T1	M0	N0	950	Dead		Lung	Lung Adenocarcinoma- Not Otherwise Specified (NOS)	Yes, History of Prior Malignancy	-27513	NA	950	NA	WHITE	MP	A4TA	98EE294A-46ED-4572-BDD4-A932C3498A25	No	YES	C34.1	1940-03-01	C34.1	NO	YES	0	75	2006	NOT HISPANIC OR LATINO	WITH TUMOR	Pre-Adjuvant Therapy	2	4	2013	NA	1	4	1951	2006	55	R-Upper		Lung Adenocarcinoma	Peripheral Lung	R0		NO
TCGA-44-3917	33	FEMALE	Stage IB	T2	M0	N0	1183	Alive	TCGAFPPP	Lung	Lung Adenocarcinoma- Not Otherwise Specified (NOS)	No	-12179	NA	NA	392	WHITE	44	3917	7099597a-b208-45b5-b9e0-11ab40d5e497	No	YES	C34.1	1940-03-01	C34.1	YES	NO	0	33	2009	NOT HISPANIC OR LATINO	TUMOR FREE		8	10	2010	NA	NA	2	1993	NA	16	R-Upper		Lung Adenocarcinoma		R0		NO
TCGA-38-7271	72	FEMALE	Stage IA	T1	M0	N0	800	Dead		Lung	Lung Adenocarcinoma- Not Otherwise Specified (NOS)	Yes	-26440	NA	800	NA	WHITE	38	7271	8214a0d1-5e2d-4a7a-acb1-e5580755db83	No	YES	C34.1	1940-03-01	C34.1	NO	YES	0	72	2006	NOT HISPANIC OR LATINO	WITH TUMOR		10	11	2011	NA	NA	4	1971	1999	25	R-Upper		Lung Adenocarcinoma		R0		NO
TCGA-69-8253	59	FEMALE	Stage IIA	T1a	MX	N1	426	Alive		Lung	Lung Adenocarcinoma Mixed Subtype	No	-21771	NA	NA	100	BLACK OR AFRICAN AMERICAN	69	8253	44d8c859-4b7a-4e9d-bffc-0de0e6afdcc4	No	YES	C34.3	1955-03-01	C34.3	YES	NO	0	59	2012	NOT HISPANIC OR LATINO		Pre-Adjuvant Therapy	1	6	2012	NA	2	4	1972	2011	7.8	R-Lower		Lung Adenocarcinoma				NO
TCGA-91-6831	66	MALE	Stage IB	T2	MX	N0	310	Alive		Lung	Lung Adenocarcinoma- Not Otherwise Specified (NOS)	No	-24436	NA	NA	39	WHITE	91	6831	db0b9e63-4272-4f29-bf0e-1ec0fe79a9d7	No	YES	C34.2	1940-03-01	C34.2	NO	YES	0	66	2001	NOT HISPANIC OR LATINO	TUMOR FREE		19	7	2011	NA	NA	2	NA	NA	NA	R-Middle		Lung Adenocarcinoma				NO
TCGA-49-4490	45	FEMALE	Stage IIIA	T3	M0	N2	385	Dead		Lung	Lung Adenocarcinoma- Not Otherwise Specified (NOS)	No	-16634	NA	385	NA	WHITE	49	4490	6c3655ca-8ae7-4ad7-b3e4-0c3ec293fba7	No	YES	C34.1	1940-03-01	C34.1	NO	YES	0	45	1993	NOT HISPANIC OR LATINO			9	8	2011	NA	NA	3	NA	NA	5	L-Upper		Lung Adenocarcinoma
TCGA-55-6984	71	FEMALE	Stage IIB	T2	M0	N1	760	Dead		Lung	Lung Adenocarcinoma- Not Otherwise Specified (NOS)	No	NA	NA	760	NA	WHITE	55	6984	f063ddbb-1668-40df-9ec2-b0a23ca2c389	No	YES	C34.3	1940-03-01	C34.3	NO	YES	0	71	2006	NOT HISPANIC OR LATINO	WITH TUMOR		27	7	2011	NA	NA	NA	NA	NA	NA	L-Lower		Lung Adenocarcinoma				NO
TCGA-55-6982	79	FEMALE	Stage IIB	T2	M0	N1	995	Dead		Lung	Lung Adenocarcinoma- Not Otherwise Specified (NOS)	No	NA	NA	995	NA	WHITE	55	6982	35cb7841-9b09-465a-90c5-e3b8a9faad49	No	YES	C34.3	1940-03-01	C34.3	NO	YES	0	79	2004		WITH TUMOR		26	7	2011	NA	NA	1	NA	NA	NA	R-Lower		Lung Adenocarcinoma				NO
TCGA-49-AAR9	61	MALE	Stage IIB	T3	MX	N0	260	Dead		Lung	Lung Adenocarcinoma- Not Otherwise Specified (NOS)	No	-22510	NA	260	NA	BLACK OR AFRICAN AMERICAN	49	AAR9	47B749E6-E060-4AA1-8F29-976E489BA789	No	YES	C34.9	1940-03-01	C34.1	NO	YES	0	61	1999	NOT HISPANIC OR LATINO	WITH TUMOR	Preoperative	18	6	2014	80	1	2	NA	NA	NA	Other (please specify)	ALL 3 LOBES OF RT LUNG	Lung Adenocarcinoma		R0
TCGA-55-6985	58	FEMALE	Stage IB	T2	MX	N0	1233	Alive		Lung	Lung Adenocarcinoma- Not Otherwise Specified (NOS)	No	-21381	NA	NA	1233	WHITE	55	6985	e5cb0c86-8fe2-4cfc-b32b-e8ec3839ffc4	No	YES	C34.1	1940-03-01	C34.1	NO	YES	0	58	2004		TUMOR FREE		26	7	2011	NA	NA	4	NA	2004	50	L-Upper		Lung Adenocarcinoma		R0		NO
TCGA-64-5781	55	FEMALE	Stage IB	T2	M0	N0	1559	Alive		Lung	Lung Adenocarcinoma Mixed Subtype	No	-20219	NA	NA	1202	WHITE	64	5781	41c4c704-825e-49f5-9d54-dbd7d30725e0	No	YES	C34.1	1955-03-01	C34.1	NO	YES	0	55	2007	NOT HISPANIC OR LATINO	TUMOR FREE	Post-Adjuvant Therapy	3	5	2011	NA	0	4	1982	2007	25	R-Upper		Lung Adenocarcinoma	Central Lung	R0
TCGA-49-AARN	56	FEMALE	Stage IA	T1	MX	N0	1135	Dead		Lung	Lung Adenocarcinoma- Not Otherwise Specified (NOS)	Yes, History of Synchronous/Bilateral Malignancy	-20605	NA	1135	NA	BLACK OR AFRICAN AMERICAN	49	AARN	98EF41FA-3015-445A-BBDC-984361C911F7	No	YES	C34.3	1940-03-01	C34.3	NO	YES	0	56	2000	NOT HISPANIC OR LATINO		Preoperative	19	6	2014	90	1	5	NA	NA	NA	R-Lower		Lung Adenocarcinoma		R0
TCGA-50-5072	74	MALE	Stage IIIA	T2	M0	N2	250	Alive		Lung	Lung Adenocarcinoma- Not Otherwise Specified (NOS)	No	-27036	NA	NA	246	WHITE	50	5072	1575148b-0f63-44ee-86fd-93ae1a02be0b	Yes	YES	C34.1	1940-03-01	C34.1	NO	YES	0	74	2009	NOT HISPANIC OR LATINO	WITH TUMOR		26	8	2011	NA	NA	3	NA	1974	15	L-Upper		Lung Adenocarcinoma				YES
TCGA-75-7027	unknow	MALE	Stage IB	T2	M0	N0	3059	Alive		Lung	Lung Adenocarcinoma- Not Otherwise Specified (NOS)	No	NA	NA	NA	NA		75	7027	488646a1-0bdb-45f8-8c30-bef006924511	No	YES	C34.3	1940-03-01	C34.3	NO	YES	NA	NA	NA		TUMOR FREE	Preoperative	12	8	2011	NA	0	2	1956	NA	50	L-Lower		Lung Adenocarcinoma	Peripheral Lung	R0
TCGA-44-7669	59	MALE	Stage IIA	T1b	MX	N1	574	Dead		Lung	Lung Adenocarcinoma- Not Otherwise Specified (NOS)	No	-21893	NA	574	NA	BLACK OR AFRICAN AMERICAN	44	7669	4b22ad71-c585-4077-ad3c-c6e026d0c7fa	No	YES	C34.1	1940-03-01	C34.1	YES	NO	0	59	2010	NOT HISPANIC OR LATINO	WITH TUMOR		21	12	2011	NA	NA	2	1970	NA	20	R-Upper		Lung Adenocarcinoma				NO
TCGA-44-6145	62	FEMALE	Stage IA	T1	M0	N0	595	Alive		Lung	Lung Adenocarcinoma- Not Otherwise Specified (NOS)	No	-22745	NA	NA	103	WHITE	44	6145	6144d666-8f77-4efe-95f1-f9e5c4e5e056	No	YES	C34.1	1940-03-01	C34.1	YES	NO	0	62	2011	NOT HISPANIC OR LATINO	TUMOR FREE	Preoperative	31	5	2011	NA	0	4	1963	1999	75	R-Upper		Lung Adenocarcinoma			NO	NO
TCGA-97-A4M5	83	MALE	Stage IA	T1b	M0	N0	634	Alive		Lung	Lung Adenocarcinoma Mixed Subtype	No	-30665	NA	NA	132	WHITE	97	A4M5	5FE77D4A-A8A5-4C90-8FF2-9C3BBBB309EF	No	YES	C34.1	1955-03-01	C34.1	YES	NO	0	83	2012	NOT HISPANIC OR LATINO			7	3	2013	NA	NA	3	1952	1982	6	R-Upper		Lung Adenocarcinoma			YES	YES
TCGA-97-A4M2	66	MALE	Stage IA	T1a	M0	N0	624	Alive		Lung	Lung Adenocarcinoma Mixed Subtype	Yes, History of Prior Malignancy	-24313	NA	NA	197	WHITE	97	A4M2	345AEF28-D49B-491B-A337-B1AC55C37D35	No	YES	C34.2	1955-03-01	C34.2	YES	NO	0	66	2012	NOT HISPANIC OR LATINO	TUMOR FREE	Preoperative	7	3	2013	NA	1	2	1972	NA	100	R-Middle		Lung Adenocarcinoma		R0	NO	YES
TCGA-38-6178	70	FEMALE	Stage IIIA	T2b	unknow	N2	448	Alive		Lung	Lung Adenocarcinoma- Not Otherwise Specified (NOS)	Yes	-25593	NA	NA	158	WHITE	38	6178	edf80622-aea2-4b50-bb69-691d6708aa83	No	YES	C34.1	1940-03-01	C34.1	YES	NO	0	70	2010	NOT HISPANIC OR LATINO	WITH TUMOR		14	4	2011	NA	NA	1	NA	NA	NA	L-Upper		Lung Adenocarcinoma	Central Lung	R1	NO	YES
TCGA-62-A46Y	70	FEMALE	Stage IIIA	T2	M0	N2	414	Dead		Lung	Lung Adenocarcinoma Mixed Subtype	No	-25905	NA	414	NA	WHITE	62	A46Y	562A562B-CA03-44AC-B282-B51B457D8DAE	No	YES	C34.3	1955-03-01	C34.3	NO	YES	0	70	2008	NOT HISPANIC OR LATINO	WITH TUMOR	Preoperative	30	10	2012	90	NA	1	NA	NA	NA	R-Lower		Lung Adenocarcinoma	Peripheral Lung	R0		NO
TCGA-55-7227	77	MALE	Stage IIIA	T3	MX	N1	952	Alive		Lung	Lung Adenocarcinoma- Not Otherwise Specified (NOS)	No	-28458	NA	NA	53	WHITE	55	7227	4e7b2af4-b158-41a7-be22-bea227a759e6	No	YES	C34.3	1940-03-01	C34.3	YES	NO	0	77	2011	NOT HISPANIC OR LATINO	TUMOR FREE		6	10	2011	NA	NA	3	1953	1993	NA	R-Lower		Lung Adenocarcinoma		R0
TCGA-55-8302	54	MALE	Stage IB	T2	MX	N0	478	Alive		Lung	Lung Adenocarcinoma- Not Otherwise Specified (NOS)	No	-20011	NA	NA	23	WHITE	55	8302	807cc7d2-6e3b-4f2d-9531-0da994eeeada	No	YES	C34.3	1940-03-01	C34.3	YES	NO	0	54	2012		TUMOR FREE		3	12	2012	NA	NA	2	1965	NA	59	R-Lower		Lung Adenocarcinoma		R0
TCGA-78-7166	84	MALE	Stage IIB	T2	M0	N1	258	Dead		Lung	Lung Adenocarcinoma- Not Otherwise Specified (NOS)	Yes	-30869	NA	258	NA	WHITE	78	7166	b40d0849-f4ef-4a14-9732-9beb708cb46b	No	YES	C34.3	1940-03-01	C34.3	NO	YES	0	84	2002			Preoperative	28	9	2011	NA	2	3	1934	1972	38	L-Lower		Lung Adenocarcinoma	Central Lung	R0		NO
TCGA-50-5930	47	MALE	Stage IIIA	T2	M0	N2	282	Dead		Lung	Lung Adenocarcinoma Mixed Subtype	No	-17238	NA	282	NA	WHITE	50	5930	368e23f0-e573-4547-bf5a-14080baf737b	No	YES	C34.3	1955-03-01	C34.3	NO	YES	0	47	2001	NOT HISPANIC OR LATINO	WITH TUMOR		29	6	2011	NA	NA	NA	NA	NA	NA			Lung Adenocarcinoma
TCGA-44-2666	43	MALE	Stage IB	T2	M0	N0	97	Dead	TCGAFPPP	Lung	Lung Adenocarcinoma- Not Otherwise Specified (NOS)	No	-15970	97	97	97	WHITE	44	2666	e16ca88f-488b-40f0-9169-e5a62482a2ff	No	YES	C34.1	1940-03-01	C34.1	YES	NO	0	43	2009	HISPANIC OR LATINO	WITH TUMOR		8	10	2010	NA	NA	2	1979	NA	30	R-Upper		Lung Adenocarcinoma		R0		NO
TCGA-78-7150	59	MALE	Stage IIB	T2	M0	N1	666	Dead		Lung	Lung Adenocarcinoma- Not Otherwise Specified (NOS)	No	-21891	NA	666	NA	WHITE	78	7150	a0e57b39-960e-4e46-8aa0-d0ee2fd9a7cc	No	YES	C34.3	1940-03-01	C34.3	NO	YES	0	59	2002		WITH TUMOR	Preoperative	28	9	2011	NA	0	4	1963	2000	37	L-Lower		Lung Adenocarcinoma	Central Lung	R0		NO
TCGA-73-4658	80	FEMALE	Stage IB	T2	M0	N0	1600	Dead		Lung	Lung Adenocarcinoma- Not Otherwise Specified (NOS)	Yes	-29508	NA	1600	1600	WHITE	73	4658	afb91740-2668-46d7-ba01-bb26153ad1c7	No	YES	C34.3	1940-03-01	C34.3	NO	YES	0	80	2004	NOT HISPANIC OR LATINO	TUMOR FREE		15	6	2011	NA	NA	3	NA	NA	25	L-Lower		Lung Adenocarcinoma	Central Lung	R0		NO
TCGA-86-7955	62	MALE	Stage IB	T2a	M0	N0	1072	Alive		Lung	Lung Adenocarcinoma- Not Otherwise Specified (NOS)	No	-22772	NA	NA	14	WHITE	86	7955	0d0d83d9-d558-4d38-977b-6f1b2471beda	No	YES	C34.3	1940-03-01	C34.3	YES	NO	0	62	2011	NOT HISPANIC OR LATINO	TUMOR FREE		14	3	2012	90	1	1	NA	NA	NA	R-Lower		Lung Adenocarcinoma	Peripheral Lung	RX		NO
TCGA-50-5066	72	MALE	Stage IB	T2	M0	N0	1442	Alive		Lung	Lung Adenocarcinoma Mixed Subtype	No	-26385	NA	NA	297	BLACK OR AFRICAN AMERICAN	50	5066	3199cfe5-3be3-43cd-a36b-5cf2c7a9929f	No	YES	C34.1	1955-03-01	C34.1	NO	YES	0	72	2009	NOT HISPANIC OR LATINO			2	7	2011	NA	NA	1	NA	NA	NA	R-Upper		Lung Adenocarcinoma		R0	NO	YES
TCGA-69-7973	42	FEMALE	Stage IB	T2a	M0	N0	230	Alive		Lung	Lung Adenocarcinoma Mixed Subtype	No	-15355	NA	NA	230	WHITE	69	7973	dc9eaaa0-0bfd-46d0-994f-310826879da4	No	YES	C34.2	1955-03-01	C34.2	NO	YES	0	42	2011	NOT HISPANIC OR LATINO	TUMOR FREE	Pre-Adjuvant Therapy	2	4	2012	NA	1	4	NA	2011	25	R-Middle		Lung Adenocarcinoma	Central Lung
TCGA-86-8668	61	FEMALE	Stage IA	T1b	M0	N0	423	Alive		Lung	Lung Bronchioloalveolar Carcinoma Mucinous	No	-22383	NA	NA	45	WHITE	86	8668	f2d8b332-2f03-46e5-a9d5-f163972e5fa7	No	YES	C34.3	1953-03-01	C34.3	YES	NO	0	61	2012	NOT HISPANIC OR LATINO	TUMOR FREE	Preoperative	30	8	2012	100	0	1	NA	NA	NA	L-Lower		Lung Adenocarcinoma	Peripheral Lung	R0		NO
TCGA-44-7667	49	FEMALE	Stage IIB	T3	MX	N0	1097	Alive		Lung	Lung Adenocarcinoma- Not Otherwise Specified (NOS)	No	-18062	NA	NA	557	WHITE	44	7667	7f6455e8-fa3d-4452-acb2-8c9995073072	No	YES	C34.3	1940-03-01	C34.3	YES	NO	0	49	2009	NOT HISPANIC OR LATINO	TUMOR FREE		21	12	2011	NA	NA	2	1974	NA	50	R-Lower		Lung Adenocarcinoma				NO
TCGA-86-7714	61	FEMALE	Stage IIIA	T1b	M0	N2	625	Alive		Lung	Lung Adenocarcinoma Mixed Subtype	No	-22619	NA	NA	0	BLACK OR AFRICAN AMERICAN	86	7714	532c1852-76dd-489f-9380-36766d6e3c34	No	YES	C34.3	1955-03-01	C34.3	YES	NO	0	61	2011	NOT HISPANIC OR LATINO	WITH TUMOR	Preoperative	12	7	2011	100	0	2	1968	NA	43	R-Lower		Lung Adenocarcinoma	Peripheral Lung	R0		NO
TCGA-49-6767	46	FEMALE	Stage IIB	T3	MX	N0	677	Alive		Lung	Lung Adenocarcinoma- Not Otherwise Specified (NOS)	No	-17108	NA	NA	0	WHITE	49	6767	6bffe800-ec2b-4638-9333-97fe85dcd91c	No	YES	C34.2	1940-03-01	C34.2	NO	YES	0	46	2010		TUMOR FREE		10	8	2011	NA	NA	2	NA	NA	30	R-Middle		Lung Adenocarcinoma		R0
TCGA-86-7954	68	FEMALE	Stage IB	T2	M0	N0	605	Alive		Lung	Lung Bronchioloalveolar Carcinoma Nonmucinous	No	-25062	NA	NA	0	WHITE	86	7954	079ae0b3-b64b-4b8e-ab7d-225b8046568c	No	YES	C34.3	1950-03-01	C34.3	YES	NO	0	68	2011	NOT HISPANIC OR LATINO	TUMOR FREE	Preoperative	30	3	2012	100	0	3	1963	1971	8	R-Lower		Lung Adenocarcinoma	Peripheral Lung	R0		NO
TCGA-78-7143	62	FEMALE	Stage IB	T2	M0	N0	4961	Dead		Lung	Lung Bronchioloalveolar Carcinoma Nonmucinous	No	-22673	NA	4961	NA	WHITE	78	7143	54254f5a-50e8-4150-a9b7-56a0470d2a56	No	YES	C34.1	1952-03-01	C34.1	NO	YES	0	62	1992			Preoperative	23	9	2011	NA	0	1	NA	NA	NA	L-Upper		Lung Adenocarcinoma	Central Lung	R0		NO
TCGA-55-A48Y	69	MALE	Stage IIA	T2b	M0	N0	630	Alive		Lung	Lung Adenocarcinoma- Not Otherwise Specified (NOS)	No	-25384	NA	NA	42	WHITE	55	A48Y	12C07138-E3FA-418A-89E3-628DA12BC99E	No	YES	C34.3	1940-03-01	C34.3	YES	NO	0	69	2012	NOT HISPANIC OR LATINO	TUMOR FREE		21	2	2013	NA	NA	2	1962	NA	50	L-Lower		Lung Adenocarcinoma		R0
TCGA-55-8299	61	FEMALE	Stage IA	T1b	MX	N0	469	Alive		Lung	Lung Adenocarcinoma- Not Otherwise Specified (NOS)	No	-22626	NA	NA	216	WHITE	55	8299	2cd8ea73-cb3f-4b17-9b97-fa12eb03b85b	No	YES	C34.1	1940-03-01	C34.1	YES	NO	0	61	2012	NOT HISPANIC OR LATINO	TUMOR FREE		8	10	2012	NA	NA	4	1971	2012	20	R-Upper		Lung Adenocarcinoma		R0
TCGA-05-5420	67	MALE	Stage IIIA	T2	M0	N2	457	Alive		Lung	Lung Adenocarcinoma- Not Otherwise Specified (NOS)	Yes	-24472	NA	NA	31		5	5420	8b119d1c-6d21-4bbd-8a00-12da7b97d6c4	No	YES	C34.9	1940-03-01	C34.1	NO	YES	0	67	2008		TUMOR FREE		22	3	2011	NA	NA	4	1961	2001	40	L-Upper		Lung Adenocarcinoma		R0
TCGA-49-4487	72	FEMALE	Stage IA	T1	M0	N0	855	Dead		Lung	Lung Adenocarcinoma- Not Otherwise Specified (NOS)	No	-26583	NA	855	NA	WHITE	49	4487	bd4e9a9f-17f3-4d33-92fc-fcc45dd0e7b4	No	YES	C34.1	1940-03-01	C34.1	NO	YES	0	72	1992	NOT HISPANIC OR LATINO	WITH TUMOR		9	8	2011	NA	NA	4	NA	NA	40	L-Upper		Lung Adenocarcinoma		R0
TCGA-55-8096	67	FEMALE	Stage IB	T2a	MX	N0	719	Alive		Lung	Lung Adenocarcinoma- Not Otherwise Specified (NOS)	No	-24684	NA	NA	47	WHITE	55	8096	36470b30-a3b3-4d28-851b-918a7ff88011	No	YES	C34.1	1940-03-01	C34.1	YES	NO	0	67	2011	NOT HISPANIC OR LATINO	WITH TUMOR	Preoperative	17	6	2012	70	2	2	1959	NA	104	L-Upper		Lung Adenocarcinoma	Central Lung			NO
TCGA-55-A57B	80	FEMALE	Stage IA	T1b	M0	N0	546	Alive		Lung	Lung Adenocarcinoma Mixed Subtype	No	-29452	NA	NA	21	BLACK OR AFRICAN AMERICAN	55	A57B	3B21B982-DBA2-45F4-AD8D-21DC86FCAAA7	No	YES	C34.1	1955-03-01	C34.1	YES	NO	0	80	2012	NOT HISPANIC OR LATINO	TUMOR FREE	Preoperative	31	5	2013	90	0	1	NA	NA	NA	L-Upper		Lung Adenocarcinoma	Peripheral Lung	R0		NO
TCGA-MP-A4T8	68	MALE	Stage IIIA	T2	M0	N2	161	Dead		Lung	Lung Adenocarcinoma- Not Otherwise Specified (NOS)	Yes, History of Prior Malignancy	-25069	NA	161	NA		MP	A4T8	7C4ED533-EE66-48BE-A84B-FF8607742818	No	YES	C34.1	1940-03-01	C34.1	NO	YES	0	68	2006			Pre-Adjuvant Therapy	2	4	2013	NA	1	3	1957	1972	25	L-Upper		Lung Adenocarcinoma		R0		NO
TCGA-93-8067	77	MALE	Stage IB	T2a	MX	N0	186	Alive		Lung	Lung Adenocarcinoma- Not Otherwise Specified (NOS)	Yes, History of Prior Malignancy	-28453	NA	NA	186	ASIAN	93	8067	bbe88801-34f3-46d2-bbfd-b46c3901ed71	No	YES	C34.3	1940-03-01	C34.3	YES	NO	0	77	2011	NOT HISPANIC OR LATINO	TUMOR FREE	Preoperative	18	5	2012	80	2	4	1961	2001	20	L-Lower		Lung Adenocarcinoma	Peripheral Lung	RX		NO
TCGA-35-5375	61	MALE	Stage IIIA	T2	M0	N2	264	Alive		Lung	Lung Adenocarcinoma- Not Otherwise Specified (NOS)	No	-22628	NA	NA	264	WHITE	35	5375	5d2a9a4f-678d-4089-a8c5-81a5cb696629	No	YES	C34.1	1940-03-01	C34.1	NO	YES	0	61	2010	NOT HISPANIC OR LATINO	TUMOR FREE	Post-Adjuvant Therapy	20	5	2011	90	1	4	1971	2006	35	L-Upper		Lung Adenocarcinoma	Peripheral Lung	R0
TCGA-05-5715	69	FEMALE	Stage IB	T2a	M0	N0	62	Alive		Lung	Lung Adenocarcinoma Mixed Subtype	No	-25383	NA	NA	62		5	5715	e0a19099-5d25-40df-ad73-6260df3a1b32	No	YES	C34.1	1955-03-01	C34.1	NO	YES	0	69	2010		TUMOR FREE		22	3	2011	NA	NA	1	NA	NA	NA	L-Upper		Lung Adenocarcinoma		R0
TCGA-91-6835	81	FEMALE	Stage IA	T1	M0	N0	79	Alive		Lung	Lung Adenocarcinoma- Not Otherwise Specified (NOS)	No	-29887	NA	NA	35	WHITE	91	6835	2f09479f-87fc-4c34-8e2c-333e970a3681	No	YES	C34.3	1940-03-01	C34.3	NO	YES	0	81	2010	NOT HISPANIC OR LATINO			20	7	2011	NA	NA	3	NA	1976	25	R-Lower		Lung Adenocarcinoma		R0		NO
TCGA-55-7576	54	MALE	Stage IB	T2a	M0	N0	670	Alive		Lung	Lung Adenocarcinoma- Not Otherwise Specified (NOS)	No	-19917	NA	NA	40	BLACK OR AFRICAN AMERICAN	55	7576	055e9a43-3c00-4110-a303-e4407676bec0	No	YES	C34.1	1940-03-01	C34.1	YES	NO	0	54	2011	NOT HISPANIC OR LATINO	TUMOR FREE		11	1	2012	NA	NA	2	1972	NA	NA	R-Upper		Lung Adenocarcinoma		R0
TCGA-50-6597	79	FEMALE	Stage IB	T2	M0	N0	1268	Alive		Lung	Lung Adenocarcinoma- Not Otherwise Specified (NOS)	No	-29195	NA	NA	1015	WHITE	50	6597	0d66bf6c-eed0-4726-bd5b-3bf6d610b4e0	No	YES	C34.3	1940-03-01	C34.3	NO	YES	0	79	2007	NOT HISPANIC OR LATINO	TUMOR FREE		26	8	2011	NA	NA	1	NA	NA	NA	R-Lower		Lung Adenocarcinoma		R0	NO	YES
TCGA-91-6828	70	MALE	Stage IA	T1a	M0	N0	323	Alive		Lung	Lung Adenocarcinoma- Not Otherwise Specified (NOS)	No	-25870	NA	NA	38	WHITE	91	6828	9536e32d-2707-48d2-a36d-08c521665bb9	No	YES	C34.3	1940-03-01	C34.3	YES	NO	0	70	2011	NOT HISPANIC OR LATINO		Preoperative	15	7	2011	NA	2	3	NA	1993	NA	L-Lower		Lung Adenocarcinoma		R0		NO
TCGA-55-7724	76	FEMALE	Stage IB	T2a	MX	N0	705	Alive		Lung	Lung Adenocarcinoma- Not Otherwise Specified (NOS)	Yes	-27891	NA	NA	0	WHITE	55	7724	294cb595-0907-44c7-bbef-985a27c1e6e2	No	YES	C34.1	1940-03-01	C34.1	YES	NO	0	76	2011	NOT HISPANIC OR LATINO	TUMOR FREE		8	3	2012	NA	NA	4	1958	2008	50	L-Upper		Lung Adenocarcinoma		R0
TCGA-55-8204	87	FEMALE	Stage IB	T2a	MX	N0	515	Alive		Lung	Lung Adenocarcinoma- Not Otherwise Specified (NOS)	Yes, History of Prior Malignancy	-31818	NA	NA	0	WHITE	55	8204	75589307-f141-4d0d-b35d-adbbc77b3dec	No	YES	C34.1	1940-03-01	C34.1	YES	NO	0	87	2011	NOT HISPANIC OR LATINO	TUMOR FREE		8	7	2012	NA	NA	3	NA	NA	NA	L-Upper		Lung Adenocarcinoma		R0
TCGA-86-A4P8	59	FEMALE	Stage IIIA	T1b	MX	N2	805	Alive		Lung	Lung Adenocarcinoma- Not Otherwise Specified (NOS)	No	-21738	NA	NA	39	WHITE	86	A4P8	646910EE-5F5D-40AC-A21A-75790F89430A	No	YES	C34.3	1940-03-01	C34.3	YES	NO	0	59	2012	NOT HISPANIC OR LATINO			7	2	2013	NA	NA	1	NA	NA	NA	R-Lower		Lung Adenocarcinoma				NO
TCGA-J2-A4AE	77	FEMALE	Stage IA	T1a	MX	N0	1079	Alive		Lung	Lung Adenocarcinoma- Not Otherwise Specified (NOS)	No	-28163	NA	NA	282	WHITE	J2	A4AE	E5F956DD-F49F-435C-83C3-5B1B0A2050ED	No	YES	C34.1	1940-03-01	C34.1	YES	NO	0	77	2012	NOT HISPANIC OR LATINO	TUMOR FREE		27	12	2012	NA	NA	1	NA	NA	NA	L-Upper		Lung Adenocarcinoma		R0		NO
TCGA-78-7149	71	MALE	Stage IIIB	T4	M0	N0	3940	Alive		Lung	Lung Adenocarcinoma Mixed Subtype	No	-26285	NA	NA	1093	WHITE	78	7149	2de1ba51-eae1-4a54-b7cd-d6d739fdc39d	No	YES	C34.3	1955-03-01	C34.3	NO	YES	0	71	2002			Preoperative	3	10	2011	NA	1	2	1950	NA	115	R-Lower		Lung Adenocarcinoma	Central Lung	R0		NO
TCGA-55-6981	53	FEMALE	Stage IIIA	T1	M0	N2	1379	Dead		Lung	Lung Adenocarcinoma- Not Otherwise Specified (NOS)	No	-19497	NA	1379	NA	WHITE	55	6981	0a45f302-5748-48f3-9dc9-66c01843a68e	No	YES	C34.1	1940-03-01	C34.1	NO	YES	0	53	2005	NOT HISPANIC OR LATINO	TUMOR FREE		27	7	2011	NA	NA	3	NA	NA	NA	L-Upper		Lung Adenocarcinoma		R0		NO
TCGA-55-8205	76	FEMALE	Stage IIA	T2b	M0	N0	599	Alive		Lung	Lung Adenocarcinoma- Not Otherwise Specified (NOS)	Yes, History of Prior Malignancy	-28063	NA	NA	33	WHITE	55	8205	95fa64b0-91e1-4427-b81a-53c47a053563	No	YES	C34.3	1940-03-01	C34.3	YES	NO	0	76	2012	NOT HISPANIC OR LATINO	TUMOR FREE	Preoperative	17	6	2012	100	0	4	1951	2012	30	R-Lower		Lung Adenocarcinoma	Central Lung	R0	NO	YES
TCGA-55-7725	68	FEMALE	Stage IA	T1a	MX	N0	442	Alive		Lung	Lung Adenocarcinoma- Not Otherwise Specified (NOS)	Yes	-24848	NA	NA	39	WHITE	55	7725	9fcdccae-676e-4071-93c3-23d2d3ab0c00	No	YES	C34.3	1940-03-01	C34.3	YES	NO	0	68	2011	NOT HISPANIC OR LATINO	TUMOR FREE	Preoperative	8	3	2012	90	1	3	1963	1994	16	R-Lower		Lung Adenocarcinoma	Central Lung	R0		NO
TCGA-64-1679	58	FEMALE	Stage IIIA	T1	M0	N2	2488	Alive		Lung	Lung Adenocarcinoma- Not Otherwise Specified (NOS)	No	-21310	NA	NA	1686	WHITE	64	1679	81a0b2ff-a3d3-41bb-9ce6-765e6ae894af	No	YES	C34.1	1940-03-01	C34.1	NO	YES	0	58	2007	NOT HISPANIC OR LATINO	TUMOR FREE	Post-Adjuvant Therapy	21	12	2011	NA	0	2	NA	NA	40	R-Upper		Lung Adenocarcinoma		R0		NO
TCGA-69-7760	73	MALE	Stage IIB	T3	M0	N0	202	Alive		Lung	Lung Adenocarcinoma Mixed Subtype	No	-26777	NA	NA	154	WHITE	69	7760	8981f0c9-7155-4c96-bf77-7d40fe404323	No	YES	C34.3	1955-03-01	C34.3	YES	NO	0	73	2011	NOT HISPANIC OR LATINO			24	1	2012	NA	NA	1	NA	NA	NA	R-Lower		Lung Adenocarcinoma	Peripheral Lung			NO
TCGA-91-A4BC	59	MALE	Stage IIA	T2b	MX	N0	44	Alive		Lung	Lung Adenocarcinoma- Not Otherwise Specified (NOS)	Yes, History of Synchronous/Bilateral Malignancy	-21565	NA	NA	44	WHITE	91	A4BC	EA0B9461-0D4D-4ADE-A255-1B03DD85E30E	No	YES	C34.1	1940-03-01	C34.1	YES	NO	0	59	2012	NOT HISPANIC OR LATINO			5	2	2013	NA	NA	4	1976	2001	30	R-Upper		Lung Adenocarcinoma				NO
TCGA-44-4112	60	FEMALE	Stage IB	T2a	M0	N0	808	Alive	TCGAFPPP	Lung	Lung Adenocarcinoma- Not Otherwise Specified (NOS)	No	-22106	141	NA	141	WHITE	44	4112	68b86559-38b2-41f2-b66e-c3c2b628b14d	No	YES	C34.1	1940-03-01	C34.1	YES	NO	0	60	2010	NOT HISPANIC OR LATINO			12	10	2010	NA	NA	3	1972	1992	30	R-Upper		Lung Adenocarcinoma		R0		NO
TCGA-44-6778	59	MALE	Stage IA	T1	MX	N0	1864	Alive		Lung	Lung Adenocarcinoma- Not Otherwise Specified (NOS)	No	-21725	NA	NA	1110	BLACK OR AFRICAN AMERICAN	44	6778	5d5cc436-6e57-4d23-a164-7f5153c2e666	No	YES	C34.9	1940-03-01	C34.1	NO	YES	0	59	2007		TUMOR FREE		31	8	2011	NA	NA	4	1974	2004	15			Lung Adenocarcinoma
TCGA-44-5643	53	MALE	Stage IIIA	T2b	M0	N2	1013	Alive		Lung	Lung Adenocarcinoma- Not Otherwise Specified (NOS)	No	-19426	NA	NA	106	BLACK OR AFRICAN AMERICAN	44	5643	27fceec1-3298-4cdd-a4e6-8f5cf34604f0	No	YES	C34.3	1940-03-01	C34.3	YES	NO	0	53	2010	NOT HISPANIC OR LATINO	TUMOR FREE		13	4	2011	NA	NA	2	NA	NA	20	R-Lower		Lung Adenocarcinoma
TCGA-50-5049	70	MALE	Stage IA	T2	M0	N0	3094	Alive		Lung	Lung Adenocarcinoma- Not Otherwise Specified (NOS)	No	-25577	NA	NA	1485	WHITE	50	5049	9944f46f-9fa8-4e2c-a806-776bec7f8803	No	YES	C34.1	1940-03-01	C34.1	NO	YES	0	70	2006	NOT HISPANIC OR LATINO	TUMOR FREE		25	8	2011	NA	NA	NA	NA	NA	NA	R-Upper		Lung Adenocarcinoma			NO	YES
TCGA-L9-A50W	75	MALE	Stage IIA	T1b	MX	N1	442	Alive		Lung	Lung Adenocarcinoma Mixed Subtype	No	-27414	NA	NA	266	BLACK OR AFRICAN AMERICAN	L9	A50W	A815619F-DBBA-469F-A1F7-DFBD51CD86C5	No	YES	C34.3	1955-03-01	C34.3	YES	NO	0	75	2012	NOT HISPANIC OR LATINO	TUMOR FREE	Preoperative	8	3	2013	NA	0	3	1967	1986	19	L-Lower		Lung Adenocarcinoma		R0		NO
TCGA-78-7540	66	FEMALE	Stage IB	T2	M0	N0	1197	Alive		Lung	Lung Bronchioloalveolar Carcinoma Mucinous	No	-24440	NA	NA	881	WHITE	78	7540	05534064-8b43-4c82-95da-70fd83bd6560	No	YES	C34.3	1953-03-01	C34.3	NO	YES	0	66	1999			Preoperative	18	1	2012	NA	0	1	NA	NA	NA	L-Lower		Lung Adenocarcinoma		R0		NO
TCGA-67-6216	57	FEMALE	Stage IA	T1a	M0	N0	141	Alive		Lung	Lung Adenocarcinoma- Not Otherwise Specified (NOS)	No	-20967	NA	NA	141	WHITE	67	6216	ccecce70-dd54-4c5b-bf9f-ca87d290cb00	No	YES	C34.2	1940-03-01	C34.2	YES	NO	0	57	2010	NOT HISPANIC OR LATINO	TUMOR FREE		3	6	2011	NA	NA	1	NA	NA	NA	R-Middle		Lung Adenocarcinoma	Central Lung	R0		NO
TCGA-MP-A4TF	58	FEMALE	Stage IIA	T2b	M0	N0	336	Dead		Lung	Lung Adenocarcinoma- Not Otherwise Specified (NOS)	No	-21387	NA	336	NA	WHITE	MP	A4TF	86DAC334-F30E-438E-810A-8E45F69DBB7E	No	YES	C34.1	1940-03-01	C34.1	NO	YES	0	58	2010	NOT HISPANIC OR LATINO	WITH TUMOR		2	4	2013	NA	NA	4	1970	2010	40	R-Upper		Lung Adenocarcinoma	Peripheral Lung	R0		NO
TCGA-55-8510	55	FEMALE	Stage IB	T2a	MX	N0	539	Alive		Lung	Lung Adenocarcinoma- Not Otherwise Specified (NOS)	No	-20410	NA	NA	228	WHITE	55	8510	962fd4e7-9199-43d9-abce-e3dfa46da62c	No	YES	C34.3	1940-03-01	C34.3	YES	NO	0	55	2012	NOT HISPANIC OR LATINO	TUMOR FREE		11	1	2013	NA	NA	2	NA	NA	NA	R-Lower		Lung Adenocarcinoma		R0
TCGA-97-A4M1	52	FEMALE	Stage IA	T1a	M0	N0	601	Alive		Lung	Lung Adenocarcinoma Mixed Subtype	No	-19272	NA	NA	209	WHITE	97	A4M1	C0C879F7-C332-4D31-9F7E-A3BF361B36EE	No	YES	C34.1	1955-03-01	C34.1	YES	NO	0	52	2012	NOT HISPANIC OR LATINO		Preoperative	7	3	2013	NA	0	3	1972	1975	3	R-Upper		Lung Adenocarcinoma				NO
TCGA-97-8552	55	FEMALE	Stage I	T1a	MX	N0	626	Alive		Lung	Lung Bronchioloalveolar Carcinoma Nonmucinous	No	-20331	NA	NA	115	WHITE	97	8552	9ca1a26c-82e0-48b3-b3bb-2ed57086eeb1	No	YES	C34.3	1952-03-01	C34.3	YES	NO	0	55	2012	NOT HISPANIC OR LATINO	TUMOR FREE	Preoperative	26	9	2012	NA	0	1	NA	NA	NA	L-Lower		Lung Adenocarcinoma			NO	YES
TCGA-55-8301	58	MALE	Stage IB	T2a	MX	N0	534	Alive		Lung	Lung Adenocarcinoma- Not Otherwise Specified (NOS)	No	-21535	NA	NA	44	WHITE	55	8301	b36b7567-30d3-4d0c-84c4-b203986e0fdb	No	YES	C34.3	1940-03-01	C34.3	YES	NO	0	58	2012	NOT HISPANIC OR LATINO	TUMOR FREE		3	10	2012	NA	NA	2	1962	NA	100	R-Lower		Lung Adenocarcinoma		R0
TCGA-05-4415	57	MALE	Stage IIIB	T4	M0	N2	91	Dead		Lung	Lung Adenocarcinoma Mixed Subtype	No	-20880	NA	91	NA		5	4415	d15b7b29-c5c5-41d8-b83b-7cc12fe92820	No	YES	C34.3	1955-03-01	C34.3	NO	YES	0	57	2008		WITH TUMOR		22	7	2010	NA	NA	4	1997	2007	29	L-Lower		Lung Adenocarcinoma		R0
TCGA-64-5815	74	MALE	Stage IIB	T2	M0	N1	866	Alive		Lung	Lung Adenocarcinoma Mixed Subtype	No	-27280	NA	NA	224	WHITE	64	5815	a65700c2-e58c-4fd4-aeb1-5686b8f4d212	No	YES	C34.1	1955-03-01	C34.1	NO	YES	0	74	2009	NOT HISPANIC OR LATINO	TUMOR FREE		2	5	2011	NA	NA	3	NA	1985	30	R-Upper		Lung Adenocarcinoma	Central Lung	R0		YES
TCGA-MP-A4T2	71	MALE	Stage IA	T1	M0	N0	1136	Dead		Lung	Lung Adenocarcinoma- Not Otherwise Specified (NOS)	No	-26010	NA	1136	NA	WHITE	MP	A4T2	E379CF55-68EF-4FBC-AF3E-0A5040C27F0F	No	YES	C34.3	1940-03-01	C34.3	NO	YES	0	71	2003	NOT HISPANIC OR LATINO	WITH TUMOR		2	4	2013	NA	NA	4	1951	2001	75	L-Lower		Lung Adenocarcinoma		R0		NO
TCGA-55-7283	76	FEMALE	Stage IIIA	T3	MX	N2	609	Alive		Lung	Lung Bronchioloalveolar Carcinoma Nonmucinous	No	-27946	NA	NA	35	WHITE	55	7283	ccfdad76-cc45-447f-bed8-ede8f6a8844d	No	YES	C34.1	1952-03-01	C34.1	YES	NO	0	76	2011	NOT HISPANIC OR LATINO	WITH TUMOR	Preoperative	6	10	2011	100	0	3	1950	1961	5	R-Upper		Lung Adenocarcinoma	Central Lung			NO
TCGA-44-6774	56	FEMALE	Stage IIIA	T1	M0	N2	658	Alive		Lung	Lung Adenocarcinoma- Not Otherwise Specified (NOS)	No	-20462	NA	NA	166	WHITE	44	6774	33c71ead-4c2a-476d-85ef-885dbbfc2cbd	No	YES	C34.3	1940-03-01	C34.3	YES	NO	0	56	2011	NOT HISPANIC OR LATINO		Other	24	8	2011	NA	1	2	1971	NA	20	L-Lower		Lung Adenocarcinoma
TCGA-NJ-A7XG	49	MALE	Stage IIIA	T4	M0	N1	617	Alive		Lung	Lung Adenocarcinoma- Not Otherwise Specified (NOS)	No	-18127	NA	NA	295	BLACK OR AFRICAN AMERICAN	NJ	A7XG	01E9888D-B5B9-48F1-8BA6-8A89AF108A04	No	YES	C34.1	1940-03-01	C34.1			0	49	2013	NOT HISPANIC OR LATINO	WITH TUMOR		22	5	2014	NA	NA	3	NA	NA	NA	L-Upper		Lung Adenocarcinoma			NO	YES
TCGA-67-4679	69	MALE	unknow	T3	M0	N0	448	Alive		Lung	Lung Adenocarcinoma- Not Otherwise Specified (NOS)	No	-25202	NA	NA	448	WHITE	67	4679	3e635902-5310-4406-8b4d-a238ce382639	No	YES	C34.3	1940-03-01	C34.3	YES	NO	0	69	2009	NOT HISPANIC OR LATINO	TUMOR FREE		21	1	2011	NA	NA	4	NA	NA	NA	R-Lower		Lung Adenocarcinoma	Central Lung	R0		NO
TCGA-55-7815	76	MALE	Stage IB	T2a	MX	N0	773	Alive		Lung	Lung Adenocarcinoma- Not Otherwise Specified (NOS)	No	-28119	NA	NA	54		55	7815	dd46c83e-6551-485b-b935-f3beed891244	No	YES	C34.3	1940-03-01	C34.3	YES	NO	0	76	2011		TUMOR FREE		9	3	2012	NA	NA	1	NA	NA	NA	R-Lower		Lung Adenocarcinoma		R0
TCGA-50-8457	63	FEMALE	Stage IA	T1a	M0	N0	1125	Alive		Lung	Lung Adenocarcinoma Mixed Subtype	No	-23055	NA	NA	44	BLACK OR AFRICAN AMERICAN	50	8457	d45aee46-838e-44af-8422-46710b3240a8	No	YES	C34.1	1955-03-01	C34.1	YES	NO	0	63	2011	NOT HISPANIC OR LATINO	TUMOR FREE		16	10	2012	NA	NA	4	NA	1997	30	R-Upper		Lung Adenocarcinoma			YES	YES
TCGA-86-8055	79	MALE	Stage IIA	T2a	M0	N1	124	Alive		Lung	Lung Adenocarcinoma- Not Otherwise Specified (NOS)	No	-29124	NA	NA	10	WHITE	86	8055	34d8e84e-c3e1-417d-8b9b-8563d9fa0f8e	No	YES	C34.1	1940-03-01	C34.1	YES	NO	0	79	2011	NOT HISPANIC OR LATINO	TUMOR FREE	Preoperative	9	5	2012	80	2	2	1955	NA	60	L-Upper		Lung Adenocarcinoma	Peripheral Lung	R0		NO
TCGA-75-6214	unknow	FEMALE	Stage IIIA	T2	M0	N2	1115	Alive		Lung	Lung Adenocarcinoma- Not Otherwise Specified (NOS)	No	NA	NA	NA	NA		75	6214	32592562-11fa-435a-b40b-2b242bae53aa	No	YES	C34.1	1940-03-01	C34.1	NO	YES	NA	NA	NA		WITH TUMOR	Preoperative	12	8	2011	NA	1	2	1970	NA	40	R-Upper		Lung Adenocarcinoma	Peripheral Lung	R0
TCGA-44-7670	47	FEMALE	Stage IIA	T1b	M0	N1	882	Alive		Lung	Lung Adenocarcinoma- Not Otherwise Specified (NOS)	Yes	-17392	NA	NA	531	WHITE	44	7670	9b38eded-3f46-4aaa-9991-68008d97bdbe	No	YES	C34.1	1940-03-01	C34.1	YES	NO	0	47	2010	HISPANIC OR LATINO	TUMOR FREE		18	1	2012	NA	NA	2	1980	NA	30	L-Upper		Lung Adenocarcinoma
TCGA-55-8085	64	MALE	Stage IA	T1b	M0	N0	904	Alive		Lung	Lung Papillary Adenocarcinoma	No	-23596	NA	NA	33	WHITE	55	8085	5fd0f07b-8bb9-4378-bd26-28a26057e8fe	No	YES	C34.3	1960-03-01	C34.3	YES	NO	0	64	2011	NOT HISPANIC OR LATINO	TUMOR FREE		15	6	2012	NA	1	2	NA	NA	NA	L-Lower		Lung Adenocarcinoma		R0
TCGA-73-7498	58	FEMALE	Stage IA	T1b	M0	N0	1189	Alive		Lung	Lung Bronchioloalveolar Carcinoma Nonmucinous	Yes, History of Synchronous/Bilateral Malignancy	-21527	NA	NA	621	WHITE	73	7498	ad74c0e8-8878-4efc-997d-981cd547bc5b	No	YES	C34.3	1952-03-01	C34.3	NO	YES	0	58	2010	NOT HISPANIC OR LATINO	TUMOR FREE	Preoperative	31	5	2012	80	1	4	1969	1997	28	R-Lower		Lung Adenocarcinoma	Peripheral Lung	R0		NO
TCGA-64-1681	61	FEMALE	Stage IA	T1	M0	N0	1167	Dead		Lung	Lung Adenocarcinoma- Not Otherwise Specified (NOS)	No	-22525	NA	1167	NA	WHITE	64	1681	c583fdd1-8cd2-4c15-a23e-0644261f65da	No	YES	C34.9	1940-03-01	C34.1	NO	YES	0	61	2008	NOT HISPANIC OR LATINO			21	12	2011	0	NA	3	1968	1988	NA	R-Upper		Lung Adenocarcinoma		R0	NO	YES
TCGA-93-A4JP	64	MALE	Stage IV	TX	M1b	NX	578	Alive		Lung	Lung Papillary Adenocarcinoma	No	-23620	NA	NA	269	ASIAN	93	A4JP	30F276A8-3A4B-4DE8-AEA0-7F605D100401	No	YES	C34.3	1960-03-01	C34.3	YES	NO	0	64	2012	NOT HISPANIC OR LATINO	WITH TUMOR	Preoperative	27	2	2014	NA	0	1	NA	NA	NA	R-Lower		Lung Adenocarcinoma		RX		NO
TCGA-86-7711	70	MALE	Stage IIA	T2a	M0	N1	1046	Alive		Lung	Lung Adenocarcinoma- Not Otherwise Specified (NOS)	No	-25719	NA	NA	27	WHITE	86	7711	9c894668-88f5-4308-a1c0-6b8acc6aaaec	No	YES	C34.3	1940-03-01	C34.3	YES	NO	0	70	2011	HISPANIC OR LATINO	TUMOR FREE		2	5	2011	80	2	2	1960	NA	50	R-Lower		Lung Adenocarcinoma	Peripheral Lung	R0		NO
TCGA-55-6979	59	FEMALE	Stage IIB	T2	M0	N1	237	Dead		Lung	Lung Adenocarcinoma- Not Otherwise Specified (NOS)	Yes	-21780	NA	237	NA	WHITE	55	6979	5af499be-d2b9-4eaf-9a9f-435dccb51917	No	YES	C34.1	1940-03-01	C34.1	NO	YES	0	59	2006		WITH TUMOR		26	7	2011	NA	NA	3	NA	NA	NA	L-Upper		Lung Adenocarcinoma				NO
TCGA-55-8208	73	FEMALE	Stage IA	T1b	M0	N0	674	Alive		Lung	Lung Adenocarcinoma- Not Otherwise Specified (NOS)	No	-26716	NA	NA	0	WHITE	55	8208	77f8c850-b4e6-46a1-ab12-a50e0044a0c8	No	YES	C34.1	1940-03-01	C34.1	YES	NO	0	73	2012	NOT HISPANIC OR LATINO	TUMOR FREE	Preoperative	13	6	2012	100	0	2	NA	NA	50	R-Upper		Lung Adenocarcinoma	Peripheral Lung	R0
TCGA-L9-A7SV	69	MALE	Stage IIA	T2a	M0	N1	565	Alive		Lung	Lung Adenocarcinoma- Not Otherwise Specified (NOS)	No	-25298	NA	NA	111	BLACK OR AFRICAN AMERICAN	L9	A7SV	54E90433-5218-4D83-848F-F995ECBA2A63	No	YES	C34.3	1940-03-01	C34.3	YES	NO	0	69	2013	NOT HISPANIC OR LATINO	TUMOR FREE	Preoperative	7	1	2014	NA	0	3	1959	1990	93	L-Lower		Lung Adenocarcinoma		R0		NO
TCGA-91-6848	59	MALE	Stage IIIA	T2	MX	N2	224	Alive		Lung	Lung Adenocarcinoma- Not Otherwise Specified (NOS)	No	-21829	NA	NA	127	WHITE	91	6848	0232d299-4cdf-4fd7-9a5e-8d13c208b40c	No	YES	C34.1	1940-03-01	C34.1	NO	YES	0	59	2009	NOT HISPANIC OR LATINO			19	7	2011	NA	NA	4	NA	2007	NA	L-Upper		Lung Adenocarcinoma			NO	YES
TCGA-49-AAR3	69	MALE	Stage IIB	T2	MX	N1	1893	Alive		Lung	Lung Adenocarcinoma- Not Otherwise Specified (NOS)	No	-25469	NA	NA	1893	BLACK OR AFRICAN AMERICAN	49	AAR3	5813997A-D7DC-4F7C-8D4B-E979832168A9	No	YES	C34.1	1940-03-01	C34.1	NO	YES	0	69	2008	NOT HISPANIC OR LATINO		Preoperative	18	6	2014	90	1	NA	NA	NA	NA	R-Upper		Lung Adenocarcinoma		R0
TCGA-75-6212	unknow	FEMALE	Stage IIB	T2	M0	N1	1516	Alive		Lung	Lung Micropapillary Adenocarcinoma	No	NA	NA	NA	NA		75	6212	23069f19-eba5-4ea5-ae7d-1ee4399ce7c1	No	YES	C34.3	2020-03-07	C34.3	NO	YES	NA	NA	NA		TUMOR FREE		21	7	2011	NA	NA	1	NA	NA	NA	L-Lower		Lung Adenocarcinoma	Peripheral Lung	R0
TCGA-97-8177	59	FEMALE	Stage IB	T2a	M0	N0	499	Alive		Lung	Lung Adenocarcinoma Mixed Subtype	No	-21648	NA	NA	147	WHITE	97	8177	09078761-1c14-4d01-8e15-535c19a9b0f9	No	YES	C34.3	1955-03-01	C34.3	YES	NO	0	59	2012	NOT HISPANIC OR LATINO	TUMOR FREE	Preoperative	13	6	2012	NA	0	1	NA	NA	NA	L-Lower		Lung Adenocarcinoma			NO	YES
TCGA-MP-A4TD	71	MALE	Stage IIIA	T2	M0	N2	307	Dead		Lung	Lung Adenocarcinoma- Not Otherwise Specified (NOS)	Yes, History of Prior Malignancy	-25983	NA	307	NA	WHITE	MP	A4TD	383D1253-349F-43B3-BEBD-9F1D1CF14B3D	No	YES	C34.3	1940-03-01	C34.3	NO	YES	0	71	2008			Post-Adjuvant Therapy	8	5	2013	NA	0	3	NA	1990	20	L-Lower		Lung Adenocarcinoma	Peripheral Lung	RX		NO
TCGA-44-6775	72	FEMALE	Stage IB	T2a	MX	N0	705	Alive	TCGAFPPP	Lung	Lung Adenocarcinoma- Not Otherwise Specified (NOS)	No	-26415	NA	NA	83	WHITE	44	6775	3c4ff061-d214-4d1c-8d2e-3034f207c252	No	YES	C34.1	1940-03-01	C34.1	YES	NO	0	72	2011	HISPANIC OR LATINO			24	8	2011	NA	NA	4	1955	2005	25	R-Upper		Lung Adenocarcinoma		RX
TCGA-MP-A4T4	68	FEMALE	Stage IIB	T2	M0	N1	2617	Dead		Lung	Lung Adenocarcinoma- Not Otherwise Specified (NOS)	No	-25052	NA	2617	NA	WHITE	MP	A4T4	301CA6E8-7981-4264-B4AE-38F56F7F9225	No	YES	C34.3	1940-03-01	C34.3	NO	YES	0	68	2004			Preoperative	2	4	2013	NA	0	2	1954	NA	50	R-Lower		Lung Adenocarcinoma		R0		NO
TCGA-78-7147	67	FEMALE	Stage IIB	T2	M0	N1	586	Dead		Lung	Lung Adenocarcinoma- Not Otherwise Specified (NOS)	No	-24809	NA	586	NA	WHITE	78	7147	e7d30bc2-42e8-49c5-a5b3-9f58411b007a	No	YES	C34.1	1940-03-01	C34.1	NO	YES	0	67	2001		WITH TUMOR	Preoperative	28	9	2011	NA	1	2	1950	NA	50	R-Upper		Lung Adenocarcinoma	Peripheral Lung	R0		NO
TCGA-50-5941	55	FEMALE	Stage IIIA	T2a	M0	N2	1474	Alive		Lung	Lung Adenocarcinoma- Not Otherwise Specified (NOS)	No	-20350	NA	NA	285	WHITE	50	5941	f3f024c2-52f1-400e-946c-398f5b72e6dc	No	YES	C34.1	1940-03-01	C34.1	NO	YES	0	55	2010				2	7	2011	NA	NA	2	NA	NA	25	R-Upper		Lung Adenocarcinoma
TCGA-55-6642	63	MALE	Stage IB	T2	MX	N0	2449	Alive		Lung	Lung Adenocarcinoma- Not Otherwise Specified (NOS)	No	-23107	NA	NA	993	WHITE	55	6642	474b86d9-d897-467d-85d4-51dfa26ea107	No	YES	C34.3	1940-03-01	C34.3	NO	YES	0	63	2006		TUMOR FREE		19	7	2011	NA	NA	2	1961	NA	NA	R-Lower		Lung Adenocarcinoma		R0
TCGA-55-8514	70	FEMALE	Stage IB	T2a	MX	N0	520	Alive		Lung	Lung Adenocarcinoma- Not Otherwise Specified (NOS)	No	-25608	NA	NA	202	BLACK OR AFRICAN AMERICAN	55	8514	6845099a-b2c9-48d8-b856-9903d39bb92e	No	YES	C34.1	1940-03-01	C34.1	YES	NO	0	70	2012	NOT HISPANIC OR LATINO	TUMOR FREE		11	1	2013	NA	NA	4	1971	2011	20	R-Upper		Lung Adenocarcinoma		R0
TCGA-62-A46P	65	MALE	Stage IB	T2	M0	N0	594	Dead		Lung	Lung Adenocarcinoma Mixed Subtype	No	-23993	NA	594	NA	WHITE	62	A46P	0C59FF96-5E4A-4664-A0B1-D057B4725483	No	YES	C34.1	1955-03-01	C34.1	NO	YES	0	65	2006	NOT HISPANIC OR LATINO	TUMOR FREE	Preoperative	29	10	2012	100	NA	4	NA	NA	40	L-Upper		Lung Adenocarcinoma	Central Lung	R0		NO
TCGA-05-4427	65	FEMALE	Stage IIB	T2	M0	N1	791	Alive		Lung	Lung Adenocarcinoma Mixed Subtype	Yes	-23893	NA	NA	791		5	4427	78a24c56-576c-4245-bb42-6603b3d19897	No	YES	C34.1	1955-03-01	C34.1	NO	YES	0	65	2008		TUMOR FREE		22	7	2010	NA	NA	4	1993	2008	8	L-Upper		Lung Adenocarcinoma		R0
TCGA-95-A4VN	62	FEMALE	Stage IIA	T2a	M0	N1	553	Alive		Lung	Lung Solid Pattern Predominant Adenocarcinoma	Yes, History of Prior Malignancy	-22927	NA	NA	142	WHITE	95	A4VN	389F78A3-FA0B-406C-9434-AA0298341A8C	No	YES	C34.3	1940-03-01	C34.3	YES	NO	0	62	2012	NOT HISPANIC OR LATINO	TUMOR FREE		22	2	2013	NA	NA	4	1965	2007	42	R-Lower		Lung Adenocarcinoma		R0		NO
TCGA-62-8397	70	FEMALE	Stage IIB	T3	M0	N0	1289	Alive		Lung	Lung Adenocarcinoma Mixed Subtype	No	-25728	NA	NA	940	WHITE	62	8397	9240d5fc-de23-4436-8099-da9bd3054860	No	YES	C34.3	1955-03-01	C34.3	NO	YES	0	70	2008	NOT HISPANIC OR LATINO	TUMOR FREE	Preoperative	4	7	2012	90	0	1	NA	NA	NA	R-Lower		Lung Adenocarcinoma	Peripheral Lung	R0		NO
TCGA-62-A472	70	MALE	Stage IIB	T3	M0	N0	910	Alive		Lung	Lung Adenocarcinoma- Not Otherwise Specified (NOS)	No	-25893	NA	NA	540	WHITE	62	A472	E499069B-A16A-49E9-941A-E3E9EA62AF25	No	YES	C34.3	1940-03-01	C34.3	NO	YES	0	70	2011	NOT HISPANIC OR LATINO	WITH TUMOR	Preoperative	30	10	2012	80	1	2	NA	NA	60	R-Lower		Lung Adenocarcinoma	Central Lung	R0		NO
TCGA-55-8614	76	MALE	Stage IB	T2a	MX	N0	536	Alive		Lung	Lung Adenocarcinoma- Not Otherwise Specified (NOS)	No	-27924	NA	NA	41	WHITE	55	8614	a8de1beb-6296-44eb-bd63-c603f70faaf3	No	YES	C34.1	1940-03-01	C34.1	YES	NO	0	76	2011	NOT HISPANIC OR LATINO	TUMOR FREE		11	1	2013	NA	NA	3	NA	1995	40	L-Upper		Lung Adenocarcinoma		R0
TCGA-L4-A4E5	48	FEMALE	Stage I	T1	M0	N0	578	Alive		Lung	Lung Adenocarcinoma- Not Otherwise Specified (NOS)	No	-17680	NA	NA	213	WHITE	L4	A4E5	32A7B827-C3F9-4607-AE63-DAE8CAA2BC97	No	YES	C34.1	1940-03-01	C34.1	NO	YES	0	48	2012	NOT HISPANIC OR LATINO	TUMOR FREE	Preoperative	5	12	2012	NA	1	4	1979	2012	33	L-Upper		Lung Adenocarcinoma	Central Lung	R0		NO
TCGA-55-7913	61	FEMALE	Stage IA	T1b	MX	N0	561	Alive		Lung	Lung Adenocarcinoma- Not Otherwise Specified (NOS)	No	-22326	NA	NA	62	BLACK OR AFRICAN AMERICAN	55	7913	c9c533ee-e154-4a56-bce9-b5af37574b2f	No	YES	C34.3	1940-03-01	C34.3	YES	NO	0	61	2011	NOT HISPANIC OR LATINO	TUMOR FREE	Preoperative	17	6	2012	90	1	2	1971	NA	40	L-Lower		Lung Adenocarcinoma	Central Lung	R0	NO	YES
TCGA-49-AAQV	63	FEMALE	Stage II	T1	MX	N1	677	Dead		Lung	Lung Adenocarcinoma Mixed Subtype	No	-23370	NA	677	NA	BLACK OR AFRICAN AMERICAN	49	AAQV	96DFA373-4597-49A5-942E-D9B4DC5D28FC	No	YES	C34.3	1955-03-01	C34.3	NO	YES	0	63	2012	NOT HISPANIC OR LATINO	TUMOR FREE	Preoperative	13	6	2014	90	1	1	NA	NA	NA	L-Lower		Lung Adenocarcinoma		R0
TCGA-75-6206	unknow	MALE	Stage IB	T2	M0	N0	2590	Alive		Lung	Lung Adenocarcinoma- Not Otherwise Specified (NOS)	No	NA	NA	NA	NA		75	6206	c4c1469d-752f-42b6-8686-714ad4a8ac97	No	YES	C34.1	1940-03-01	C34.1	NO	YES	NA	NA	NA		TUMOR FREE		21	7	2011	NA	NA	3	NA	1962	20	R-Upper		Lung Adenocarcinoma	Peripheral Lung	R0
TCGA-86-8358	44	MALE	Stage IB	T2a	M0	N0	653	Alive		Lung	Lung Adenocarcinoma- Not Otherwise Specified (NOS)	No	-16409	NA	NA	19	WHITE	86	8358	467d96d7-4a42-4116-8c32-0e4b34f96d8a	No	YES	C34.1	1940-03-01	C34.1	YES	NO	0	44	2012	NOT HISPANIC OR LATINO	TUMOR FREE	Preoperative	6	7	2012	90	2	2	1992	NA	20	R-Upper		Lung Adenocarcinoma	Peripheral Lung	R0		NO
TCGA-91-7771	62	MALE	Stage IIB	T3	MX	N0	492	Alive		Lung	Lung Adenocarcinoma- Not Otherwise Specified (NOS)	Yes	-22926	NA	NA	31	WHITE	91	7771	c0fdb152-25d2-404b-bec7-a43ece381f5b	No	YES	C34.1	1940-03-01	C34.1	YES	NO	0	62	2011	NOT HISPANIC OR LATINO			24	1	2012	NA	NA	4	NA	2011	75	R-Upper		Lung Adenocarcinoma				NO
TCGA-44-7672	52	FEMALE	Stage IA	T1b	M0	N0	719	Alive		Lung	Lung Adenocarcinoma- Not Otherwise Specified (NOS)	No	-19200	NA	NA	418	WHITE	44	7672	4036c6fc-c82e-47bb-a384-6f299dc30b52	No	YES	C34.1	1940-03-01	C34.1	YES	NO	0	52	2010	NOT HISPANIC OR LATINO	TUMOR FREE		10	1	2012	NA	NA	2	1980	NA	20	L-Upper		Lung Adenocarcinoma
TCGA-L9-A743	56	MALE	Stage IIA	T2a	M0	N1	664	Alive		Lung	Lung Adenocarcinoma- Not Otherwise Specified (NOS)	Yes, History of Prior Malignancy	-20780	NA	NA	312	BLACK OR AFRICAN AMERICAN	L9	A743	A5F2576A-D628-47DE-A5DF-76A4F3105DCC	No	YES	C34.1	1940-03-01	C34.1	YES	NO	0	56	2013	NOT HISPANIC OR LATINO	TUMOR FREE	Preoperative	14	4	2014	NA	0	2	1986	NA	40.5	L-Upper		Lung Adenocarcinoma	Central Lung	R0		NO
TCGA-55-8615	67	MALE	Stage IIIA	T3	MX	N2	446	Alive		Lung	Lung Adenocarcinoma- Not Otherwise Specified (NOS)	No	-24786	NA	NA	15	WHITE	55	8615	06fe7f3e-4edd-4150-981c-93787ea19b39	No	YES	C34.2	1940-03-01	C34.2	YES	NO	0	67	2012	NOT HISPANIC OR LATINO	TUMOR FREE		11	1	2013	NA	NA	2	1966	NA	67	R-Middle		Lung Adenocarcinoma		R0
TCGA-93-7348	75	FEMALE	Stage IA	T1a	MX	N0	531	Alive		Lung	Lung Adenocarcinoma- Not Otherwise Specified (NOS)	No	-27456	NA	NA	127	WHITE	93	7348	e739b4f7-ae46-45c6-9013-9571cbadaf99	No	YES	C34.1	1940-03-01	C34.1	YES	NO	0	75	2011	NOT HISPANIC OR LATINO	TUMOR FREE	Preoperative	14	11	2011	100	0	4	1957	1999	42	R-Upper		Lung Adenocarcinoma	Central Lung	R0		NO
TCGA-95-7567	61	MALE	Stage IIB	T2b	M0	N1	568	Alive		Lung	Lung Adenocarcinoma Mixed Subtype	No	-22437	NA	NA	163	WHITE	95	7567	3bc7026f-73f2-418b-bd62-f4768582b790	No	YES	C34.1	1955-03-01	C34.1	YES	NO	0	61	2011	NOT HISPANIC OR LATINO	TUMOR FREE	Post-Adjuvant Therapy	31	1	2012	NA	1	4	1970	2011	NA	R-Upper		Lung Adenocarcinoma
TCGA-50-5931	75	FEMALE	Stage IB	T2	M0	N0	434	Dead		Lung	Lung Adenocarcinoma- Not Otherwise Specified (NOS)	No	-27733	NA	434	NA	WHITE	50	5931	12ccd581-a921-41bc-bcee-4e9be54532cc	No	YES	C34.1	1940-03-01	C34.1	NO	YES	0	75	2001	NOT HISPANIC OR LATINO	TUMOR FREE		2	7	2011	NA	NA	4	NA	NA	40	L-Upper		Lung Adenocarcinoma	Central Lung	R0
TCGA-97-A4LX	81	MALE	Stage IB	T2a	M0	N0	614	Alive		Lung	Lung Adenocarcinoma Mixed Subtype	Yes, History of Synchronous/Bilateral Malignancy	-29915	NA	NA	272	WHITE	97	A4LX	E2B0D873-4942-4483-9A88-D5C6338D0382	No	YES	C34.1	1955-03-01	C34.1	YES	NO	0	81	2012	NOT HISPANIC OR LATINO		Preoperative	7	3	2013	NA	1	3	1945	1985	120	Other (please specify)	Lingula	Lung Adenocarcinoma			YES	YES
TCGA-55-7573	72	FEMALE	Stage IA	T1b	MX	N0	487	Alive		Lung	Lung Adenocarcinoma- Not Otherwise Specified (NOS)	Yes	-26302	NA	NA	4	WHITE	55	7573	8e41153b-9faf-45c3-8397-8a428ef5c0d5	No	YES	C34.1	1940-03-01	C34.1	YES	NO	0	72	2011	NOT HISPANIC OR LATINO	TUMOR FREE	Preoperative	11	1	2012	90	1	3	NA	1983	NA	R-Upper		Lung Adenocarcinoma	Central Lung			NO
TCGA-50-5051	42	FEMALE	Stage IIIA	T2	M0	N2	478	Alive		Lung	Lung Adenocarcinoma- Not Otherwise Specified (NOS)	No	-15585	NA	NA	455	WHITE	50	5051	e1c55bac-bb41-4964-add5-ecd6ba04b58d	No	YES	C34.1	1940-03-01	C34.1	NO	YES	0	42	2007	NOT HISPANIC OR LATINO	TUMOR FREE		25	8	2011	NA	NA	4	NA	2006	30	L-Upper		Lung Adenocarcinoma		R0	YES	YES
TCGA-75-5146	unknow	MALE	Stage IB	T2	M0	N0	2368	Alive		Lung	Lung Adenocarcinoma- Not Otherwise Specified (NOS)	No	NA	NA	NA	NA		75	5146	1d276b62-5e64-48fb-b2ce-5192b511fe37	No	YES	C34.3	1952-03-01	C34.3	NO	YES	NA	NA	NA		TUMOR FREE	Other	6	4	2011	NA	NA	3	NA	1987	NA	R-Lower		Lung Adenocarcinoma	Peripheral Lung	R0		NO
TCGA-55-8512	41	MALE	Stage IV	T1a	M1b	N1	607	Alive		Lung	Lung Bronchioloalveolar Carcinoma Nonmucinous	No	-15266	NA	NA	3	WHITE	55	8512	202e5df9-69f2-432c-a59d-cc5aa176e973	No	YES	C34.3	1952-03-01	C34.3	YES	NO	0	41	2012	NOT HISPANIC OR LATINO	WITH TUMOR	Preoperative	11	1	2013	90	1	2	1989	NA	19	R-Lower		Lung Adenocarcinoma		R0
TCGA-55-8097	60	FEMALE	Stage IA	T1a	MX	N0	476	Alive		Lung	Lung Adenocarcinoma- Not Otherwise Specified (NOS)	No	-22260	NA	NA	15	WHITE	55	8097	afe83af5-af22-49c0-88b4-f1d0dfcbe238	No	YES	C34.1	1940-03-01	C34.1	YES	NO	0	60	2012	NOT HISPANIC OR LATINO	TUMOR FREE		15	6	2012	NA	NA	4	1973	2008	35	R-Upper		Lung Adenocarcinoma		R0		NO
TCGA-78-7542	56	MALE	Stage IB	T2	M0	N0	321	Dead		Lung	Lung Adenocarcinoma- Not Otherwise Specified (NOS)	No	-20763	NA	321	NA	WHITE	78	7542	e64f76e4-f748-4d9e-ba71-53e2818a7920	No	YES	C34.1	1940-03-01	C34.1	NO	YES	0	56	1993			Preoperative	13	1	2012	NA	0	2	1952	NA	60	R-Upper		Lung Adenocarcinoma		R0		NO
TCGA-86-8075	66	FEMALE	Stage IB	T2	M0	N0	694	Alive		Lung	Lung Adenocarcinoma- Not Otherwise Specified (NOS)	No	-24402	NA	NA	43	WHITE	86	8075	8869000d-09d7-465a-ac32-54d1935c43e7	No	YES	C34.1	1940-03-01	C34.1	YES	NO	0	66	2011	NOT HISPANIC OR LATINO	TUMOR FREE	Preoperative	16	5	2012	80	2	1	NA	NA	NA	L-Upper		Lung Adenocarcinoma	Peripheral Lung	R0		NO
TCGA-NJ-A4YG	65	MALE	Stage IB	T2	M0	N0	2261	Alive		Lung	Lung Adenocarcinoma- Not Otherwise Specified (NOS)	No	-23812	NA	NA	1726	WHITE	NJ	A4YG	7FD03220-531E-4EF8-BECA-E9703E8C0AE1	No	YES	C34.1	1955-03-01	C34.1	NO	YES	0	65	2008		TUMOR FREE		26	4	2013	NA	NA	4	1955	2007	104	L-Upper		Lung Adenocarcinoma
TCGA-62-8402	73	FEMALE	Stage IIIA	T2	M0	N2	1498	Alive		Lung	Lung Adenocarcinoma Mixed Subtype	No	-26934	NA	NA	1445	WHITE	62	8402	433a32d0-93d1-4897-8e36-beb1ec1d998e	No	YES	C34.1	1955-03-01	C34.1	NO	YES	0	73	2008	NOT HISPANIC OR LATINO	WITH TUMOR	Preoperative	4	7	2012	100	0	1	NA	NA	NA	R-Upper		Lung Adenocarcinoma	Peripheral Lung	R0		NO
TCGA-L9-A444	60	FEMALE	Stage IA	T1a	MX	N0	307	Alive		Lung	Lung Adenocarcinoma- Not Otherwise Specified (NOS)	Yes, History of Prior Malignancy	-22202	NA	NA	6	WHITE	L9	A444	4A1D30E8-E93A-41ED-8E54-08EAFF6556A7	No	YES	C34.1	1940-03-01	C34.1	YES	NO	0	60	2012	NOT HISPANIC OR LATINO		Preoperative	26	10	2012	NA	0	2	1972	NA	10	R-Upper		Lung Adenocarcinoma	Central Lung	R0		NO
TCGA-62-8399	62	MALE	Stage IIIA	T2	M0	N2	2696	Alive		Lung	Lung Papillary Adenocarcinoma	No	-22952	NA	NA	2093	WHITE	62	8399	62380447-3b94-4e7c-823a-72dd7b4ccf3a	No	YES	C34.1	1955-03-01	C34.1	NO	YES	0	62	2006	NOT HISPANIC OR LATINO	TUMOR FREE	Preoperative	4	7	2012	100	NA	4	NA	NA	70	L-Upper		Lung Adenocarcinoma	Peripheral Lung	R0		NO
TCGA-86-A456	78	FEMALE	Stage IA	T1a	M0	N0	896	Alive		Lung	Lung Papillary Adenocarcinoma	No	-28533	NA	NA	10	ASIAN	86	A456	8E2ACA86-7CBA-4631-9F25-4D14219DBC6D	No	YES	C34.1	1960-03-01	C34.1	YES	NO	0	78	2012	NOT HISPANIC OR LATINO	TUMOR FREE		6	12	2012	NA	NA	4	1974	2009	NA	L-Upper		Lung Adenocarcinoma	Peripheral Lung	R0
TCGA-91-6840	59	FEMALE	Stage IA	T1b	M0	N0	372	Alive		Lung	Lung Adenocarcinoma- Not Otherwise Specified (NOS)	No	-21854	NA	NA	0	WHITE	91	6840	d5326429-9805-47f9-97b0-fbda658e3f01	No	YES	C34.1	1940-03-01	C34.1	YES	NO	0	59	2011	NOT HISPANIC OR LATINO	TUMOR FREE		15	7	2011	NA	NA	3	1971	1996	50	R-Upper		Lung Adenocarcinoma		R0		NO
TCGA-53-7624	40	FEMALE	Stage IV	T2	M1	N0	1043	Dead		Lung	Lung Adenocarcinoma- Not Otherwise Specified (NOS)	No	-14794	NA	1043	NA	WHITE	53	7624	54a9cc9e-3eee-4caa-9f33-4ea64a2999ba	No	YES	C34.1	1940-03-01	C34.1	NO	YES	0	40	2008	HISPANIC OR LATINO	WITH TUMOR	Post-Adjuvant Therapy	13	12	2011	NA	0	2	1986	NA	50	R-Upper		Lung Adenocarcinoma	Peripheral Lung	R0		NO
TCGA-69-7765	56	MALE	unknow	T4	MX	N0	165	Alive		Lung	Lung Adenocarcinoma Mixed Subtype	No	-20625	NA	NA	129	BLACK OR AFRICAN AMERICAN	69	7765	bcf2e591-9dae-440f-bd03-5f27c57db741	No	YES	C34.1	1955-03-01	C34.1	YES	NO	0	56	2011	NOT HISPANIC OR LATINO			27	1	2012	NA	NA	4	1981	2011	NA	R-Upper		Lung Adenocarcinoma	Peripheral Lung			NO
TCGA-80-5608	unknow	FEMALE	Stage IA	T1	M0	N0	2832	Alive		Lung	Lung Adenocarcinoma- Not Otherwise Specified (NOS)	No	NA	NA	NA	NA		80	5608	5c06d97f-2aaa-43de-b085-09d7829356ba	No	YES	C34.1	1940-03-01	C34.1	NO	YES	NA	NA	NA		TUMOR FREE	Preoperative	15	8	2011	NA	1	2	1972	NA	26	R-Upper		Lung Adenocarcinoma	Peripheral Lung	R0
TCGA-69-7764	75	MALE	Stage IA	T1b	M0	N0	414	Alive		Lung	Lung Adenocarcinoma Mixed Subtype	No	-27693	NA	NA	414	WHITE	69	7764	243c6fd6-5516-46e5-bcef-292d93d7b7d3	No	YES	C34.1	1955-03-01	C34.1	NO	YES	0	75	2010	NOT HISPANIC OR LATINO		Other	26	1	2012	NA	0	3	1977	1991	30	R-Upper		Lung Adenocarcinoma	Peripheral Lung			NO
TCGA-91-6830	65	FEMALE	Stage IIA	T1	MX	N1	60	Alive		Lung	Lung Adenocarcinoma- Not Otherwise Specified (NOS)	No	-23922	NA	NA	1	WHITE	91	6830	5a2f8140-8f90-4e94-b703-5fa5aa96be7b	No	YES	C34.1	1940-03-01	C34.1	NO	YES	0	65	2002	NOT HISPANIC OR LATINO	WITH TUMOR		19	7	2011	NA	NA	4	1990	2002	12	L-Upper		Lung Adenocarcinoma				NO
TCGA-78-7167	77	MALE	Stage IV	T2	M1	N0	2681	Dead		Lung	Lung Papillary Adenocarcinoma	No	-28295	NA	2681	NA	WHITE	78	7167	fe3eeeb6-0db4-46d7-a020-55604d474c12	No	YES	C34.9	1960-03-01	C34.9	NO	YES	0	77	2002		WITH TUMOR	Preoperative	4	10	2011	NA	1	2	1937	NA	64			Lung Adenocarcinoma	Peripheral Lung	R0		NO
TCGA-78-7535	45	MALE	Stage IB	T2	M0	N0	949	Dead		Lung	Lung Adenocarcinoma- Not Otherwise Specified (NOS)	No	-16571	NA	949	NA	WHITE	78	7535	46592b7b-6968-42a6-83af-0917c9f4a9a5	No	YES	C34.1	1940-03-01	C34.1	NO	YES	0	45	2000		WITH TUMOR	Preoperative	19	1	2012	NA	0	2	1972	NA	35	L-Upper		Lung Adenocarcinoma		R0		NO
TCGA-99-8033	74	FEMALE	Stage IV	TX	M1	NX	656	Alive		Lung	Lung Adenocarcinoma- Not Otherwise Specified (NOS)	No	-27342	NA	NA	170	WHITE	99	8033	9582b436-145b-4f84-8f7f-8b39b8254cc1	No	YES	C34.1	1940-03-01	C34.1	YES	NO	0	74	2011	NOT HISPANIC OR LATINO	WITH TUMOR	Preoperative	18	6	2012	NA	1	1	NA	NA	NA	R-Upper		Lung Adenocarcinoma	Peripheral Lung	R0	NO	YES
TCGA-49-6743	81	FEMALE	Stage IIIA	T1	MX	N2	1621	Alive		Lung	Lung Clear Cell Adenocarcinoma	No	-29807	NA	NA	369	WHITE	49	6743	a391d49f-a822-460b-981c-6fbe1868ee38	No	YES	C34.1	2020-03-10	C34.1	NO	YES	0	81	2010		TUMOR FREE		10	8	2011	NA	NA	4	NA	NA	50	R-Upper		Lung Adenocarcinoma
TCGA-55-A491	81	FEMALE	Stage IA	T1b	MX	N0	626	Alive		Lung	Lung Adenocarcinoma- Not Otherwise Specified (NOS)	Yes, History of Prior Malignancy	-29593	NA	NA	0	WHITE	55	A491	A250A369-E536-4A18-B7AF-2911133D7BDC	No	YES	C34.3	1940-03-01	C34.3	YES	NO	0	81	2012	NOT HISPANIC OR LATINO	TUMOR FREE		21	2	2013	NA	NA	3	1952	1982	45	L-Lower		Lung Adenocarcinoma		R0		NO
TCGA-78-7153	65	FEMALE	Stage IB	T2	M0	N0	3635	Alive		Lung	Lung Adenocarcinoma Mixed Subtype	No	-23922	NA	NA	760	WHITE	78	7153	c353f949-5f66-4a2c-b8f0-17be8bf19e0a	No	YES	C34.8	1955-03-01	C34.8	NO	YES	0	65	2003			Preoperative	29	9	2011	NA	0	4	1948	1988	20	R-Upper		Lung Adenocarcinoma	Peripheral Lung	R0		NO
TCGA-78-8662	53	FEMALE	Stage IB	T2	M0	N0	3361	Dead		Lung	Lung Adenocarcinoma- Not Otherwise Specified (NOS)	No	-19563	NA	3361	NA		78	8662	16e64a1e-08b0-4c27-8c69-fa64551f8ca4	No	YES	C34.1	1940-03-01	C34.1	NO	YES	0	53	2000			Preoperative	23	10	2012	NA	0	2	1964	NA	45	R-Upper		Lung Adenocarcinoma	Peripheral Lung	R0		NO
TCGA-MP-A5C7	76	FEMALE	Stage IB	T2	M0	N0	2248	Alive		Lung	Lung Adenocarcinoma- Not Otherwise Specified (NOS)	No	-28015	NA	NA	1490	WHITE	MP	A5C7	8F04660A-2EFB-4947-9EAB-375066B9EB33	No	YES	C34.1	1940-03-01	C34.1	NO	YES	0	76	2008	NOT HISPANIC OR LATINO	TUMOR FREE	Pre-Adjuvant Therapy	10	5	2013	NA	1	3	1953	1968	15	L-Upper		Lung Adenocarcinoma	Central Lung	R0		NO
TCGA-05-4424	70	MALE	Stage IIB	T3	M0	N0	913	Alive		Lung	Lung Adenocarcinoma Mixed Subtype	No	-25689	NA	NA	913		5	4424	66763a0c-6cda-4832-a0cc-e7b496d78eaa	No	YES	C34.1	1955-03-01	C34.1	NO	YES	0	70	2008		WITH TUMOR		22	7	2010	NA	NA	4	1957	2007	50	R-Upper		Lung Adenocarcinoma		R1
TCGA-62-8394	65	FEMALE	Stage IIIB	T4	M0	N2	139	Dead		Lung	Lung Adenocarcinoma Mixed Subtype	No	-23758	NA	139	NA	WHITE	62	8394	742e0e32-25b5-4d41-8bf5-364b571cfd93	No	YES	C34.3	1955-03-01	C34.3	NO	YES	0	65	2008	NOT HISPANIC OR LATINO	TUMOR FREE	Preoperative	5	7	2012	100	NA	1	NA	NA	NA	L-Lower		Lung Adenocarcinoma	Central Lung	R0		NO
TCGA-44-2668	51	MALE	Stage IB	T2	M0	N0	761	Alive	TCGAFPPP	Lung	Lung Adenocarcinoma- Not Otherwise Specified (NOS)	No	-18856	NA	NA	246	WHITE	44	2668	bab43415-d413-40be-a4c0-2c40a52afe6a	No	YES	C34.1	1940-03-01	C34.1	YES	NO	0	51	2009	NOT HISPANIC OR LATINO	TUMOR FREE	Other	22	10	2010	NA	0	4	1979	2009	60	R-Upper		Lung Adenocarcinoma		R0		NO
TCGA-95-7562	71	MALE	Stage IIA	T2a	M0	N1	87	Dead		Lung	Lung Adenocarcinoma- Not Otherwise Specified (NOS)	Yes, History of Prior Malignancy	-26000	NA	87	NA	BLACK OR AFRICAN AMERICAN	95	7562	193201a3-1447-47b1-bdf1-11ae0eb3b2f3	No	YES	C34.3	1940-03-01	C34.3	YES	NO	0	71	2011	NOT HISPANIC OR LATINO	TUMOR FREE	Post-Adjuvant Therapy	13	6	2012	NA	1	3	1973	1983	10	R-Lower		Lung Adenocarcinoma		RX
TCGA-78-7539	75	FEMALE	Stage IIA	T2b	M0	N0	791	Alive		Lung	Lung Adenocarcinoma Mixed Subtype	No	-27445	NA	NA	327	WHITE	78	7539	7be86a90-6da8-4c01-8a7a-bc5cfef9894f	No	YES	C34.1	1955-03-01	C34.1	NO	YES	0	75	2011			Preoperative	19	1	2012	NA	1	3	1953	1981	2.2	R-Upper		Lung Adenocarcinoma		R0		NO
TCGA-49-AARE	51	FEMALE	Stage IA	T1	MX	N0	1229	Dead		Lung	Lung Adenocarcinoma- Not Otherwise Specified (NOS)	No	-18893	NA	1229	NA	BLACK OR AFRICAN AMERICAN	49	AARE	CD9E70E4-8622-4A07-8646-63F8275C1737	No	YES	C34.1	1940-03-01	C34.1	NO	YES	0	51	1999	NOT HISPANIC OR LATINO	WITH TUMOR	Other	19	6	2014	90	1	4	1980	1995	15	R-Upper		Lung Adenocarcinoma		R0
TCGA-97-7552	70	MALE	Stage IB	T2	MX	N0	1932	Alive		Lung	Lung Bronchioloalveolar Carcinoma Mucinous	No	-25578	NA	NA	1476	WHITE	97	7552	1b110eb4-a01d-4c50-ba18-77da4dedd549	No	YES	C34.3	1953-03-01	C34.3	NO	YES	0	70	2007	NOT HISPANIC OR LATINO	TUMOR FREE		17	11	2011	NA	NA	3	NA	1985	40	L-Lower		Lung Adenocarcinoma
TCGA-J2-8194	69	FEMALE	Stage IIB	T3	MX	N0	724	Alive		Lung	Lung Adenocarcinoma Mixed Subtype	Yes, History of Prior Malignancy	-25441	NA	NA	114	WHITE	J2	8194	2b68b51f-bd4c-4bbb-b4e6-2eead53da2a4	No	YES	C34.3	1955-03-01	C34.3	YES	NO	0	69	2011	NOT HISPANIC OR LATINO			6	6	2012	NA	NA	3	1956	1982	20	R-Lower		Lung Adenocarcinoma
TCGA-50-5068	59	FEMALE	Stage IIB	T2	MX	N1	1499	Dead		Lung	Lung Adenocarcinoma- Not Otherwise Specified (NOS)	No	-21728	NA	1499	1499	WHITE	50	5068	591c068f-bbb1-4df2-9abb-d1a2e4a58372	No	YES	C34.3	1940-03-01	C34.3	NO	YES	0	59	2003	NOT HISPANIC OR LATINO	WITH TUMOR		2	7	2011	NA	NA	NA	NA	NA	NA	R-Lower		Lung Adenocarcinoma
TCGA-50-5933	72	MALE	Stage IIIB	T4	M0	N2	2393	Dead		Lung	Lung Adenocarcinoma- Not Otherwise Specified (NOS)	No	-26377	NA	2393	2370	WHITE	50	5933	7a0ea814-f0de-4bc4-a81a-daa000559369	No	YES	C34.3	1940-03-01	C34.3	NO	YES	0	72	2001	NOT HISPANIC OR LATINO	TUMOR FREE		2	7	2011	NA	NA	NA	NA	NA	NA	L-Lower		Lung Adenocarcinoma	Central Lung
TCGA-55-6986	74	FEMALE	Stage IB	T2	M0	N0	3261	Alive		Lung	Lung Bronchioloalveolar Carcinoma Nonmucinous	No	NA	NA	NA	2151	WHITE	55	6986	028e99e9-5b9a-4954-bb6e-6d4709a3cea8	No	YES	C34.3	1952-03-01	C34.3	NO	YES	0	74	2004		TUMOR FREE		26	7	2011	NA	NA	1	NA	NA	NA	R-Lower		Lung Adenocarcinoma				NO
TCGA-NJ-A55R	67	MALE	Stage IA	T1b	MX	N0	603	Alive		Lung	Lung Adenocarcinoma- Not Otherwise Specified (NOS)	No	-24738	NA	NA	603	WHITE	NJ	A55R	7C7D777B-BF00-4C24-97FC-922580D5605F	No	YES	C34.1	2020-03-30	C34.1			0	67	2011	NOT HISPANIC OR LATINO	TUMOR FREE		27	9	2013	NA	NA	3	NA	1986	5	L-Upper		Lung Adenocarcinoma				NO
TCGA-97-7554	83	FEMALE	Stage IIIA	T2a	M0	N2	775	Alive		Lung	Lung Papillary Adenocarcinoma	No	-30327	NA	NA	264	WHITE	97	7554	a9644274-13bb-4228-9b4f-14260ccc26eb	No	YES	C34.3	1960-03-01	C34.3	NO	YES	0	83	2010	NOT HISPANIC OR LATINO	TUMOR FREE	Preoperative	17	11	2011	NA	0	3	1945	1983	30	L-Lower		Lung Adenocarcinoma		R0	YES	YES
TCGA-55-8620	60	MALE	Stage IV	T1a	M1b	N1	375	Alive		Lung	Lung Adenocarcinoma- Not Otherwise Specified (NOS)	No	-22091	NA	NA	66	WHITE	55	8620	5510ad32-62fd-4adc-964a-ae4e997c2f4b	No	YES	C34.1	1940-03-01	C34.1	YES	NO	0	60	2012	NOT HISPANIC OR LATINO	WITH TUMOR	Preoperative	11	1	2013	70	2	4	1965	2012	154	L-Upper		Lung Adenocarcinoma	Central Lung	R0		NO
TCGA-J2-8192	65	FEMALE	Stage IIA	T2a	MX	N1	739	Alive		Lung	Lung Adenocarcinoma- Not Otherwise Specified (NOS)	Yes, History of Prior Malignancy	-23892	NA	NA	154	WHITE	J2	8192	369f14c4-2191-4962-a309-3e23ddc4e5fc	No	YES	C34.1	1940-03-01	C34.1	YES	NO	0	65	2011	NOT HISPANIC OR LATINO	TUMOR FREE		6	6	2012	NA	NA	1	NA	NA	NA	L-Upper		Lung Adenocarcinoma			NO	YES
TCGA-05-5423	65	MALE	Stage IIB	T2	M0	N1	151	Alive		Lung	Lung Adenocarcinoma Mixed Subtype	No	-23863	NA	NA	151		5	5423	33e3f736-7990-4f7a-ac35-863247566541	No	YES	C34.9	1955-03-01	C34.9	NO	YES	0	65	2006		TUMOR FREE		22	3	2011	NA	NA	3	1956	1980	72	L-Upper		Lung Adenocarcinoma		R0
TCGA-97-7937	65	MALE	Stage IB	T2a	MX	N0	564	Alive		Lung	Lung Micropapillary Adenocarcinoma	No	-23919	NA	NA	181	WHITE	97	7937	fcfe0b53-dfc1-42fa-9efc-2b2ff259297e	No	YES	C34.1	2020-03-07	C34.1	YES	NO	0	65	2011	NOT HISPANIC OR LATINO		Preoperative	13	2	2012	NA	0	3	NA	1994	35	L-Upper		Lung Adenocarcinoma			NO	YES
TCGA-55-6712	71	MALE	Stage IIA	T2a	MX	N1	171	Alive		Lung	Lung Adenocarcinoma- Not Otherwise Specified (NOS)	No	NA	NA	NA	24	WHITE	55	6712	f17d3463-af6c-42c2-a8e9-fae45f69286f	No	YES	C34.1	1940-03-01	C34.1	NO	YES	0	71	2010		WITH TUMOR		19	7	2011	NA	NA	4	1970	2003	NA	L-Upper		Lung Adenocarcinoma		R1
TCGA-55-7911	70	FEMALE	Stage IA	T1a	MX	N0	537	Alive		Lung	Lung Adenocarcinoma- Not Otherwise Specified (NOS)	No	-25746	NA	NA	21	WHITE	55	7911	1f0a5312-0590-4230-9da9-fd0cfe693586	No	YES	C34.2	1940-03-01	C34.2	YES	NO	0	70	2011	NOT HISPANIC OR LATINO	TUMOR FREE		10	3	2012	NA	NA	3	1959	1981	96	R-Middle		Lung Adenocarcinoma		R0		NO
TCGA-62-8395	80	FEMALE	Stage IIB	T3	M0	N0	1216	Alive		Lung	Lung Adenocarcinoma Mixed Subtype	No	-29311	NA	NA	705	WHITE	62	8395	5c266025-e590-457c-af86-4c2dc9797267	No	YES	C34.1	1955-03-01	C34.1	NO	YES	0	80	2009	NOT HISPANIC OR LATINO	WITH TUMOR	Preoperative	4	7	2012	100	0	1	NA	NA	NA	R-Upper		Lung Adenocarcinoma	Central Lung	R0		NO
TCGA-55-5899	58	MALE	unknow	T1a	M0	N1	930	Alive		Lung	Lung Adenocarcinoma- Not Otherwise Specified (NOS)	No	NA	NA	NA	87	WHITE	55	5899	996a0070-e9bf-4601-8ef7-60212108258d	No	YES	C34.1	1940-03-01	C34.1	NO	YES	0	58	2010	NOT HISPANIC OR LATINO			20	9	2010	NA	NA	2	1985	NA	NA	R-Upper		Lung Adenocarcinoma		R0
TCGA-05-4425	70	FEMALE	Stage IV	T2	M1	N0	669	Alive		Lung	Lung Adenocarcinoma Mixed Subtype	No	-25902	NA	NA	669		5	4425	69b23036-add9-42c9-941f-02fb74d9b08c	No	YES	C34.2	1955-03-01	C34.2	NO	YES	0	70	2008				22	7	2010	NA	NA	3	NA	NA	28	R-Middle		Lung Adenocarcinoma		R1
TCGA-86-8359	52	MALE	Stage IIIA	T3	M0	N2	444	Alive		Lung	Lung Adenocarcinoma- Not Otherwise Specified (NOS)	No	-19088	NA	NA	26	WHITE	86	8359	7e7f089c-25f7-4e14-aed5-d741047b9e42	No	YES	C34.3	1940-03-01	C34.3	YES	NO	0	52	2012	NOT HISPANIC OR LATINO	TUMOR FREE	Preoperative	17	7	2012	80	1	2	1982	NA	36	L-Lower		Lung Adenocarcinoma	Peripheral Lung	R0
TCGA-97-A4M6	45	FEMALE	Stage IA	T1a	M0	N0	568	Alive		Lung	Lung Adenocarcinoma Mixed Subtype	No	-16764	NA	NA	185	WHITE	97	A4M6	31FF69B5-9E58-44DA-8326-BDFC7EE495C4	No	YES	C34.3	1955-03-01	C34.3	YES	NO	0	45	2012	NOT HISPANIC OR LATINO		Preoperative	7	3	2013	NA	0	1	NA	NA	NA	R-Lower		Lung Adenocarcinoma			NO	YES
TCGA-55-8094	51	MALE	Stage IV	T2b	M1b	N0	541	Alive		Lung	Lung Adenocarcinoma- Not Otherwise Specified (NOS)	No	-18903	NA	NA	4	WHITE	55	8094	69584d55-18f7-4786-b3cc-cd528500be44	No	YES	C34.1	1940-03-01	C34.1	YES	NO	0	51	2012	NOT HISPANIC OR LATINO	WITH TUMOR		8	7	2012	NA	NA	4	1976	2011	70	L-Upper		Lung Adenocarcinoma	Peripheral Lung	R0		NO
TCGA-55-6970	67	FEMALE	Stage IIIA	T2	MX	N2	464	Dead		Lung	Lung Papillary Adenocarcinoma	No	-24773	NA	464	NA	WHITE	55	6970	7cce924f-12a1-4895-9866-5d4b1869dde6	No	YES	C34.1	1960-03-01	C34.1	NO	YES	0	67	2004		WITH TUMOR		26	7	2011	NA	NA	4	NA	NA	NA	R-Upper		Lung Adenocarcinoma		R1		NO
TCGA-49-AARO	39	FEMALE	Stage IA	T1a	MX	N0	3759	Alive		Lung	Lung Papillary Adenocarcinoma	No	-14527	NA	NA	3755	BLACK OR AFRICAN AMERICAN	49	AARO	5202458B-C38A-47C0-A0BA-5F1A59A762A0	No	YES	C34.1	1960-03-01	C34.1	NO	YES	0	39	2003	NOT HISPANIC OR LATINO	WITH TUMOR	Preoperative	19	6	2014	90	1	2	NA	NA	NA	L-Upper		Lung Adenocarcinoma		R0
TCGA-05-4396	76	MALE	Stage IIIB	T4	M0	N1	303	Dead		Lung	Lung Adenocarcinoma Mixed Subtype	Yes	-28094	NA	303	NA		5	4396	9f81c602-8afa-4588-b0b6-6e5a1a128d5a	No	YES	C34.3	1955-03-01	C34.3	NO	YES	0	76	2006				22	7	2010	NA	NA	3	1947	1984	19	R-Lower		Lung Adenocarcinoma		R0
TCGA-78-7537	72	MALE	Stage IB	T2	M0	N0	1622	Dead		Lung	Lung Adenocarcinoma Mixed Subtype	No	-26610	NA	1622	NA		78	7537	67a2bc21-7c87-4678-997d-a434de672436	No	YES	C34.1	1955-03-01	C34.1	YES	NO	0	72	2002			Preoperative	13	1	2012	NA	1	3	1944	1984	20	R-Upper		Lung Adenocarcinoma		R0		NO
TCGA-78-7162	75	MALE	Stage IA	T1	M0	N0	3169	Dead		Lung	Lung Adenocarcinoma Mixed Subtype	No	-27593	NA	3169	NA	WHITE	78	7162	16cd58db-d52c-403e-9e9c-6da2e99f6bad	No	YES	C34.1	1955-03-01	C34.1	NO	YES	0	75	1991			Preoperative	3	10	2011	NA	0	2	1940	NA	12	L-Upper		Lung Adenocarcinoma	Peripheral Lung	R0		NO
TCGA-44-2665	55	FEMALE	Stage IIB	T2	M0	N1	1301	Alive	TCGAFPPP	Lung	Lung Adenocarcinoma- Not Otherwise Specified (NOS)	No	-20349	NA	NA	400	WHITE	44	2665	fb79c491-7b01-42ae-8369-8364e442e31b	No	YES	C34.1	1940-03-01	C34.1	YES	NO	0	55	2009	NOT HISPANIC OR LATINO	TUMOR FREE	Pre-Adjuvant Therapy	13	10	2010	NA	1	1	NA	NA	NA	R-Upper		Lung Adenocarcinoma		R0		NO
TCGA-86-8280	54	FEMALE	Stage IIA	T2b	M0	N0	701	Alive		Lung	Lung Bronchioloalveolar Carcinoma Nonmucinous	No	-19977	NA	NA	16	WHITE	86	8280	d8faa3a7-6b3f-4e69-8c88-184e41055bd7	No	YES	C34.3	1952-03-01	C34.3	YES	NO	0	54	2011	NOT HISPANIC OR LATINO	TUMOR FREE		30	5	2012	NA	NA	1	NA	NA	NA	L-Lower		Lung Adenocarcinoma	Peripheral Lung	R0		NO
TCGA-93-7347	76	FEMALE	Stage IA	T1a	MX	N0	683	Alive		Lung	Lung Adenocarcinoma Mixed Subtype	No	-27949	NA	NA	297	WHITE	93	7347	ef03654a-dcf1-41ff-a67e-4f3fbf9ba807	No	YES	C34.1	1955-03-01	C34.1	YES	NO	0	76	2011	NOT HISPANIC OR LATINO	TUMOR FREE		30	3	2012	NA	NA	3	1952	1967	11	R-Upper		Lung Adenocarcinoma	Central Lung	R0		NO
TCGA-50-6590	72	FEMALE	Stage IB	T2	M0	N0	1288	Dead		Lung	Lung Adenocarcinoma- Not Otherwise Specified (NOS)	No	-26444	NA	1288	NA	WHITE	50	6590	114a34c0-983b-4d90-9181-1823c9637a63	No	YES	C34.1	1940-03-01	C34.1	NO	YES	0	72	2005	NOT HISPANIC OR LATINO	TUMOR FREE		25	8	2011	NA	NA	4	NA	2002	50	R-Upper		Lung Adenocarcinoma
TCGA-86-A4JF	56	MALE	Stage IIB	T3	M0	N0	737	Alive		Lung	Lung Adenocarcinoma- Not Otherwise Specified (NOS)	No	-20491	NA	NA	0	WHITE	86	A4JF	E01E4FB3-236A-4D16-9073-555876B688E9	No	YES	C34.1	1940-03-01	C34.1	YES	NO	0	56	2012	NOT HISPANIC OR LATINO	TUMOR FREE	Preoperative	14	2	2013	90	1	4	NA	2012	NA	R-Upper		Lung Adenocarcinoma	Central Lung	R0		NO
TCGA-MN-A4N5	63	MALE	Stage IA	T1a	M0	N0	84	Alive		Lung	Lung Adenocarcinoma- Not Otherwise Specified (NOS)	No	-23257	NA	NA	84	WHITE	MN	A4N5	17E09B0D-EAB2-40EC-AE3C-BE9AB63FCEF0	No	YES	C34.1	1940-03-01	C34.1	NO	YES	0	63	2011	NOT HISPANIC OR LATINO		Preoperative	4	12	2012	100	0	4	1971	2011	NA	L-Upper		Lung Adenocarcinoma		R0		NO
TCGA-S2-AA1A	68	FEMALE	Stage IA	T1b	M0	N0	513	Alive		Lung	Lung Bronchioloalveolar Carcinoma Mucinous	No	-24903	NA	NA	121	BLACK OR AFRICAN AMERICAN	S2	AA1A	31458638-E19C-43E5-AB13-9C64B3B3681D	No	YES	C34.1	1953-03-01	C34.1	YES	NO	0	68	2013	NOT HISPANIC OR LATINO	TUMOR FREE		22	4	2014	NA	NA	3	1957	1995	95	R-Upper		Lung Adenocarcinoma		R0		NO
TCGA-MN-A4N4	57	MALE	Stage IA	T1b	M0	N0	1175	Alive		Lung	Lung Adenocarcinoma- Not Otherwise Specified (NOS)	No	-20888	NA	NA	622	WHITE	MN	A4N4	CEEAD734-1CE0-4385-B65A-A9C853B7308E	No	YES	C34.1	1940-03-01	C34.1	NO	YES	0	57	2010	NOT HISPANIC OR LATINO		Preoperative	4	12	2012	100	1	2	1980	NA	NA	L-Upper		Lung Adenocarcinoma		R0		NO
TCGA-86-8674	50	MALE	Stage IIA	T2a	M0	N1	806	Alive		Lung	Lung Papillary Adenocarcinoma	No	-18479	NA	NA	0	WHITE	86	8674	0a1eea76-e19a-4547-9b24-abf7051cc4db	No	YES	C34.2	1960-03-01	C34.2	YES	NO	0	50	2012	NOT HISPANIC OR LATINO	TUMOR FREE		30	8	2012	NA	NA	4	1982	2012	37.5	R-Middle		Lung Adenocarcinoma	Peripheral Lung	R0
TCGA-80-5611	unknow	MALE	Stage IB	T2	M0	N0	2595	Alive		Lung	Lung Solid Pattern Predominant Adenocarcinoma	Yes	NA	NA	NA	NA		80	5611	e51f717f-72e8-400e-9f35-fc5dc32fdf71	No	YES	C34.1	2020-03-30	C34.1	NO	YES	NA	NA	NA		TUMOR FREE	Preoperative	26	7	2011	NA	0	4	NA	2008	60	L-Upper		Lung Adenocarcinoma	Peripheral Lung	R0
TCGA-NJ-A4YQ	69	FEMALE	Stage IA	T1b	M0	N0	1432	Alive		Lung	Lung Adenocarcinoma- Not Otherwise Specified (NOS)	No	-25427	NA	NA	886	WHITE	NJ	A4YQ	52DF074F-A402-4B78-9472-F8EB268EFDED	No	YES	C34.1	1955-03-01	C34.1			0	69	2011	NOT HISPANIC OR LATINO	TUMOR FREE		27	9	2013	NA	NA	4	NA	2011	40	L-Upper		Lung Adenocarcinoma		RX		NO
TCGA-78-8640	59	MALE	Stage IIA	T1	M0	N1	7062	Alive		Lung	Lung Adenocarcinoma- Not Otherwise Specified (NOS)	No	-21832	NA	NA	6346		78	8640	18478121-f1d1-4bdd-9511-8ab22f4a0660	No	YES	C34.1	1940-03-01	C34.1	NO	YES	0	59	1994		TUMOR FREE	Preoperative	23	10	2012	NA	0	2	1949	NA	45	L-Upper		Lung Adenocarcinoma	Peripheral Lung	R0		NO
TCGA-62-8398	55	MALE	Stage IIIA	T2	M0	N2	444	Dead		Lung	Lung Adenocarcinoma Mixed Subtype	No	-20197	NA	444	NA	WHITE	62	8398	2fabeb98-05e3-4f55-97f5-fbc675e25a3d	No	YES	C34.3	1955-03-01	C34.3	NO	YES	0	55	2007	NOT HISPANIC OR LATINO	TUMOR FREE	Preoperative	4	7	2012	100	NA	4	1970	1999	20	R-Lower		Lung Adenocarcinoma	Central Lung	R0		NO
TCGA-55-8092	75	MALE	Stage IIB	T3	MX	N0	154	Alive		Lung	Lung Adenocarcinoma- Not Otherwise Specified (NOS)	No	-27597	NA	NA	26	WHITE	55	8092	4b92fce2-3772-40eb-ab34-a27937b58590	No	YES	C34.1	1940-03-01	C34.1	YES	NO	0	75	2012	NOT HISPANIC OR LATINO	TUMOR FREE		8	7	2012	NA	NA	4	1972	2012	40	R-Upper		Lung Adenocarcinoma		R0
TCGA-62-A46O	65	FEMALE	Stage IB	T2	M0	N0	1454	Dead		Lung	Lung Adenocarcinoma- Not Otherwise Specified (NOS)	No	-24050	NA	1454	NA	WHITE	62	A46O	D7AE8EFB-AA4D-4807-9772-55B0A28CCD5C	No	YES	C34.3	1940-03-01	C34.3	NO	YES	0	65	2006	NOT HISPANIC OR LATINO	WITH TUMOR	Preoperative	29	10	2012	100	NA	2	NA	NA	48	R-Lower		Lung Adenocarcinoma	Central Lung	R0		NO
TCGA-55-7907	77	MALE	Stage IIA	T2a	MX	N1	343	Alive		Lung	Lung Adenocarcinoma- Not Otherwise Specified (NOS)	No	-28201	NA	NA	16	WHITE	55	7907	bf755bc2-b7aa-4c3c-8b3c-58b089b5cab6	No	YES	C34.1	1940-03-01	C34.1	YES	NO	0	77	2011	NOT HISPANIC OR LATINO	TUMOR FREE		10	3	2012	NA	NA	3	1954	1994	80	L-Upper		Lung Adenocarcinoma		R0
TCGA-86-A4D0	48	MALE	Stage IIA	T2b	M0	N0	116	Alive		Lung	Lung Adenocarcinoma- Not Otherwise Specified (NOS)	No	-17607	NA	NA	30	WHITE	86	A4D0	528A0FCE-0719-4B19-A69D-3F18681696C5	No	YES	C34.1	1940-03-01	C34.1	YES	NO	0	48	2012	NOT HISPANIC OR LATINO	TUMOR FREE	Preoperative	6	12	2012	90	1	2	1983	NA	NA	R-Upper		Lung Adenocarcinoma		R0		NO
TCGA-50-5946	62	MALE	Stage IA	T1	MX	N0	1617	Alive		Lung	Lung Adenocarcinoma Mixed Subtype	No	-22852	NA	NA	349	WHITE	50	5946	c95957a7-1a1a-4c8d-bb61-7c99b500f224	No	YES	C34.1	1955-03-01	C34.1	NO	YES	0	62	2010		WITH TUMOR		2	7	2011	NA	NA	4	NA	2009	NA	R-Upper		Lung Adenocarcinoma
TCGA-73-4676	45	MALE	Stage IIA	T2a	M0	N1	281	Alive		Lung	Lung Adenocarcinoma- Not Otherwise Specified (NOS)	No	-16746	NA	NA	122	WHITE	73	4676	195a5afb-b79f-44d2-9d12-884487630c2b	Yes	YES	C34.1	1940-03-01	C34.1	NO	YES	0	45	2010	NOT HISPANIC OR LATINO	TUMOR FREE	Preoperative	18	5	2011	70	1	4	1977	2009	48	R-Upper		Lung Adenocarcinoma	Peripheral Lung	R0		NO
TCGA-69-8254	85	MALE	unknow	T2b	unknow	unknow	409	Alive		Lung	Lung Adenocarcinoma Mixed Subtype	No	-31134	NA	NA	77	WHITE	69	8254	f0c94f68-bfd9-45cb-b4fd-8bb1ae4e9a2b	No	YES	C34.3	1955-03-01	C34.3	YES	NO	0	85	2012	NOT HISPANIC OR LATINO	TUMOR FREE	Other	4	6	2012	80	NA	3	NA	1989	40	R-Lower		Lung Adenocarcinoma				NO
TCGA-L9-A8F4	64	FEMALE	Stage IB	T2a	MX	N0	476	Alive		Lung	Lung Adenocarcinoma- Not Otherwise Specified (NOS)	No	-23617	NA	NA	102	BLACK OR AFRICAN AMERICAN	L9	A8F4	927FC5E0-2C14-4C20-A49B-F10D8A1175C3	No	YES	C34.1	1940-03-01	C34.1	YES	NO	0	64	2013	NOT HISPANIC OR LATINO	TUMOR FREE	Preoperative	14	2	2014	NA	0	2	1973	NA	14	L-Upper		Lung Adenocarcinoma		R0		NO
TCGA-78-7148	71	MALE	Stage IIB	T2	M0	N1	626	Dead		Lung	Lung Adenocarcinoma Mixed Subtype	No	-25990	NA	626	NA	WHITE	78	7148	e8060c45-451d-4779-9584-f284db47e63e	No	YES	C34.1	1955-03-01	C34.1	NO	YES	0	71	2001			Preoperative	4	10	2011	NA	0	2	1944	NA	57	L-Upper		Lung Adenocarcinoma	Peripheral Lung	R0		NO
TCGA-55-8090	80	MALE	Stage IA	T1a	M0	N0	598	Alive		Lung	Lung Adenocarcinoma- Not Otherwise Specified (NOS)	Yes, History of Synchronous/Bilateral Malignancy	-29235	NA	NA	6	WHITE	55	8090	4d51ee44-e6f4-4bcb-be28-e9df54b39a8d	No	YES	C34.3	1940-03-01	C34.3	YES	NO	0	80	2011	NOT HISPANIC OR LATINO	WITH TUMOR		8	7	2012	NA	NA	2	NA	NA	NA	R-Lower		Lung Adenocarcinoma		R0
TCGA-69-7978	59	MALE	Stage IIB	T2b	MX	N1	134	Alive		Lung	Lung Adenocarcinoma Mixed Subtype	No	-21785	NA	NA	70	WHITE	69	7978	f462cfef-f60a-4d3e-b92d-b8d8f50b6bb3	No	YES	C34.1	1955-03-01	C34.1	NO	YES	0	59	2011	NOT HISPANIC OR LATINO	WITH TUMOR		9	4	2012	NA	NA	2	NA	NA	80	R-Upper		Lung Adenocarcinoma	Peripheral Lung
TCGA-50-6594	79	FEMALE	Stage IIIA	T3	M0	N2	370	Dead		Lung	Lung Adenocarcinoma- Not Otherwise Specified (NOS)	No	-28924	NA	370	NA	BLACK OR AFRICAN AMERICAN	50	6594	8504fd86-a70a-4cba-9ec8-25c9e60ca549	No	YES	C34.1	1940-03-01	C34.1	NO	YES	0	79	2009	NOT HISPANIC OR LATINO	WITH TUMOR		25	8	2011	NA	NA	4	NA	1998	NA	L-Upper		Lung Adenocarcinoma			NO
TCGA-44-6779	50	FEMALE	Stage IIB	T2	MX	N1	500	Dead		Lung	Lung Adenocarcinoma- Not Otherwise Specified (NOS)	No	-18469	NA	500	NA	WHITE	44	6779	cbbea9f1-396a-4bf3-b67c-2cac3394dceb	No	YES	C34.9	1940-03-01	C34.1	NO	YES	0	50	2008		WITH TUMOR		31	8	2011	NA	NA	4	1978	2008	15			Lung Adenocarcinoma
TCGA-MP-A4TI	72	MALE	Stage IIA	T2a	M0	N1	429	Dead		Lung	Lung Adenocarcinoma- Not Otherwise Specified (NOS)	No	-26565	NA	429	NA	WHITE	MP	A4TI	F327DEA0-2D30-482F-809C-76A148A749B7	No	YES	C34.3	1940-03-01	C34.3	NO	YES	0	72	2010	NOT HISPANIC OR LATINO	WITH TUMOR		2	4	2013	NA	NA	3	1955	1990	35	R-Lower		Lung Adenocarcinoma		R0	YES	YES
TCGA-55-7727	70	MALE	Stage IIIA	T1a	MX	N2	119	Alive		Lung	Lung Adenocarcinoma- Not Otherwise Specified (NOS)	No	-25929	NA	NA	34	WHITE	55	7727	ba49117e-dab6-4e7d-bc44-f11dcafa1318	No	YES	C34.1	1940-03-01	C34.1	YES	NO	0	70	2011	NOT HISPANIC OR LATINO	TUMOR FREE		8	3	2012	NA	NA	2	NA	NA	NA	L-Upper		Lung Adenocarcinoma		R0
TCGA-91-6847	62	FEMALE	Stage IB	T2	MX	N0	842	Alive		Lung	Lung Adenocarcinoma- Not Otherwise Specified (NOS)	No	-22862	NA	NA	842	WHITE	91	6847	97831d28-ab41-4c18-bfc2-c4c6bc757d13	No	YES	C34.3	1940-03-01	C34.3	NO	YES	0	62	2002	NOT HISPANIC OR LATINO			19	7	2011	NA	NA	3	NA	1967	NA	R-Lower		Lung Adenocarcinoma				NO
TCGA-44-A47A	78	FEMALE	Stage IB	T2a	MX	N0	466	Alive		Lung	Lung Adenocarcinoma- Not Otherwise Specified (NOS)	No	-28782	NA	NA	202	WHITE	44	A47A	7B9479FF-23D6-4689-91F0-02EFC94300F9	No	YES	C34.1	1940-03-01	C34.1	YES	NO	0	78	2012	NOT HISPANIC OR LATINO	TUMOR FREE	Preoperative	27	11	2012	NA	1	4	1970	2010	80	R-Upper		Lung Adenocarcinoma		R0		NO
TCGA-93-A4JO	70	MALE	Stage IA	T1a	MX	N0	33	Dead		Lung	Lung Adenocarcinoma Mixed Subtype	No	-25898	NA	33	NA	WHITE	93	A4JO	3DAEBE75-C6DF-478E-8A4C-11186FD5EAD9	No	YES	C34.3	1955-03-01	C34.3	YES	NO	0	70	2012	NOT HISPANIC OR LATINO	TUMOR FREE	Preoperative	27	2	2014	90	1	4	1956	2006	50	R-Lower		Lung Adenocarcinoma		RX		NO
TCGA-44-2656	59	MALE	Stage IB	T2	M0	N0	1429	Alive	TCGAFPPP	Lung	Lung Adenocarcinoma- Not Otherwise Specified (NOS)	No	-21766	NA	NA	582	WHITE	44	2656	42ca54fc-c1ae-41cd-bca1-7fe9810db460	No	YES	C34.1	1940-03-01	C34.1	YES	NO	0	59	2009	NOT HISPANIC OR LATINO	TUMOR FREE	Pre-Adjuvant Therapy	8	10	2010	NA	0	4	1994	2009	23	R-Upper		Lung Adenocarcinoma				NO
TCGA-50-6595	74	FEMALE	Stage IIIA	T2	M0	N2	189	Dead		Lung	Lung Adenocarcinoma- Not Otherwise Specified (NOS)	No	-27197	NA	189	NA	WHITE	50	6595	82476d2d-e403-4f6b-8dd6-cc84e3329478	No	YES	C34.1	1940-03-01	C34.1	NO	YES	0	74	2009	NOT HISPANIC OR LATINO	WITH TUMOR		25	8	2011	NA	NA	3	NA	1979	NA	R-Upper		Lung Adenocarcinoma				YES
TCGA-50-6592	71	FEMALE	Stage IB	T2	M0	N0	777	Dead		Lung	Lung Adenocarcinoma- Not Otherwise Specified (NOS)	No	-26191	NA	777	NA	WHITE	50	6592	09918b81-4696-4cba-a45a-5fe7407c2337	No	YES	C34.3	1940-03-01	C34.3	NO	YES	0	71	2007	NOT HISPANIC OR LATINO	WITH TUMOR		25	8	2011	NA	NA	4	NA	NA	NA	L-Lower		Lung Adenocarcinoma
TCGA-MP-A4T9	54	FEMALE	Stage IIIA	T2	MX	N2	1265	Dead		Lung	Lung Adenocarcinoma- Not Otherwise Specified (NOS)	No	-19767	NA	1265	NA	WHITE	MP	A4T9	70081320-540F-41D2-8687-EE6D011F8EB0	No	YES	C34.1	1940-03-01	C34.1	NO	YES	0	54	2006	NOT HISPANIC OR LATINO	WITH TUMOR		2	4	2013	NA	NA	4	1980	2004	24	L-Upper		Lung Adenocarcinoma		RX		NO
TCGA-78-7156	62	MALE	Stage IV	T4	M1	N1	976	Dead		Lung	Lung Adenocarcinoma Mixed Subtype	No	-22720	NA	976	NA	WHITE	78	7156	7b0622ab-63ea-483f-ae40-d3ea587bdbba	No	YES	C34.9	1955-03-01	C34.9	NO	YES	0	62	2006			Preoperative	29	9	2011	NA	1	3	1961	1989	84			Lung Adenocarcinoma	Peripheral Lung	R0		NO
TCGA-55-8089	56	MALE	Stage IA	T1a	M0	N0	702	Alive		Lung	Lung Adenocarcinoma- Not Otherwise Specified (NOS)	No	-20576	NA	NA	100	WHITE	55	8089	1070ff27-17c9-43dd-a4f6-daa643eb9123	No	YES	C34.1	1940-03-01	C34.1	YES	NO	0	56	2011	NOT HISPANIC OR LATINO	TUMOR FREE	Preoperative	17	6	2012	100	0	2	1973	NA	97	R-Upper		Lung Adenocarcinoma	Peripheral Lung	R0	NO	YES
TCGA-NJ-A4YF	50	FEMALE	Stage IA	T1	M0	N0	2161	Alive		Lung	Lung Adenocarcinoma Mixed Subtype	No	-18584	NA	NA	1720	BLACK OR AFRICAN AMERICAN	NJ	A4YF	595FC3AD-F603-421B-B130-52F1F617050B	No	YES	C34.1	1955-03-01	C34.1	NO	YES	0	50	2007	NOT HISPANIC OR LATINO			25	4	2013	NA	NA	3	NA	NA	30	R-Upper		Lung Adenocarcinoma				NO
TCGA-78-7160	61	MALE	Stage IV	T4	M1	N2	697	Alive		Lung	Lung Adenocarcinoma Mixed Subtype	No	-22385	NA	NA	678	WHITE	78	7160	c1a01e8c-1f7e-4e24-bfad-90b73f88e992	No	YES	C34.3	1955-03-01	C34.3	NO	YES	0	61	2008			Preoperative	29	9	2011	NA	1	4	1963	1998	43.8	R-Lower		Lung Adenocarcinoma	Central Lung	R0		NO
TCGA-55-6972	72	MALE	Stage IB	T2	M0	N0	1632	Alive		Lung	Lung Papillary Adenocarcinoma	No	-26625	NA	NA	1475	WHITE	55	6972	c4d1e105-28b7-48df-abef-fbe09782fdb2	No	YES	C34.1	1960-03-01	C34.1	NO	YES	0	72	2005	NOT HISPANIC OR LATINO	TUMOR FREE		27	7	2011	NA	NA	2	NA	NA	NA	R-Upper		Lung Adenocarcinoma		R0		NO
TCGA-55-6975	61	MALE	Stage IIB	T2	M0	N1	118	Dead		Lung	Lung Adenocarcinoma Mixed Subtype	No	NA	NA	118	NA	WHITE	55	6975	a046888c-f153-4f35-a1b6-23dd1691a91a	No	YES	C34.3	1955-03-01	C34.3	NO	YES	0	61	2004	NOT HISPANIC OR LATINO	WITH TUMOR		27	7	2011	NA	NA	4	NA	2004	NA	L-Lower		Lung Adenocarcinoma				NO
TCGA-91-8496	63	FEMALE	Stage IB	T2a	MX	NX	505	Alive		Lung	Lung Bronchioloalveolar Carcinoma Nonmucinous	No	-23358	NA	NA	197	WHITE	91	8496	656a5eb4-e4a5-4d21-a800-3586f4d6588b	No	YES	C34.3	1952-03-01	C34.3	YES	NO	0	63	2011	NOT HISPANIC OR LATINO		Preoperative	23	8	2012	NA	0	1	NA	NA	NA	L-Lower		Lung Adenocarcinoma				NO
TCGA-69-8255	71	MALE	Stage IA	T1a	M0	N0	129	Alive		Lung	Lung Solid Pattern Predominant Adenocarcinoma	No	-26289	NA	NA	129	WHITE	69	8255	552712d3-da16-441e-ba93-11810793d598	No	YES	C34.1	2020-03-30	C34.1	YES	NO	0	71	2011	HISPANIC OR LATINO			4	6	2012	NA	NA	2	1971	NA	40	R-Upper		Lung Adenocarcinoma				NO
TCGA-91-6829	78	MALE	Stage IB	T2	MX	N0	1258	Dead		Lung	Lung Bronchioloalveolar Carcinoma Nonmucinous	No	-28841	NA	1258	NA	WHITE	91	6829	1427cd18-5ad3-491a-9981-908e31ae49db	No	YES	C34.3	1952-03-01	C34.3	NO	YES	0	78	2001	NOT HISPANIC OR LATINO	TUMOR FREE	Other	19	7	2011	NA	3	4	1940	2003	94.5	R-Lower		Lung Adenocarcinoma		R0		NO
TCGA-91-6849	75	FEMALE	Stage IIIA	T2	MX	N2	35	Alive		Lung	Lung Adenocarcinoma- Not Otherwise Specified (NOS)	No	-27676	NA	NA	35	BLACK OR AFRICAN AMERICAN	91	6849	953a908d-0993-42f6-853b-512611d19a2c	No	YES	C34.1	1940-03-01	C34.1	NO	YES	0	75	2009	NOT HISPANIC OR LATINO		Preoperative	20	7	2011	90	NA	3	1946	1976	30	L-Upper		Lung Adenocarcinoma				NO
TCGA-78-7145	52	FEMALE	Stage IV	T4	M1	N1	826	Dead		Lung	Lung Adenocarcinoma- Not Otherwise Specified (NOS)	No	-19080	NA	826	NA	WHITE	78	7145	4ef872e1-82c9-4939-9248-41ed9d3085b2	No	YES	C34.2	1940-03-01	C34.2	NO	YES	0	52	2000		WITH TUMOR	Preoperative	23	9	2011	NA	1	4	1973	1998	25	R-Middle		Lung Adenocarcinoma	Peripheral Lung	R1		NO
TCGA-44-6777	85	FEMALE	Stage IB	T2	MX	NX	987	Dead		Lung	Lung Adenocarcinoma- Not Otherwise Specified (NOS)	No	-31234	NA	987	NA	WHITE	44	6777	349e6f38-2c67-4a69-a777-b9173a2a27cf	No	YES	C34.1	1940-03-01	C34.1	NO	YES	0	85	2006		TUMOR FREE	Preoperative	30	8	2011	NA	1	4	1942	2006	64	L-Upper		Lung Adenocarcinoma
TCGA-78-8648	58	FEMALE	Stage IIB	T3	M0	N0	1209	Dead		Lung	Lung Adenocarcinoma- Not Otherwise Specified (NOS)	No	-21443	NA	1209	NA		78	8648	5ace9608-d38a-42f2-a877-ec7c9d211808	No	YES	C34.1	1940-03-01	C34.1	NO	YES	0	58	2002			Preoperative	23	10	2012	NA	2	2	1971	NA	45	R-Upper		Lung Adenocarcinoma	Peripheral Lung	R0		NO
TCGA-95-7039	54	FEMALE	Stage IIB	T3	MX	N0	1272	Alive		Lung	Lung Adenocarcinoma- Not Otherwise Specified (NOS)	No	-19981	NA	NA	34	WHITE	95	7039	ae702159-5b6a-41dd-868c-7540f9e1131c	No	YES	C34.1	1940-03-01	C34.1	YES	NO	0	54	2011	NOT HISPANIC OR LATINO	TUMOR FREE	Preoperative	NA	8	2011	NA	1	2	NA	NA	34	R-Upper		Lung Adenocarcinoma
TCGA-50-5045	57	FEMALE	unknow	T2	M0	N1	2174	Dead		Lung	Lung Adenocarcinoma- Not Otherwise Specified (NOS)	No	-20961	NA	2174	NA	BLACK OR AFRICAN AMERICAN	50	5045	9ee20c0d-a1c3-47f3-abda-131b3f190f52	No	YES	C34.3	1940-03-01	C34.3	NO	YES	0	57	2004	NOT HISPANIC OR LATINO	WITH TUMOR		30	6	2011	NA	NA	NA	NA	NA	NA	R-Lower		Lung Adenocarcinoma
TCGA-97-8175	55	FEMALE	Stage IB	T2a	M0	N0	551	Alive		Lung	Lung Solid Pattern Predominant Adenocarcinoma	No	-20206	NA	NA	87	WHITE	97	8175	f4350d9c-3f40-4829-bbc4-8acb2f3ff512	No	YES	C34.1	2020-03-30	C34.1	YES	NO	0	55	2011	NOT HISPANIC OR LATINO	TUMOR FREE		13	6	2012	NA	NA	3	NA	1981	NA	L-Upper		Lung Adenocarcinoma	Peripheral Lung		NO	YES
TCGA-49-4514	79	FEMALE	Stage IA	T1	M0	N0	1700	Alive		Lung	Lung Papillary Adenocarcinoma	No	-28908	NA	NA	1314	WHITE	49	4514	b87a5d92-4c09-48fe-bb08-b3c89a7c892e	No	YES	C34.1	1960-03-01	C34.1	NO	YES	0	79	2007		TUMOR FREE		9	8	2011	NA	NA	3	NA	NA	65	L-Upper		Lung Adenocarcinoma		R0
TCGA-38-4631	72	FEMALE	Stage IB	T2	M0	N0	354	Dead		Lung	Lung Adenocarcinoma- Not Otherwise Specified (NOS)	Yes	-26538	NA	354	NA	WHITE	38	4631	2483621a-4db3-41ab-aa33-b9427ea8a0af	No	YES	C34.1	1940-03-01	C34.1	NO	YES	0	72	1997	NOT HISPANIC OR LATINO	WITH TUMOR		14	12	2010	NA	NA	4	NA	NA	40	L-Upper		Lung Adenocarcinoma	Peripheral Lung	R0		NO
TCGA-44-7659	70	MALE	Stage IA	T1b	MX	N0	691	Alive		Lung	Lung Adenocarcinoma- Not Otherwise Specified (NOS)	No	-25730	NA	NA	299	WHITE	44	7659	b86b1616-20a2-4300-8daa-03dcc9938215	No	YES	C34.1	1940-03-01	C34.1	YES	NO	0	70	2010	NOT HISPANIC OR LATINO	TUMOR FREE		30	12	2011	NA	NA	2	1989	NA	40	L-Upper		Lung Adenocarcinoma				NO
TCGA-44-7661	69	FEMALE	Stage IB	T2a	M0	N0	557	Alive		Lung	Lung Adenocarcinoma- Not Otherwise Specified (NOS)	Yes	-25483	NA	NA	153	WHITE	44	7661	cbfef004-b437-4d51-9d88-a2db50aa6481	No	YES	C34.3	1940-03-01	C34.3	YES	NO	0	69	2011	NOT HISPANIC OR LATINO	TUMOR FREE	Preoperative	17	1	2012	NA	0	3	1961	1976	22	R-Lower		Lung Adenocarcinoma	Peripheral Lung
TCGA-49-6761	68	FEMALE	Stage IIIA	T1	MX	N2	354	Alive		Lung	Lung Adenocarcinoma- Not Otherwise Specified (NOS)	Yes	-24849	NA	NA	1	WHITE	49	6761	4cd3d483-2283-4c6a-a57a-444216119d34	No	YES	C34.1	1940-03-01	C34.1	NO	YES	0	68	2009	NOT HISPANIC OR LATINO	TUMOR FREE		2	3	2012	NA	NA	4	NA	NA	50	R-Upper		Lung Adenocarcinoma		R0
TCGA-86-A4P7	63	FEMALE	Stage IB	T2a	M0	N0	415	Alive		Lung	Lung Adenocarcinoma- Not Otherwise Specified (NOS)	No	-23330	NA	NA	14	WHITE	86	A4P7	9E640FF7-996E-427B-B56C-519A1E23BAAB	No	YES	C34.3	1940-03-01	C34.3	YES	NO	0	63	2012	NOT HISPANIC OR LATINO	TUMOR FREE	Preoperative	7	2	2013	100	0	1	NA	NA	NA	L-Lower		Lung Adenocarcinoma	Peripheral Lung	R0		NO
TCGA-55-7281	70	FEMALE	Stage IA	T1b	M0	N0	872	Alive		Lung	Lung Adenocarcinoma- Not Otherwise Specified (NOS)	No	-25870	NA	NA	18	WHITE	55	7281	659668e8-f0d9-4ff2-bbc8-9246f2ef49ab	No	YES	C34.2	1940-03-01	C34.2	YES	NO	0	70	2011		TUMOR FREE		6	10	2011	NA	NA	4	NA	NA	20	R-Middle		Lung Adenocarcinoma		R0		NO
TCGA-55-8087	59	FEMALE	Stage IB	T2a	MX	N0	462	Alive		Lung	Lung Adenocarcinoma- Not Otherwise Specified (NOS)	No	-21655	NA	NA	21	WHITE	55	8087	e254aaeb-012c-4d92-8a03-cce1f6a2bcd6	No	YES	C34.1	1940-03-01	C34.1	YES	NO	0	59	2011	NOT HISPANIC OR LATINO	TUMOR FREE		15	6	2012	NA	NA	1	NA	NA	NA	R-Upper		Lung Adenocarcinoma		R0		NO
TCGA-97-8174	67	MALE	Stage IIA	T2b	M0	N0	164	Dead		Lung	Lung Papillary Adenocarcinoma	No	-24725	NA	164	NA	WHITE	97	8174	8c695c24-e7f9-449a-9258-a1bc8a33bf9a	No	YES	C34.1	1960-03-01	C34.1	YES	NO	0	67	2011	NOT HISPANIC OR LATINO		Preoperative	13	6	2012	NA	0	3	1965	1985	40	R-Upper		Lung Adenocarcinoma			NO	YES
TCGA-49-4512	69	FEMALE	Stage IIIA	T2	MX	N2	905	Dead		Lung	Lung Adenocarcinoma- Not Otherwise Specified (NOS)	No	-25502	NA	905	157	WHITE	49	4512	a1e65587-24c1-4b41-92a7-4e1f15fffd78	No	YES	C34.2	1940-03-01	C34.2	NO	YES	0	69	2007	NOT HISPANIC OR LATINO	WITH TUMOR		9	8	2011	NA	NA	1	NA	NA	NA	R-Middle		Lung Adenocarcinoma		R1
TCGA-50-5044	72	FEMALE	Stage IIIB	T4	M0	N1	624	Dead		Lung	Lung Adenocarcinoma- Not Otherwise Specified (NOS)	No	-26567	NA	624	NA	WHITE	50	5044	fa0c7392-d485-41ac-bf7e-244a528209ae	No	YES	C34.3	1940-03-01	C34.3	NO	YES	0	72	2002	NOT HISPANIC OR LATINO	WITH TUMOR		25	8	2011	NA	NA	NA	NA	NA	NA	R-Lower		Lung Adenocarcinoma
TCGA-97-A4M3	69	FEMALE	Stage IA	T1b	M0	N0	540	Alive		Lung	Lung Adenocarcinoma Mixed Subtype	Yes, History of Prior Malignancy	-25384	NA	NA	237	WHITE	97	A4M3	575752F8-2788-43CD-AFDE-F0F600F39D18	No	YES	C34.1	1955-03-01	C34.1	YES	NO	0	69	2012	NOT HISPANIC OR LATINO		Preoperative	7	3	2013	NA	1	3	1959	1984	37.5	R-Upper		Lung Adenocarcinoma			NO	YES
TCGA-69-7974	54	FEMALE	Stage IIIA	T2a	MX	N2	184	Alive		Lung	Lung Adenocarcinoma Mixed Subtype	No	-20021	NA	NA	184	WHITE	69	7974	3e1df30f-744a-41e9-a169-7dbbff66622e	No	YES	C34.1	1955-03-01	C34.1	NO	YES	0	54	2011	NOT HISPANIC OR LATINO	WITH TUMOR	Post-Adjuvant Therapy	9	4	2012	80	NA	4	1981	2011	30	L-Upper		Lung Adenocarcinoma	Peripheral Lung
TCGA-86-7713	70	MALE	Stage IIA	T2b	M0	N0	1157	Alive		Lung	Lung Adenocarcinoma- Not Otherwise Specified (NOS)	No	-25791	NA	NA	7	WHITE	86	7713	cc68632c-b1e3-491b-b562-9468e2d1c101	No	YES	C34.2	1940-03-01	C34.2	YES	NO	0	70	2011	NOT HISPANIC OR LATINO	TUMOR FREE		2	5	2011	80	1	1	NA	NA	NA	R-Middle		Lung Adenocarcinoma	Peripheral Lung	R0		NO
TCGA-86-7953	69	FEMALE	Stage IA	T1b	M0	N0	997	Alive		Lung	Lung Adenocarcinoma- Not Otherwise Specified (NOS)	No	-25315	NA	NA	34	WHITE	86	7953	54775a66-08cc-4f38-98f2-e7b2b5cec994	No	YES	C34.1	1950-03-01	C34.1	YES	NO	0	69	2011	NOT HISPANIC OR LATINO	TUMOR FREE		14	3	2012	NA	NA	1	NA	NA	NA	L-Upper		Lung Adenocarcinoma	Peripheral Lung	RX
TCGA-MP-A4T7	75	FEMALE	Stage IV	T2	M1	N0	167	Dead		Lung	Lung Adenocarcinoma- Not Otherwise Specified (NOS)	No	-27603	NA	167	NA		MP	A4T7	47062AD2-BA82-45C8-A871-BDEA84F0C405	No	YES	C34.3	1940-03-01	C34.3	NO	YES	0	75	2005				2	4	2013	NA	NA	4	1954	2004	50	R-Lower		Lung Adenocarcinoma		R0		NO
TCGA-05-4417	51	FEMALE	Stage IB	T2	M0	N0	455	Alive		Lung	Lung Adenocarcinoma Mixed Subtype	No	-18780	NA	NA	455		5	4417	a244a99a-d7cc-4fb1-bc76-b66886481621	No	YES	C34.1	1955-03-01	C34.1	NO	YES	0	51	2008		TUMOR FREE		22	7	2010	NA	NA	4	1971	2008	56	R-Upper		Lung Adenocarcinoma		R0
TCGA-55-6978	81	MALE	Stage IIA	T2b	MX	N0	176	Dead		Lung	Lung Adenocarcinoma- Not Otherwise Specified (NOS)	Yes	NA	NA	176	NA	WHITE	55	6978	5134c56f-8286-4ec8-8348-237cee7dad5e	No	YES	C34.2	1940-03-01	C34.2	NO	YES	0	81	2010	NOT HISPANIC OR LATINO	WITH TUMOR		27	7	2011	NA	NA	1	NA	NA	NA	R-Middle		Lung Adenocarcinoma				NO
TCGA-78-8660	69	MALE	Stage IIB	T2	M0	N1	321	Dead		Lung	Lung Adenocarcinoma- Not Otherwise Specified (NOS)	Yes, History of Prior Malignancy	-25422	NA	321	NA		78	8660	781f40c9-c099-4c96-8269-ebe2a449c93d	No	YES	C34.3	1940-03-01	C34.3	NO	YES	0	69	2005		WITH TUMOR	Preoperative	23	10	2012	NA	1	4	1954	2005	11	R-Lower		Lung Adenocarcinoma	Peripheral Lung	R0		NO
TCGA-73-7499	81	FEMALE	Stage IB	T2a	M0	N0	1531	Alive		Lung	Lung Adenocarcinoma Mixed Subtype	No	-29683	NA	NA	519	WHITE	73	7499	7782ceaa-da49-4232-8b3f-534971adaad8	No	YES	C34.1	1955-03-01	C34.1	NO	YES	0	81	2010	NOT HISPANIC OR LATINO	TUMOR FREE	Other	31	5	2012	90	0	1	NA	NA	NA	R-Upper		Lung Adenocarcinoma	Peripheral Lung	R0		NO
[truncated: 32 more columns]
