# Supplementary material for: Identification of a novel prognostic DNA methylation signature for lung adenocarcinoma based on consensus clustering method
Source: Cancer Med. 2020 Aug 28;9(20):7488–502. doi: 10.1002/cam4.3343 (PMC7571836; doi:10.1002/cam4.3343)
Supplement: Supplementary file 3 — Table S3 [file CAM4-9-7488-s003.xlsx]

## Sheet: k27clinical
Supplementary Table 3. Clinical information of the test set.
Id	age	gender	stage	T	M	N	OS	vital_status	additional_studies	tumor_tissue_site	histological_type	other_dx	days_to_birth	days_to_last_known_alive	days_to_death	days_to_last_followup	race_list	tissue_source_site	patient_id	bcr_patient_uuid	history_of_neoadjuvant_treatment	informed_consent_verified	icd_o_3_site	icd_o_3_histology	icd_10	tissue_prospective_collection_indicator	tissue_retrospective_collection_indicator	days_to_initial_pathologic_diagnosis	age_at_initial_pathologic_diagnosis	year_of_initial_pathologic_diagnosis	ethnicity	person_neoplasm_cancer_status	performance_status_scale_timing	day_of_form_completion	month_of_form_completion	year_of_form_completion	karnofsky_performance_score	eastern_cancer_oncology_group	tobacco_smoking_history	year_of_tobacco_smoking_onset	stopped_smoking_year	number_pack_years_smoked	anatomic_neoplasm_subdivision	anatomic_neoplasm_subdivision_other	diagnosis	location_in_lung_parenchyma	residual_tumor	kras_mutation_found	kras_gene_analysis_performed
TCGA-05-4250	79	FEMALE	Stage IIIA	T3	M0	N1	121	Dead		Lung	Lung Adenocarcinoma- Not Otherwise Specified (NOS)	No	-29068	NA	121	NA		5	4250	f98ecd8a-b878-4f53-b911-20cd8e17281c	No	YES	C34.3	1940-03-01	C34.3	NO	YES	0	79	2007				22	7	2010	NA	NA	4	NA	NA	47	R-Lower		Lung Adenocarcinoma		R2
TCGA-73-4666	52	FEMALE	Stage IV	T1	M1	N0	800	Alive		Lung	Lung Adenocarcinoma- Not Otherwise Specified (NOS)	No	-19074	NA	NA	618	WHITE	73	4666	4c31127e-d095-4978-9dac-35153c27f6ed	No	YES	C34.1	1940-03-01	C34.1	NO	YES	0	52	2009	NOT HISPANIC OR LATINO	TUMOR FREE	Preoperative	6	1	2011	100	0	4	1982	2002	10	R-Upper		Lung Adenocarcinoma	Central Lung	R0		NO
TCGA-67-3773	84	FEMALE	Stage IB	T2	M0	N0	427	Alive		Lung	Lung Adenocarcinoma- Not Otherwise Specified (NOS)	No	-30706	NA	NA	427	WHITE	67	3773	009be09b-f9f6-43b7-8f45-4a648f8123ce	No	YES	C34.3	1940-03-01	C34.3	YES	NO	0	84	2009	NOT HISPANIC OR LATINO	TUMOR FREE		21	1	2011	NA	NA	3	NA	NA	NA	L-Lower		Lung Adenocarcinoma	Central Lung	R0		NO
TCGA-49-4494	77	MALE	Stage IIIA	T3	M0	N2	1081	Dead		Lung	Lung Adenocarcinoma- Not Otherwise Specified (NOS)	No	-28387	NA	1081	NA	WHITE	49	4494	c6d78e27-e510-4f57-abae-19efa6105a8d	No	YES	C34.1	1940-03-01	C34.1	NO	YES	0	77	1995	NOT HISPANIC OR LATINO	WITH TUMOR	Pre-Adjuvant Therapy	3	2	2011	NA	1	3	1930	1955	50	L-Upper		Lung Adenocarcinoma		R0
TCGA-64-1676	58	MALE	Stage IA	T1a	M0	N0	1728	Alive		Lung	Lung Adenocarcinoma- Not Otherwise Specified (NOS)	No	-21428	NA	NA	1728	WHITE	64	1676	fb6b289c-aaf9-4d8e-b6e0-5d35bce1b6e1	No	YES	C34.3	1940-03-01	C34.3	NO	YES	0	58	2005	NOT HISPANIC OR LATINO	TUMOR FREE		15	11	2010	NA	NA	2	NA	NA	60	R-Lower		Lung Adenocarcinoma	Central Lung	R0
TCGA-44-2655	65	FEMALE	Stage IA	T1	M0	N0	1324	Alive		Lung	Lung Adenocarcinoma- Not Otherwise Specified (NOS)	Yes	-23854	575	NA	575	WHITE	44	2655	07b5663f-9a54-4462-b6c1-6fc8116b8714	No	YES	C34.1	1940-03-01	C34.1	YES	NO	0	65	2009	NOT HISPANIC OR LATINO	TUMOR FREE	Pre-Adjuvant Therapy	9	10	2010	NA	0	3	1958	1988	30	R-Upper		Lung Adenocarcinoma		R0		NO
TCGA-64-1680	63	MALE	Stage IV	T2a	M1	N2	1126	Alive		Lung	Lung Adenocarcinoma Mixed Subtype	No	-23267	NA	NA	1126	WHITE	64	1680	1ab7ad70-0f80-41d8-8efa-3baebc8223cc	No	YES	C34.8	1955-03-01	C34.8	NO	YES	0	63	2007	NOT HISPANIC OR LATINO	TUMOR FREE		16	11	2010	NA	NA	3	1962	1982	50	R-Middle		Lung Adenocarcinoma		R0
TCGA-05-4389	70	MALE	Stage IA	T1	M0	N0	1369	Alive		Lung	Lung Adenocarcinoma Mixed Subtype	No	-25660	NA	NA	1369		5	4389	a3de401d-91fe-49a2-bb07-81c1a06506e6	No	YES	C34.1	1955-03-01	C34.1	NO	YES	0	70	2005		TUMOR FREE		22	7	2010	NA	NA	3	NA	NA	43	R-Upper		Lung Adenocarcinoma		R0
TCGA-73-4675	59	MALE	Stage IIIA	T3	M0	N1	922	Alive		Lung	Lung Adenocarcinoma- Not Otherwise Specified (NOS)	No	-21614	NA	NA	40	WHITE	73	4675	ae39e358-08d7-4367-ae68-82b469e791e4	No	YES	C34.3	1940-03-01	C34.3	NO	YES	0	59	2010	NOT HISPANIC OR LATINO	TUMOR FREE	Pre-Adjuvant Therapy	7	1	2011	NA	0	4	1969	2010	41	L-Lower		Lung Adenocarcinoma	Peripheral Lung	RX		NO
TCGA-73-4670	69	FEMALE	Stage IV	T2	M1	N0	131	Alive		Lung	Lung Adenocarcinoma- Not Otherwise Specified (NOS)	No	-25526	NA	NA	14	WHITE	73	4670	1b354837-4925-4480-ac32-6b44d0957314		YES	C34.1	1940-03-01	C34.1	NO	YES	0	69	2010	NOT HISPANIC OR LATINO	WITH TUMOR		6	1	2011	NA	NA	4	1979	2009	30	L-Upper		Lung Adenocarcinoma	Peripheral Lung	R0		NO
TCGA-38-4629	68	MALE	Stage IIB	T3	M0	N0	864	Dead		Lung	Lung Adenocarcinoma- Not Otherwise Specified (NOS)	Yes	-25104	NA	864	NA	WHITE	38	4629	127bf818-f7e5-46b5-a9de-39f6d96b8b83	No	YES	C34.1	1940-03-01	C34.1	NO	YES	0	68	2003	NOT HISPANIC OR LATINO	WITH TUMOR		13	12	2010	NA	NA	4	NA	2003	100	R-Upper		Lung Adenocarcinoma	Peripheral Lung	R0		NO
TCGA-44-3919	71	FEMALE	Stage IA	T1	M0	N0	1026	Alive		Lung	Lung Adenocarcinoma- Not Otherwise Specified (NOS)	No	-26081	NA	NA	190	WHITE	44	3919	66ed89f6-8ba2-49d0-af0f-4b6ebf2381bf	No	YES	C34.1	1940-03-01	C34.1	YES	NO	0	71	2010	NOT HISPANIC OR LATINO	TUMOR FREE		7	10	2010	NA	NA	1	NA	NA	NA	R-Upper		Lung Adenocarcinoma		R0		NO
TCGA-44-2666	43	MALE	Stage IB	T2	M0	N0	97	Dead	TCGAFPPP	Lung	Lung Adenocarcinoma- Not Otherwise Specified (NOS)	No	-15970	97	97	97	WHITE	44	2666	e16ca88f-488b-40f0-9169-e5a62482a2ff	No	YES	C34.1	1940-03-01	C34.1	YES	NO	0	43	2009	HISPANIC OR LATINO	WITH TUMOR		8	10	2010	NA	NA	2	1979	NA	30	R-Upper		Lung Adenocarcinoma		R0		NO
TCGA-05-4426	71	MALE	Stage IB	T2	M0	N0	791	Alive		Lung	Lung Adenocarcinoma Mixed Subtype	No	-26084	NA	NA	791		5	4426	36bf02f8-c1c8-49f9-a417-adf88a205c70	No	YES	C34.3	1955-03-01	C34.3	NO	YES	0	71	2008		TUMOR FREE		22	7	2010	NA	NA	3	NA	NA	20	L-Lower		Lung Adenocarcinoma		R0
TCGA-38-4627	64	FEMALE	Stage IIA	T1b	M0	N1	1147	Dead		Lung	Lung Adenocarcinoma- Not Otherwise Specified (NOS)	No	-23510	NA	1147	NA	WHITE	38	4627	d717fa33-3c91-4ced-89c6-79ff5542f04c	No	YES	C34.1	1940-03-01	C34.1	NO	YES	0	64	2003	NOT HISPANIC OR LATINO			7	12	2010	NA	NA	4	NA	NA	NA	R-Upper		Lung Adenocarcinoma	Central Lung	R0
TCGA-49-4505	61	FEMALE	Stage IIB	T2	M0	N1	428	Dead		Lung	Lung Adenocarcinoma- Not Otherwise Specified (NOS)	No	-22628	NA	428	NA	WHITE	49	4505	088edf89-d2b5-40c7-b066-df3bd383f7ea	No	YES	C34.3	1940-03-01	C34.3	NO	YES	0	61	1996	NOT HISPANIC OR LATINO	WITH TUMOR	Pre-Adjuvant Therapy	3	2	2011	NA	3	4	1949	1986	74	R-Lower		Lung Adenocarcinoma		R0
TCGA-05-4398	47	FEMALE	Stage IIIB	T4	M0	N3	1431	Alive		Lung	Lung Adenocarcinoma Mixed Subtype	No	-17471	NA	NA	1431		5	4398	31c96e35-5e2f-429c-b12a-7bc5a497a300	No	YES	C34.1	1955-03-01	C34.1	NO	YES	0	47	2006		TUMOR FREE		22	7	2010	NA	NA	2	NA	NA	72	R-Upper		Lung Adenocarcinoma		R0
TCGA-05-4397	65	MALE	Stage IIB	T2	M0	N1	731	Dead		Lung	Lung Adenocarcinoma Mixed Subtype	No	-23833	NA	731	NA		5	4397	6dfd47d2-831a-4386-9051-f78199a16bb5	No	YES	C34.2	1955-03-01	C34.2	NO	YES	0	65	2006				22	7	2010	NA	NA	2	NA	NA	45	R-Middle		Lung Adenocarcinoma		R0
TCGA-73-4659	66	MALE	Stage IIIA	T2	M0	N2	711	Dead		Lung	Lung Adenocarcinoma- Not Otherwise Specified (NOS)	No	-24253	NA	711	711	WHITE	73	4659	cd0dc947-b708-464e-beb7-954c9d4583e7	No	YES	C34.9	1940-03-01	C34.1	NO	YES	0	66	2006	NOT HISPANIC OR LATINO	WITH TUMOR	Other	3	1	2011	90	0	3	1974	1986	12	R-Upper		Lung Adenocarcinoma	Central Lung	R0		NO
TCGA-44-3918	60	FEMALE	Stage IA	T1	M0	N0	1036	Alive	TCGAFPPP	Lung	Lung Adenocarcinoma- Not Otherwise Specified (NOS)	No	-22236	197	NA	197	WHITE	44	3918	6e3b6b72-142d-4b8d-a462-28a205796e41	No	YES	C34.1	1940-03-01	C34.1	YES	NO	0	60	2010	NOT HISPANIC OR LATINO	TUMOR FREE		7	10	2010	NA	NA	3	1974	1994	20	L-Upper		Lung Adenocarcinoma		R0		NO
TCGA-38-4628	65	FEMALE	Stage IIB	T2	M0	N1	1492	Dead		Lung	Lung Adenocarcinoma- Not Otherwise Specified (NOS)	No	-24057	NA	1492	NA	WHITE	38	4628	cc4bd56a-25c5-4c48-b583-ac3aeb778ca6	No	YES	C34.1	1940-03-01	C34.1	NO	YES	0	65	2002	NOT HISPANIC OR LATINO	WITH TUMOR		9	12	2010	NA	NA	1	NA	NA	NA	R-Upper		Lung Adenocarcinoma	Central Lung	R0		NO
TCGA-05-4402	57	FEMALE	Stage IV	T2	M1	NX	244	Dead		Lung	Lung Adenocarcinoma Mixed Subtype	Yes	-20819	NA	244	NA		5	4402	722d6818-f1cb-49f4-b68a-fd0a31304681	No	YES	C34.3	1955-03-01	C34.3	NO	YES	0	57	2007		TUMOR FREE		22	7	2010	NA	NA	1	NA	NA	NA	R-Lower		Lung Adenocarcinoma		R2
TCGA-55-1592	65	MALE	Stage IA	T2	M0	N0	701	Dead		Lung	Lung Adenocarcinoma- Not Otherwise Specified (NOS)	Yes	NA	NA	701	NA	WHITE	55	1592	a41c46da-7ed4-4192-bd16-b3cbb94a5133	No	YES	C34.1	1940-03-01	C34.1	NO	YES	0	65	2005	NOT HISPANIC OR LATINO	WITH TUMOR		15	3	2011	NA	NA	4	1957	1997	NA	L-Upper		Lung Adenocarcinoma		R0
TCGA-55-1595	74	FEMALE	Stage IA	T1	M0	N0	1479	Alive		Lung	Lung Clear Cell Adenocarcinoma	Yes	NA	NA	NA	1479	ASIAN	55	1595	d31aeefc-b59b-42e9-9919-750b17a70a3d	No	YES	C34.3	2020-03-10	C34.3			0	74	2004	NOT HISPANIC OR LATINO	TUMOR FREE		14	3	2011	NA	NA	4	1964	1993	NA	L-Lower		Lung Adenocarcinoma
TCGA-49-4507	73	FEMALE	Stage IIIA	T3	M0	N1	268	Dead		Lung	Lung Adenocarcinoma- Not Otherwise Specified (NOS)	No	-26851	NA	268	NA	WHITE	49	4507	50b2c647-aecd-4c81-af22-0d8116593552	No	YES	C34.0	1940-03-01	C34.0	NO	YES	0	73	1997	NOT HISPANIC OR LATINO	WITH TUMOR	Preoperative	2	2	2011	NA	1	4	NA	1991	78			Lung Adenocarcinoma		R0
TCGA-35-4123	38	MALE	Stage IA	T1	M0	N0	182	Alive		Lung	Lung Adenocarcinoma- Not Otherwise Specified (NOS)	No	-14064	NA	NA	182	WHITE	35	4123	6cf49cf0-de4c-4c90-8358-eae19c6206b0	No	YES	C34.1	1940-03-01	C34.1	NO	YES	0	38	2010	NOT HISPANIC OR LATINO	TUMOR FREE	Preoperative	20	12	2010	90	1	4	1990	2010	20	R-Upper		Lung Adenocarcinoma	Peripheral Lung	R0		NO
TCGA-38-4625	66	FEMALE	Stage IB	T2a	M0	N0	2973	Alive		Lung	Lung Adenocarcinoma- Not Otherwise Specified (NOS)	No	-24241	NA	NA	2973	WHITE	38	4625	0ea4920f-f4c8-4590-84b3-eb419824e144	No	YES	C34.1	1940-03-01	C34.1	NO	YES	0	66	2002	NOT HISPANIC OR LATINO			7	12	2010	NA	NA	2	1952	NA	50	R-Upper		Lung Adenocarcinoma	Peripheral Lung	R0		NO
TCGA-55-1594	68	MALE	Stage IIIA	T2	M0	N2	1178	Alive		Lung	Lung Adenocarcinoma- Not Otherwise Specified (NOS)	No	-25008	1178	NA	1178	WHITE	55	1594	6d72de06-232a-4983-a06c-eba6d82cb3f1	No	YES	C34.3	1940-03-01	C34.3	NO	YES	0	68	2005	NOT HISPANIC OR LATINO	TUMOR FREE		14	9	2010	NA	NA	2	1965	NA	NA	R-Lower		Lung Adenocarcinoma		R0
TCGA-05-4382	68	MALE	Stage IB	T2	M0	N0	607	Alive		Lung	Lung Adenocarcinoma Mixed Subtype	Yes	-24868	NA	NA	607		5	4382	3434b91a-c05f-460f-a078-7b1bb6e7085d	No	YES	C34.1	1955-03-01	C34.1	NO	YES	0	68	2009		TUMOR FREE		22	7	2010	NA	NA	4	NA	NA	62	L-Upper		Lung Adenocarcinoma		R0
TCGA-44-2661	69	FEMALE	Stage IA	T1	M0	N0	1159	Alive		Lung	Lung Adenocarcinoma- Not Otherwise Specified (NOS)	Yes	-25313	NA	NA	103	WHITE	44	2661	f3501466-cf32-4866-b5fb-e94dd32341bc	No	YES	C34.1	1940-03-01	C34.1	YES	NO	0	69	2009	NOT HISPANIC OR LATINO	TUMOR FREE	Pre-Adjuvant Therapy	8	10	2010	NA	1	1	NA	NA	NA	L-Upper		Lung Adenocarcinoma		R0		NO
TCGA-67-3771	77	FEMALE	Stage IA	T1	M0	N0	610	Alive		Lung	Lung Adenocarcinoma- Not Otherwise Specified (NOS)	No	-28406	NA	NA	610	BLACK OR AFRICAN AMERICAN	67	3771	0df573ee-28f0-4244-b434-09e6ca59fbf0	No	YES	C34.1	1940-03-01	C34.1	YES	NO	0	77	2009	NOT HISPANIC OR LATINO	TUMOR FREE		21	1	2011	NA	NA	4	NA	NA	NA	L-Upper		Lung Adenocarcinoma	Central Lung	R0		NO
TCGA-73-4677	74	MALE	unknow	T2a	M0	N0	38	Dead		Lung	Lung Adenocarcinoma- Not Otherwise Specified (NOS)	No	-27381	NA	38	NA	WHITE	73	4677	03c3409a-9d16-41d0-9e26-f9fc2547a4c8	No	YES	C34.1	1940-03-01	C34.1	NO	YES	0	74	2010	NOT HISPANIC OR LATINO	WITH TUMOR	Other	7	1	2011	NA	NA	3	NA	1985	NA	R-Upper		Lung Adenocarcinoma	Peripheral Lung	R0		NO
TCGA-44-3396	74	FEMALE	Stage IIIA	T2	M0	N2	1130	Alive		Lung	Lung Adenocarcinoma- Not Otherwise Specified (NOS)	No	-27073	NA	NA	311	WHITE	44	3396	3bd6badb-27ff-4d8d-b206-4d28dc264862	No	YES	C34.1	1940-03-01	C34.1	YES	NO	0	74	2009	NOT HISPANIC OR LATINO	TUMOR FREE	Other	18	10	2010	NA	1	2	1959	NA	50			Lung Adenocarcinoma		R0		NO
TCGA-38-4630	75	FEMALE	Stage IB	T2	M0	N0	1073	Dead		Lung	Lung Papillary Adenocarcinoma	Yes	-27667	NA	1073	NA	WHITE	38	4630	f1985735-a188-4567-a88a-530f9b80291b	No	YES	C34.1	1960-03-01	C34.1	NO	YES	0	75	2000	NOT HISPANIC OR LATINO	WITH TUMOR		14	12	2010	NA	NA	1	NA	NA	NA	R-Upper		Lung Adenocarcinoma	Peripheral Lung	R1		NO
TCGA-44-2657	74	FEMALE	Stage IB	T2	M0	NX	1351	Alive		Lung	Lung Adenocarcinoma- Not Otherwise Specified (NOS)	No	-27298	NA	NA	400	WHITE	44	2657	f40301ba-831e-4afd-9ce8-5f3c1a05ff7e	No	YES	C34.1	1940-03-01	C34.1	YES	NO	0	74	2009	NOT HISPANIC OR LATINO	TUMOR FREE	Pre-Adjuvant Therapy	8	10	2010	NA	0	4	1959	2006	25	L-Upper		Lung Adenocarcinoma		R0		NO
TCGA-67-3774	73	FEMALE	Stage IB	T2	M0	N0	385	Alive		Lung	Lung Adenocarcinoma- Not Otherwise Specified (NOS)	No	-26704	NA	NA	385	WHITE	67	3774	36ad7fc7-0cc1-4f01-aef1-f89b3cb4feac	No	YES	C34.3	1940-03-01	C34.3	YES	NO	0	73	2009	NOT HISPANIC OR LATINO	TUMOR FREE		3	3	2011	NA	NA	3	NA	NA	NA	L-Lower		Lung Adenocarcinoma		RX		NO
TCGA-05-4432	66	MALE	Stage IIB	T2	M0	N1	761	Alive		Lung	Lung Adenocarcinoma Mixed Subtype	No	-24350	NA	NA	761		5	4432	e737f650-b72d-44e7-b750-558a56716803	No	YES	C34.1	1955-03-01	C34.1	NO	YES	0	66	2008		TUMOR FREE		22	7	2010	NA	NA	2	NA	NA	58	R-Upper		Lung Adenocarcinoma		R0
TCGA-44-2662	65	MALE	Stage IB	T2	M0	N0	1280	Alive	TCGAFPPP	Lung	Lung Adenocarcinoma- Not Otherwise Specified (NOS)	Yes	-24014	NA	NA	480	WHITE	44	2662	ccda26c1-a6d6-4317-8cf8-8a87e15ce12e	No	YES	C34.1	1940-03-01	C34.1	YES	NO	0	65	2009	NOT HISPANIC OR LATINO			12	10	2010	NA	NA	3	1956	1984	56	R-Upper		Lung Adenocarcinoma		R0		NO
TCGA-44-2665	55	FEMALE	Stage IIB	T2	M0	N1	1301	Alive	TCGAFPPP	Lung	Lung Adenocarcinoma- Not Otherwise Specified (NOS)	No	-20349	NA	NA	400	WHITE	44	2665	fb79c491-7b01-42ae-8369-8364e442e31b	No	YES	C34.1	1940-03-01	C34.1	YES	NO	0	55	2009	NOT HISPANIC OR LATINO	TUMOR FREE	Pre-Adjuvant Therapy	13	10	2010	NA	1	1	NA	NA	NA	R-Upper		Lung Adenocarcinoma		R0		NO
TCGA-05-4434	67	FEMALE	Stage IV	T4	M1	N1	457	Dead		Lung	Lung Adenocarcinoma Mixed Subtype	Yes	-24472	NA	457	NA		5	4434	d94fe32f-bedd-4f4c-9feb-fcb60d40f4bb	No	YES	C34.3	1955-03-01	C34.3	NO	YES	0	67	2008				22	7	2010	NA	NA	2	NA	NA	15	R-Lower		Lung Adenocarcinoma		R2
TCGA-67-3772	82	FEMALE	Stage IB	T2	M0	N0	573	Alive		Lung	Lung Adenocarcinoma- Not Otherwise Specified (NOS)	No	-29989	NA	NA	573	WHITE	67	3772	673493f6-975c-49e8-934c-001e9a0fff90	No	YES	C34.1	1940-03-01	C34.1	YES	NO	0	82	2009	NOT HISPANIC OR LATINO	TUMOR FREE		3	3	2011	NA	NA	1	NA	NA	NA	R-Upper		Lung Adenocarcinoma				NO
TCGA-05-4422	68	MALE	Stage IB	T2	M0	N0	365	Alive		Lung	Lung Adenocarcinoma Mixed Subtype	No	-24837	NA	NA	365		5	4422	44dec838-b653-42a7-a58b-a1fd232cd68c	No	YES	C34.3	1955-03-01	C34.3	NO	YES	0	68	2008				22	7	2010	NA	NA	4	NA	NA	147	L-Lower		Lung Adenocarcinoma		R0
TCGA-49-4506	68	FEMALE	Stage IIB	T2	M0	N1	999	Dead		Lung	Lung Adenocarcinoma- Not Otherwise Specified (NOS)	No	-25132	NA	999	NA	WHITE	49	4506	b61abdfd-b7a0-4e1a-b570-d1eaecad3a9e	No	YES	C34.1	1940-03-01	C34.1	NO	YES	0	68	1997	NOT HISPANIC OR LATINO		Pre-Adjuvant Therapy	3	2	2011	NA	1	2	NA	NA	100	L-Upper		Lung Adenocarcinoma	Peripheral Lung	R1
TCGA-49-4510	51	FEMALE	Stage IIB	T2	M0	N1	896	Dead		Lung	Lung Adenocarcinoma- Not Otherwise Specified (NOS)	No	-18762	NA	896	NA	BLACK OR AFRICAN AMERICAN	49	4510	f77b6930-a1ce-446e-a15d-c018cbbecfee	No	YES	C34.1	1940-03-01	C34.1	NO	YES	0	51	2001	NOT HISPANIC OR LATINO	WITH TUMOR	Pre-Adjuvant Therapy	3	2	2011	NA	1	2	NA	NA	55.5	L-Upper		Lung Adenocarcinoma		R0
TCGA-44-2668	51	MALE	Stage IB	T2	M0	N0	761	Alive	TCGAFPPP	Lung	Lung Adenocarcinoma- Not Otherwise Specified (NOS)	No	-18856	NA	NA	246	WHITE	44	2668	bab43415-d413-40be-a4c0-2c40a52afe6a	No	YES	C34.1	1940-03-01	C34.1	YES	NO	0	51	2009	NOT HISPANIC OR LATINO	TUMOR FREE	Other	22	10	2010	NA	0	4	1979	2009	60	R-Upper		Lung Adenocarcinoma		R0		NO
TCGA-73-4662	65	FEMALE	Stage IA	T1	M0	N0	2515	Alive		Lung	Lung Adenocarcinoma- Not Otherwise Specified (NOS)	No	-23762	NA	NA	912	WHITE	73	4662	294ff941-aea1-4588-9a0e-e9f5393e2bb6	No	YES	C34.1	1940-03-01	C34.1	NO	YES	0	65	2007	NOT HISPANIC OR LATINO	TUMOR FREE	Preoperative	6	1	2011	100	0	3	1955	1972	10	L-Upper		Lung Adenocarcinoma	Peripheral Lung	R0		NO
TCGA-05-4420	41	MALE	Stage IB	T2	M0	N0	912	Alive		Lung	Lung Adenocarcinoma Mixed Subtype	No	-15159	NA	NA	912		5	4420	3d2aa654-1b5f-4eb4-a1c2-af31f5760069	No	YES	C34.3	1955-03-01	C34.3	NO	YES	0	41	2008		TUMOR FREE		22	7	2010	NA	NA	2	NA	NA	38	R-Lower		Lung Adenocarcinoma		R0
TCGA-73-4668	66	FEMALE	Stage IIB	T2	M0	N1	467	Alive		Lung	Lung Micropapillary Adenocarcinoma	No	-24255	NA	NA	467	AMERICAN INDIAN OR ALASKA NATIVE	73	4668	b2285924-9813-4f46-bb8f-91a0efd8a9b6	No	YES	C34.1	2020-03-07	C34.1	NO	YES	0	66	2009	NOT HISPANIC OR LATINO	WITH TUMOR	Preoperative	6	1	2011	100	0	4	1968	2005	55	L-Upper		Lung Adenocarcinoma	Peripheral Lung	R0		NO
TCGA-44-2656	59	MALE	Stage IB	T2	M0	N0	1429	Alive	TCGAFPPP	Lung	Lung Adenocarcinoma- Not Otherwise Specified (NOS)	No	-21766	NA	NA	582	WHITE	44	2656	42ca54fc-c1ae-41cd-bca1-7fe9810db460	No	YES	C34.1	1940-03-01	C34.1	YES	NO	0	59	2009	NOT HISPANIC OR LATINO	TUMOR FREE	Pre-Adjuvant Therapy	8	10	2010	NA	0	4	1994	2009	23	R-Upper		Lung Adenocarcinoma				NO
TCGA-05-4430	59	FEMALE	Stage IB	T2	M0	N0	761	Alive		Lung	Lung Adenocarcinoma Mixed Subtype	No	-21884	NA	NA	761		5	4430	3a23cdb5-2327-45ac-b0b5-d4afe038c757	No	YES	C34.3	1955-03-01	C34.3	NO	YES	0	59	2008		TUMOR FREE		22	7	2010	NA	NA	4	NA	NA	80	L-Lower		Lung Adenocarcinoma		R0
TCGA-64-1678	70	FEMALE	unknow	T2b	M0	N0	1189	Alive		Lung	Lung Adenocarcinoma- Not Otherwise Specified (NOS)	No	-25931	NA	NA	1189	WHITE	64	1678	f77cf4d3-9829-4fd3-95a1-b29aed9e94b8	No	YES	C34.1	1940-03-01	C34.1	NO	YES	0	70	2006	NOT HISPANIC OR LATINO	TUMOR FREE		15	11	2010	NA	NA	3	1970	1990	20	R-Middle		Lung Adenocarcinoma		R0
TCGA-64-1677	77	FEMALE	Stage IIIA	T2	M0	N2	628	Dead		Lung	Lung Adenocarcinoma- Not Otherwise Specified (NOS)	Yes	-28482	NA	628	NA	WHITE	64	1677	8a16ddb3-4861-4128-bed9-0b1f94fe8cf7	No	YES	C34.1	1940-03-01	C34.1	NO	YES	0	77	2005	NOT HISPANIC OR LATINO			18	2	2011	0	NA	2	1955	NA	50	R-Lower		Lung Adenocarcinoma		R0
TCGA-44-3398	77	FEMALE	Stage IA	T1b	M0	N0	1163	Alive		Lung	Lung Adenocarcinoma- Not Otherwise Specified (NOS)	No	-28392	NA	NA	253	WHITE	44	3398	ffb0c0b7-165e-4439-b3e6-62431f40b7fe	No	YES	C34.3	1940-03-01	C34.3	YES	NO	0	77	2009	NOT HISPANIC OR LATINO	TUMOR FREE		11	10	2010	NA	NA	4	1959	2009	60	R-Lower		Lung Adenocarcinoma		R0		NO
TCGA-35-4122	69	MALE	Stage IA	T1	M0	N0	225	Alive		Lung	Lung Adenocarcinoma- Not Otherwise Specified (NOS)	No	-25491	NA	NA	225	WHITE	35	4122	44adf4cb-2829-4153-80fd-a8b7ee0e654a	No	YES	C34.1	1940-03-01	C34.1	NO	YES	0	69	2010	NOT HISPANIC OR LATINO	TUMOR FREE	Preoperative	20	12	2010	80	1	4	1965	2010	45	L-Upper		Lung Adenocarcinoma	Peripheral Lung	R0		NO
TCGA-44-4112	60	FEMALE	Stage IB	T2a	M0	N0	808	Alive	TCGAFPPP	Lung	Lung Adenocarcinoma- Not Otherwise Specified (NOS)	No	-22106	141	NA	141	WHITE	44	4112	68b86559-38b2-41f2-b66e-c3c2b628b14d	No	YES	C34.1	1940-03-01	C34.1	YES	NO	0	60	2010	NOT HISPANIC OR LATINO			12	10	2010	NA	NA	3	1972	1992	30	R-Upper		Lung Adenocarcinoma		R0		NO
TCGA-49-4501	67	FEMALE	Stage IB	T2	M0	N0	1421	Dead		Lung	Lung Adenocarcinoma- Not Otherwise Specified (NOS)	Yes	-24817	NA	1421	NA	WHITE	49	4501	0780eb43-d5b5-4c3d-9825-beacba5cc723	No	YES	C34.1	1940-03-01	C34.1	NO	YES	0	67	1996	NOT HISPANIC OR LATINO	WITH TUMOR	Preoperative	2	2	2011	NA	1	1	NA	NA	NA	R-Upper		Lung Adenocarcinoma		R0
TCGA-05-4403	76	MALE	Stage IB	T2	M0	N0	578	Alive		Lung	Lung Adenocarcinoma Mixed Subtype	No	-27881	NA	NA	578		5	4403	ce15f31f-2bad-4485-96fa-495bfa262e66	No	YES	C34.1	1955-03-01	C34.1	NO	YES	0	76	2006				22	7	2010	NA	NA	3	NA	1975	NA	R-Upper		Lung Adenocarcinoma		R0
TCGA-05-4418	69	MALE	Stage IIIA	T3	M0	N2	274	Dead		Lung	Lung Adenocarcinoma Mixed Subtype	Yes	-25417	NA	274	NA		5	4418	d2c1e896-6886-4122-bb48-5fbcd3f641f4	No	YES	C34.3	1955-03-01	C34.3	NO	YES	0	69	2008				22	7	2010	NA	NA	2	NA	NA	25	L-Lower		Lung Adenocarcinoma		R0
TCGA-49-4486	72	MALE	Stage IA	T1	M0	N0	2318	Dead		Lung	Lung Adenocarcinoma- Not Otherwise Specified (NOS)	No	-26415	NA	2318	NA	WHITE	49	4486	61c655ec-52b5-453f-a6cc-b2aba445b027	No	YES	C34.3	1940-03-01	C34.3	NO	YES	0	72	1992	NOT HISPANIC OR LATINO	WITH TUMOR	Other	3	2	2011	NA	1	3	1932	1967	17.5	R-Lower		Lung Adenocarcinoma		R0
TCGA-55-1596	55	MALE	Stage IIB	T2	M0	N1	2065	Alive		Lung	Lung Adenocarcinoma- Not Otherwise Specified (NOS)	No	-20381	NA	NA	1375	ASIAN	55	1596	199386c2-bb53-4fad-a1b6-59ab216a4a50	No	YES	C34.1	1940-03-01	C34.1	NO	YES	0	55	2004	NOT HISPANIC OR LATINO	TUMOR FREE		13	9	2010	NA	NA	2	1979	NA	50	R-Upper		Lung Adenocarcinoma		R0
TCGA-38-4626	57	FEMALE	unknow	T2b	M0	N0	3674	Alive		Lung	Lung Adenocarcinoma- Not Otherwise Specified (NOS)	No	-20903	NA	NA	2595	WHITE	38	4626	2079155a-d91d-4246-a038-01934a580f32	No	YES	C34.1	1940-03-01	C34.1	NO	YES	0	57	2003	NOT HISPANIC OR LATINO	TUMOR FREE		7	12	2010	NA	NA	2	1962	NA	40	L-Upper		Lung Adenocarcinoma	Central Lung	R0
TCGA-05-4249	67	MALE	Stage IB	T2	M0	N0	1523	Alive		Lung	Lung Adenocarcinoma- Not Otherwise Specified (NOS)	No	-24532	NA	NA	1158		5	4249	4addf05f-3668-4b3f-a17f-c0227329ca52	No	YES	C34.3	1940-03-01	C34.3	NO	YES	0	67	2007		TUMOR FREE		22	7	2010	NA	NA	3	NA	NA	52	R-Lower		Lung Adenocarcinoma	Peripheral Lung	R0
[truncated: 32 more columns]
