# Supplementary material for: Identification of a novel prognostic DNA methylation signature for lung adenocarcinoma based on consensus clustering method
Source: Cancer Med. 2020 Aug 28;9(20):7488–502. doi: 10.1002/cam4.3343 (PMC7571836; doi:10.1002/cam4.3343)
Supplement: Supplementary file 4 — Table S4 [file CAM4-9-7488-s004.xlsx]

## Sheet: uniCox
Supplementary Table 4. Univariate COX regression analysis of the training set (1044 CpG sites were identified, P<0.05).
id	HR	HR.95L	HR.95H	pvalue
cg00005847	2.9289	1.05208	8.15383	0.039672
cg00025991	0.073341	0.0071496	0.752336	0.0278394
cg00043004	0.174002	0.0329372	0.91922	0.0394801
cg00050312	1310.12	1.90717	899983	0.0312654
cg00066153	15.1891	1.16105	198.708	0.0380992
cg00071250	6.44319	1.21831	34.0757	0.0283558
cg00133909	0.00092807	1.78773e-06	0.481791	0.0286052
cg00136405	0.39689	0.159101	0.99007	0.0475508
cg00145118	0.161182	0.0399059	0.651022	0.0103902
cg00176210	4.04681	1.04829	15.6223	0.0425204
cg00208830	0.244662	0.0698719	0.856702	0.0276757
cg00208967	3.10308	1.01576	9.4797	0.0468776
cg00226923	10.4299	2.28294	47.65	0.00248704
cg00256074	0.0483793	0.00267697	0.874332	0.0402764
cg00278366	0.233019	0.0553466	0.98105	0.0470279
cg00283535	0.253858	0.0685273	0.940408	0.0401773
cg00295325	3.35532	1.00049	11.2526	0.0499071
cg00350296	4.99131	1.61638	15.4129	0.00519509
cg00398048	5.14836	1.16062	22.8375	0.0310887
cg00504595	4.56578	1.3502	15.4395	0.0145665
cg00519208	0.150306	0.0457027	0.49432	0.00180902
cg00521598	6693.64	2.90281	1.5435e+07	0.0257668
cg00532335	0.249548	0.0692302	0.899527	0.0338529
cg00532890	0.000674655	1.09925e-06	0.414065	0.0258029
cg00539322	0.022609	0.00207547	0.24629	0.00187108
cg00577167	3.65888	1.12928	11.8547	0.0305662
cg00620629	894.517	4.21193	189974	0.0129216
cg00626119	0.173267	0.0359388	0.835348	0.028953
cg00754617	13.6933	1.43627	130.55	0.022926
cg00804392	2.90817	1.04539	8.09026	0.0408553
cg00871453	0.00043018	2.92855e-07	0.631899	0.0372205
cg00884529	42.3508	2.56647	698.854	0.00882112
cg00891278	4.71163	1.57358	14.1076	0.00560249
cg00895324	0.332	0.114779	0.960313	0.0418818
cg00933411	0.32171	0.115931	0.892751	0.0294196
cg00986320	51.3822	2.75066	959.817	0.00835431
cg01026744	6.60155	1.80813	24.1025	0.00428498
cg01043831	5.36476	1.5009	19.1755	0.00974417
cg01064957	4394.97	1.94426	9.93476e+06	0.0332797
cg01103836	158653	26.767	9.40369e+08	0.00690087
cg01110312	0.0918906	0.0221667	0.380926	0.00100103
cg01120308	0.119863	0.0168928	0.850489	0.033842
cg01143454	0.172716	0.0481925	0.618994	0.00700778
cg01169610	2.91293	1.06245	7.98646	0.0377394
cg01195053	48.4237	3.26179	718.885	0.00481854
cg01228636	12.3013	2.40496	62.921	0.00258054
cg01262913	3.63488	1.01811	12.9773	0.0468549
cg01299496	1.86825e+06	70.2416	4.96908e+10	0.00547106
cg01302245	0.145494	0.0395631	0.535057	0.00371724
cg01375871	0.339484	0.13048	0.88327	0.0268023
cg01413314	5194.79	1.85569	1.45422e+07	0.0346322
cg01494593	0.105338	0.0130444	0.850642	0.034708
cg01511567	19.4528	2.87114	131.798	0.0023626
cg01566404	7.13308	1.65584	30.7281	0.00836995
cg01615704	0.127882	0.0186556	0.876615	0.0362558
cg01643624	17.4593	1.75801	173.394	0.0146207
cg01656216	0.118635	0.0329736	0.426836	0.00110152
cg01663570	437509	33.8082	5.66176e+09	0.00717156
cg01683883	4.29742	1.31464	14.0478	0.0158372
cg01727899	0.162499	0.0394259	0.669761	0.011914
cg01731685	28.9759	1.29705	647.319	0.0336645
cg01739167	10.1259	1.85685	55.2188	0.00747117
cg01818492	3.53301e-08	2.4557e-15	0.508294	0.0413071
cg01820777	10.769	1.32838	87.3028	0.0260199
cg01833398	3.69126e-07	1.60404e-13	0.84944	0.047502
cg01840268	52.1627	3.68341	738.704	0.0034545
cg01851399	0.0221692	0.000827781	0.593723	0.0231614
cg01879488	8.84073	1.02316	76.3893	0.0476167
cg01910481	0.136159	0.0381336	0.48617	0.0021364
cg01946401	3.95656	1.6552	9.4577	0.00197934
cg01962969	53.6399	3.27322	879.024	0.00525418
cg01968793	0.285576	0.0855073	0.953765	0.0416598
cg01985396	7.50033	1.92944	29.1562	0.00362913
cg02077702	8.35585	1.41146	49.4666	0.0192947
cg02089348	0.140552	0.0238235	0.829216	0.0302528
cg02096633	0.000149121	5.55461e-08	0.400334	0.0287264
cg02100848	0.145404	0.0351271	0.601879	0.0078036
cg02124291	0.329899	0.114621	0.949509	0.0397806
cg02224164	0.215125	0.0616735	0.750383	0.0159319
cg02238826	5.11077e-06	2.9417e-11	0.887921	0.0477851
cg02273392	6.08008	1.37526	26.8803	0.0173062
cg02324920	9.90598	1.86008	52.7551	0.00720446
cg02366059	1587.2	3.78215	666076	0.0167714
cg02385474	5.51361	1.2722	23.8955	0.0225053
cg02417264	0.0998637	0.0143001	0.697389	0.0201565
cg02456292	17.0767	1.90007	153.476	0.011312
cg02519806	3.09354	1.08012	8.86013	0.0354199
cg02555579	11.5692	1.53047	87.454	0.0176767
cg02589695	10.8775	1.76377	67.0838	0.0101315
cg02611419	0.344512	0.121265	0.978755	0.0454709
cg02755525	3.1029	1.02352	9.4067	0.045387
cg02774160	5.42008	1.78557	16.4526	0.00285174
cg02829654	8.67751	2.69725	27.917	0.000289778
cg02847216	8.29366	1.27894	53.7827	0.0265613
cg02862835	6916.4	7.40304	6.46174e+06	0.0112893
cg02909790	2.76971	1.25427	6.11613	0.0117191
cg02941816	22.5878	1.46122	349.167	0.0256514
cg02988947	3.24463	1.09886	9.58051	0.0331208
cg02989940	0.246413	0.078604	0.772472	0.0162699
cg02990567	2.79252e-08	4.22992e-14	0.0184358	0.0109572
cg03003256	15.9997	3.89196	65.7741	0.000121031
cg03026462	0.0394718	0.00186449	0.83563	0.0379626
cg03067226	36542	1.15725	1.15387e+09	0.0468567
cg03070194	15.7339	2.44237	101.358	0.00373773
cg03072378	36.8264	1.43312	946.316	0.029464
cg03082060	7.32635	1.84848	29.0376	0.00459192
cg03087937	5.14054	1.83829	14.3748	0.00180607
cg03103192	4.99903	1.29534	19.2925	0.0195161
cg03135127	236.624	1.48346	37743.5	0.0346556
cg03177025	0.00537042	4.7375e-05	0.608788	0.030343
cg03251079	0.0370937	0.00228691	0.601661	0.0204843
cg03257423	0.0962179	0.0146655	0.631269	0.014717
cg03270167	29.0866	1.98153	426.958	0.0139361
cg03301801	5.30766	1.36624	20.6196	0.015924
cg03305230	0.000158154	2.62936e-08	0.95128	0.0486995
cg03320844	4.20284	1.02071	17.3055	0.0467734
cg03329165	2.7868	1.17298	6.62098	0.0202693
cg03381111	0.203587	0.0512904	0.808099	0.0236425
cg03395898	12.7531	1.9127	85.0321	0.00854069
cg03405173	104.011	4.19998	2575.8	0.00456318
cg03422350	0.161968	0.0354094	0.740869	0.0189455
cg03459809	3.07066	1.16831	8.0706	0.0228776
cg03460682	4.79931	1.02505	22.4705	0.0464391
cg03476195	3.33757	1.19314	9.33621	0.0216515
cg03491478	3.48174	1.05281	11.5144	0.0409244
cg03524308	16.3672	1.14194	234.588	0.0396217
cg03533858	0.212033	0.057289	0.78476	0.0201805
cg03547924	2.89222	1.05925	7.89703	0.0382396
cg03554552	0.0927731	0.00889169	0.967966	0.0469029
cg03564506	608.695	1.54789	239365	0.0354404
cg03597525	0.178934	0.0415982	0.769684	0.020798
cg03625911	6.03391	1.25722	28.9592	0.024704
cg03630088	2.75899	1.03164	7.37857	0.0431736
cg03640148	8.21133	1.49725	45.0331	0.0153166
cg03642518	3.12206	1.02149	9.54225	0.0457973
cg03679734	11.5117	1.4836	89.3231	0.0194228
cg03686067	6.9854	1.00427	48.5886	0.0494992
cg03693099	28.0733	1.76967	445.343	0.0180441
cg03699566	4.37945	1.63717	11.7151	0.00326175
cg03732295	0.0118543	0.000277964	0.505548	0.0205477
cg03762535	3.80262	1.26548	11.4264	0.017341
cg03764585	8.80823	1.58083	49.0785	0.0130466
cg03801144	70.3593	2.07166	2389.6	0.0180345
cg03804500	0.0690853	0.0061856	0.771594	0.0299639
cg03807314	105800	1.13408	9.87015e+09	0.0475336
cg03812679	15.4976	1.67818	143.117	0.0156739
cg03852144	0.342747	0.140315	0.837224	0.0187805
cg03854071	0.185205	0.0439378	0.780668	0.0216026
cg03875678	0.120719	0.0324382	0.449258	0.00161402
cg03890877	80.7754	1.54079	4234.63	0.0297083
cg03891319	172699	2.44932	1.21769e+10	0.0342394
cg03907363	0.279453	0.0842635	0.926785	0.0371361
cg03945800	3.78165	1.06419	13.4383	0.0397696
cg04001842	11.305	1.26218	101.255	0.0301495
cg04004861	23778.2	6.05179	9.34277e+07	0.0170178
cg04016326	0.157812	0.0250889	0.992657	0.0490889
cg04020816	4.92689e-10	2.26726e-18	0.107064	0.0286634
cg04039397	3.52664	1.36281	9.12616	0.00937524
cg04086834	2.8298	1.01354	7.9008	0.0470743
cg04109220	45.4025	1.85757	1109.72	0.0192993
cg04111761	0.206361	0.0560956	0.759146	0.017568
cg04126816	13.0795	1.29861	131.736	0.0291326
cg04182865	0.125727	0.0230212	0.686638	0.0166662
cg04184278	0.191439	0.0481477	0.761179	0.0189023
cg04195127	10.8269	1.72014	68.1464	0.0111535
cg04270799	2.86579	1.00617	8.16236	0.0486677
cg04298323	6.33347	1.0813	37.097	0.0406948
cg04356968	413.897	4.77902	35846.4	0.00811709
cg04389838	8.65483	1.30636	57.3395	0.025288
cg04401436	575163	18.6757	1.77135e+10	0.0119005
cg04436474	75771.6	41.8675	1.37131e+08	0.00332719
cg04438497	0.0685709	0.00793895	0.592267	0.0148459
cg04439215	0.206251	0.0524925	0.810392	0.0237542
cg04461802	0.032732	0.00113225	0.946241	0.0463538
cg04491089	4.33151	1.10842	16.9268	0.0350326
cg04491443	0.291725	0.0963175	0.883573	0.0293397
cg04511534	18.4723	4.76165	71.6612	2.48471e-05
cg04517429	5.5295	1.42639	21.4354	0.0133725
cg04525496	3.56373	1.01715	12.486	0.0469728
cg04558861	157.126	3.84196	6426.01	0.00756633
cg04563996	0.248187	0.0732596	0.8408	0.0251885
cg04569804	8.1749	1.26303	52.9116	0.0274518
cg04598121	3.10897	1.10942	8.71241	0.0309699
cg04601137	3.16958	1.00656	9.98074	0.0487081
cg04632671	0.123268	0.019015	0.799108	0.0281549
cg04637372	4.31504	1.41221	13.1847	0.0102989
cg04683119	1205.95	3.22596	450819	0.0189008
cg04697562	8.14056	1.11956	59.1915	0.0383084
cg04740359	0.352135	0.134439	0.922344	0.0336279
cg04745805	5.68332	1.85504	17.412	0.00235289
cg04749372	0.176659	0.0328046	0.951345	0.0435883
cg04762346	1.11229e-10	1.14784e-19	0.107784	0.0299336
cg04784315	0.0662924	0.00737357	0.596004	0.0154434
cg04845144	2.20666e-09	7.60251e-17	0.0640493	0.0230014
cg04849025	121838	8.98576	1.652e+09	0.0158546
cg04893119	0.256133	0.0884078	0.742063	0.0120858
cg04900486	16.7264	1.02035	274.191	0.0483726
cg04912050	22233.7	3.85917	1.28094e+08	0.0234733
cg04914105	124.407	2.463	6283.86	0.0159352
cg04943986	0.0210493	0.000631158	0.702003	0.0309513
cg05000446	0.268001	0.0841045	0.853992	0.0259547
cg05056120	3.45588	1.0327	11.5649	0.0442009
cg05091653	33.6773	1.60481	706.727	0.023541
cg05120641	159.67	2.49599	10214.2	0.016799
cg05135288	7.68292	1.62304	36.3683	0.0101548
cg05221264	26.8826	1.11739	646.755	0.0425231
cg05256043	7.34146	2.17471	24.7836	0.0013204
cg05280555	289.593	1.43932	58266.5	0.036213
cg05284724	5483.13	2.94981	1.01921e+07	0.0249863
cg05345286	3.04364	1.27694	7.25463	0.0120181
cg05389335	3.04657	1.10741	8.38136	0.030962
cg05404787	0.110125	0.0224611	0.539936	0.00653313
cg05406101	0.28872	0.118938	0.700861	0.0060418
cg05442902	15.843	2.71186	92.5564	0.00215684
cg05445326	0.136681	0.0551343	0.338839	1.73647e-05
cg05528918	630.54	1.20759	329237	0.0434831
cg05546038	3.16146	1.00244	9.97053	0.0495167
cg05556202	0.131893	0.0422914	0.411329	0.000481614
cg05588972	238.464	16.4847	3449.57	5.92535e-05
cg05590982	3.94127	1.43959	10.7903	0.00760726
cg05619712	0.0774242	0.0134482	0.445749	0.00417442
cg05641882	0.0621287	0.00389285	0.991555	0.0493027
cg05679521	1.37608e+06	10.7813	1.75639e+11	0.018455
cg05684195	0.166337	0.0349023	0.792725	0.0243524
cg05728656	1.47201e-08	1.04732e-15	0.206892	0.0317463
cg05779272	17.079	2.82942	103.093	0.00197568
cg05887405	5.05462	1.92933	13.2425	0.00097615
cg05890019	0.0513446	0.00279304	0.943868	0.0456242
cg05890484	3.86597	1.33644	11.1833	0.012593
cg05899618	2.71411	1.07887	6.82786	0.0339005
cg05910970	0.0251551	0.00189489	0.333942	0.00525024
cg05921699	0.226037	0.0543542	0.94	0.0408491
cg05927159	16323.5	2.13167	1.24999e+08	0.0335166
cg05936800	9.39648	2.19303	40.2611	0.00254663
cg05949173	0.227654	0.0659925	0.78534	0.0191586
cg05960024	0.00392081	4.23322e-05	0.363145	0.016468
cg06066303	0.146443	0.0373083	0.574818	0.00589434
cg06189265	19.7112	1.24682	311.617	0.034295
cg06204948	6.98791	1.03128	47.3497	0.0464242
cg06220958	15.1232	1.83851	124.401	0.0115254
cg06224510	4.3498	1.27637	14.8239	0.0187714
cg06236061	16.7634	1.92929	145.656	0.0105977
cg06243556	5.31974	1.37919	20.5191	0.0152351
cg06305609	4.56025	1.34953	15.4097	0.0145868
cg06352750	10.0111	2.66349	37.628	0.000649399
cg06392241	0.0427237	0.00279823	0.652311	0.02338
cg06392589	0.131793	0.0341025	0.509329	0.00330224
cg06466479	0.02113	0.00242304	0.184263	0.000481764
cg06490988	3.38817	1.41166	8.13205	0.00629969
cg06493930	0.288329	0.0941625	0.882873	0.0293953
cg06495924	54851.8	2.80043	1.07438e+09	0.0304495
cg06508445	0.00842	7.25687e-05	0.976956	0.048887
cg06546607	6.46051	1.90644	21.8932	0.00273401
cg06572160	3.25423	1.24272	8.52168	0.0162886
cg06594008	8.80661	1.96595	39.4497	0.00446203
cg06598256	10069.9	1.35376	7.49042e+07	0.0427076
cg06614002	0.141537	0.0312848	0.640335	0.011124
cg06640279	10.2118	2.53659	41.1103	0.00107585
cg06641503	0.18762	0.0373141	0.943373	0.0422848
cg06650260	3.5125	1.5051	8.19722	0.00366604
cg06731484	8.02519	2.26481	28.4367	0.00125328
cg06771126	11.9517	1.62409	87.9522	0.0148434
cg06803253	0.00525945	4.72386e-05	0.585575	0.0290698
cg06811800	0.177405	0.0502671	0.626106	0.00719479
cg06818777	4.05544	1.20473	13.6517	0.0237768
cg06821274	2488.31	1.12544	5.50154e+06	0.0465865
cg06836736	0.0555424	0.00323625	0.953254	0.0462646
cg06940792	2.74123	1.1394	6.59499	0.0243651
cg06971096	0.233351	0.0885403	0.615006	0.00324898
cg06973760	32167.8	1.27855	8.09332e+08	0.0446972
cg07034561	27.4985	1.5732	480.656	0.023185
cg07047653	0.0744544	0.00574893	0.964259	0.0468321
cg07086380	3.9945	1.44644	11.0313	0.00753701
cg07099627	57.028	1.04932	3099.33	0.0473025
cg07105440	957.745	2.03596	450537	0.0287855
cg07117700	0.112733	0.012906	0.984713	0.0483937
cg07127957	0.0697021	0.00654322	0.742507	0.027341
cg07200280	17.5845	2.97948	103.781	0.00154923
cg07220939	0.385283	0.150158	0.988576	0.0472712
cg07236190	0.232816	0.0655441	0.826972	0.0242128
cg07237939	0.175716	0.0321704	0.959765	0.0447102
cg07294541	7.50602	1.88094	29.9533	0.00430778
cg07384961	0.332311	0.114144	0.96747	0.0433191
cg07423149	5.98703	1.63222	21.9606	0.00695847
cg07456201	0.352576	0.130243	0.954441	0.0401953
cg07484450	0.242315	0.0651411	0.901373	0.0344399
cg07499372	0.159517	0.0260066	0.97843	0.0473085
cg07512345	0.0190878	0.000405845	0.897741	0.0439184
cg07520158	1498.36	4.08792	549200	0.0152081
cg07537523	5.15954	1.05335	25.2725	0.042962
cg07558006	12.0079	1.09528	131.647	0.0419058
cg07566050	101.353	3.10827	3304.9	0.00938109
cg07572341	0.0749532	0.0080126	0.701142	0.0231349
cg07595943	0.112858	0.0159026	0.800935	0.0291113
cg07601320	3.23298	1.24517	8.39415	0.0159355
cg07677850	0.0409662	0.00478699	0.350582	0.00353548
cg07707227	2.32878e-06	6.76799e-11	0.0801302	0.0149514
cg07711097	0.290239	0.087233	0.965677	0.0437052
cg07811498	71.929	2.12277	2437.27	0.0173722
cg07894717	0.0406537	0.00355124	0.465394	0.0100265
cg07911673	24.8158	2.24529	274.274	0.00879881
cg07947016	0.288048	0.0855935	0.969369	0.0444091
cg07948472	81.9655	3.83105	1753.66	0.00481179
cg08008403	7.80432	2.03772	29.8899	0.0027093
cg08009622	5.75865	1.97907	16.7564	0.00131533
cg08020051	3776.53	1.7459	8.16896e+06	0.0355363
cg08047907	2.47114	1.12873	5.41008	0.023645
cg08096010	0.0164662	0.000704201	0.385025	0.010666
cg08115510	1.5759e-05	2.99643e-10	0.828804	0.0461717
cg08141873	11.1368	1.19636	103.671	0.0342197
cg08164315	6.76551e-07	5.50405e-13	0.831608	0.0470624
cg08241785	0.208966	0.0448126	0.97443	0.0462683
cg08307816	3.34193	1.13504	9.83969	0.0285337
cg08308510	0.056793	0.00441088	0.731247	0.027804
cg08343943	6658.22	6.66666	6.64979e+06	0.0124777
cg08388746	16.7843	1.56644	179.844	0.0197606
cg08398233	0.204223	0.0628562	0.663532	0.00823667
cg08399444	0.049097	0.00417399	0.577509	0.0165515
cg08413153	2.29403e-05	2.74379e-09	0.191799	0.0204314
cg08420085	8.16979e-12	1.05754e-21	0.0631136	0.0279633
cg08448751	0.0404929	0.00217434	0.754104	0.0316253
cg08460435	3.59338	1.229	10.5064	0.0194577
cg08487374	2.73117e+07	7.75764	9.61541e+13	0.0259917
cg08493463	0.0639963	0.0115239	0.355392	0.00167409
cg08504583	0.0424447	0.0043112	0.417877	0.00677386
cg08508325	0.0498976	0.0052674	0.472676	0.00897068
cg08578023	4.08837	1.12553	14.8505	0.0323828
cg08606356	23.9124	2.25643	253.411	0.00839817
cg08615333	3.09872	1.06831	8.98809	0.0373807
cg08675585	0.24208	0.0652512	0.898107	0.0339534
cg08711724	220999	1.38271	3.53226e+10	0.0441178
cg08724563	0.0138805	0.000248802	0.774387	0.037108
cg08757531	1795	2.21817	1.45256e+06	0.0282961
cg08759274	110.876	1.52642	8053.78	0.0312883
cg08766149	0.23115	0.067644	0.789874	0.0194809
cg08784110	0.150767	0.0392729	0.578785	0.00583895
cg08815403	5.58077	1.01245	30.7621	0.0483628
cg08816023	7.84769	1.84694	33.345	0.00525171
cg08958015	2.65728	1.15504	6.11332	0.021503
cg08995424	2.37216	1.0021	5.61536	0.0494451
cg08996521	335.924	5.79426	19475.3	0.00498367
cg09002165	3.99972e-14	1.40306e-24	0.00114021	0.0120157
cg09015232	0.259106	0.0875393	0.766922	0.014717
cg09059945	22.3829	2.66163	188.229	0.00422276
cg09133026	0.0806226	0.00691451	0.940052	0.0445058
cg09201719	8.19236	1.92912	34.7903	0.00436522
cg09212058	0.0225763	0.00100653	0.506381	0.0169059
cg09217923	24.134	1.62419	358.611	0.0207656
cg09222791	5413.94	1.04144	2.81444e+07	0.0489226
cg09242541	6.55016	1.71941	24.953	0.00588393
cg09259772	0.113683	0.019608	0.659113	0.0153146
cg09350274	3.70356	1.35348	10.1341	0.0107935
cg09357097	0.271209	0.090858	0.809552	0.0193553
cg09374949	5.10883	1.08644	24.0236	0.03893
cg09404256	0.00121267	2.58752e-06	0.568331	0.0323511
cg09413557	471.43	5.22668	42521.4	0.00736346
cg09424896	4.96526	1.2544	19.6539	0.0224387
cg09450020	0.0234277	0.000574072	0.956081	0.0472895
cg09473585	4.30652	1.52323	12.1755	0.00589449
cg09503975	18129.9	3.50121	9.38801e+07	0.0246307
cg09554443	6.97968	1.44322	33.7551	0.015684
cg09555879	0.231881	0.0728849	0.737722	0.0133196
cg09674867	6.07198	1.75538	21.0034	0.00439063
cg09685568	172.806	1.4368	20783.7	0.0350081
cg09686308	7.8546	1.57757	39.1075	0.0118494
cg09701102	0.0265099	0.00328797	0.213742	0.000652363
cg09761310	2.43352e-06	2.73944e-11	0.216177	0.0261872
cg09778734	0.00406672	4.26355e-05	0.387898	0.0179236
cg09819033	272497	20.7533	3.57797e+09	0.00968743
cg09829176	41.833	6.74648	259.395	6.05804e-05
cg09915099	90.1176	1.00319	8095.35	0.0498379
cg09937039	5.26765	1.63995	16.9201	0.00525777
cg09948350	0.072938	0.00826039	0.644032	0.018478
cg09996240	0.0811646	0.0067382	0.977662	0.0479563
cg10006582	2828.03	13.0669	612063	0.00377066
cg10054857	0.383768	0.149063	0.988026	0.0471523
cg10150530	3.27464	1.5238	7.03719	0.00237275
cg10161121	5.7189	1.3374	24.4548	0.0186672
cg10172318	42.2056	1.00549	1771.59	0.0496653
cg10224037	329.417	2.0448	53069.2	0.0253629
cg10249734	0.255852	0.07402	0.884361	0.0312273
cg10256052	1.56845e-11	7.91295e-22	0.310886	0.0397302
cg10257049	3.12956	1.12179	8.73077	0.0292931
cg10261191	3.24756	1.03503	10.1897	0.0434894
cg10282491	5.97529	1.65844	21.5288	0.00626634
cg10315334	8.50151	1.8661	38.7308	0.00566957
cg10334928	6.5308	1.02104	41.7724	0.0474839
cg10356463	2.9255e-05	9.4422e-08	0.00906414	0.000360961
cg10364182	0.0471212	0.00309242	0.718015	0.0279253
cg10401088	5.27702	1.56058	17.844	0.00745165
cg10421192	83.7448	3.31881	2113.17	0.00718173
cg10451565	5.15285	1.2027	22.0768	0.0272027
cg10500167	0.20773	0.0540482	0.798391	0.0221529
cg10523671	3.13717	1.31071	7.50877	0.0102409
cg10534672	21.3678	1.80585	252.835	0.0151493
cg10539808	11.9443	2.79259	51.0874	0.000822877
cg10575841	1.19442e+06	11.0386	129239453580	0.0179815
cg10579246	0.0313252	0.00296957	0.330441	0.00396226
cg10599444	0.166849	0.0372738	0.746865	0.0191992
cg10660256	6.49437	1.95517	21.572	0.0022533
cg10671802	1.66825e+06	74.5375	3.73377e+10	0.00505332
cg10714284	124.517	2.95579	5245.45	0.0114775
cg10771262	5.25178	1.51558	18.1984	0.00890402
cg10818781	0.0956925	0.0196615	0.465735	0.00365634
cg10821722	0.180315	0.0413022	0.787214	0.022718
cg10832166	0.155513	0.0418562	0.577793	0.00545083
cg10835876	0.00385107	0.000107308	0.138207	0.00233999
cg10850119	2674.8	5.33517	1.34102e+06	0.0128543
cg10861751	3.03315	1.08284	8.49623	0.0347381
cg10885645	26.9677	4.07558	178.443	0.000632515
cg10889792	0.284907	0.0852212	0.952483	0.0414478
cg10891879	602381	17.4873	2.07501e+10	0.0125321
cg10912268	95.4792	1.59742	5706.86	0.0289334
cg10938446	0.0149123	0.00156073	0.142482	0.000260168
cg10985987	10633	27.8746	4.05606e+06	0.00223387
cg11009736	0.312433	0.106821	0.913815	0.0336237
cg11050527	27885.5	13.8254	5.62443e+07	0.00837708
cg11051139	0.134228	0.0367164	0.49071	0.00239483
cg11053574	67.1574	1.66126	2714.88	0.0258221
cg11081833	0.146107	0.0263897	0.808922	0.0276074
cg11113534	0.264048	0.0763789	0.912834	0.0353724
cg11154879	4.77965	1.40844	16.2201	0.0120961
cg11201288	4.942	1.34571	18.149	0.0160694
cg11251498	5.39062	1.29831	22.382	0.0203739
cg11260422	0.00454345	4.58529e-05	0.450199	0.0214313
cg11277126	0.0679773	0.00826004	0.55943	0.0124167
cg11300809	8.20057	1.09397	61.4728	0.0406238
cg11378840	23.2493	2.89255	186.87	0.00308819
cg11392765	33.9845	4.21041	274.307	0.000935799
cg11398680	0.000231537	1.96322e-07	0.273069	0.0203588
cg11415932	1.91244e+06	4.80759	7.60764e+11	0.0279029
cg11460364	4.18362	1.5363	11.3928	0.00511009
cg11468462	9.00497e-09	8.52261e-17	0.951464	0.0493862
cg11469778	3.83682	1.17066	12.5751	0.0264104
cg11505048	6.52005	1.51566	28.0479	0.0117827
cg11513856	0.142622	0.0227339	0.89474	0.0376473
cg11527279	5.31147	1.21346	23.249	0.0266361
cg11538128	6.48782	1.93702	21.7302	0.00242957
cg11540692	4.27228	1.14456	15.9471	0.030705
cg11595749	3951.59	33.6153	464522	0.000661181
cg11644586	0.154831	0.0317996	0.753871	0.020899
cg11649846	117.323	1.35869	10130.9	0.0361965
cg11761535	0.25654	0.0658777	0.999012	0.0498336
cg11826116	333.893	5.35657	20812.7	0.00585202
cg11846968	0.349305	0.138377	0.881752	0.0259917
cg11876012	5.64155	1.90205	16.733	0.00181468
cg11882252	2.47847	1.0574	5.80932	0.0367625
cg11976616	2.57755	1.04425	6.36221	0.039986
cg11984608	5.18764	1.79976	14.9529	0.00230407
cg11993300	2.13332e-10	5.32413e-20	0.854799	0.0483964
cg12004206	4.02177e-05	3.24433e-08	0.0498551	0.00535082
cg12008118	5.91482	1.05798	33.0678	0.0429549
cg12045829	4.84841	1.58572	14.8243	0.00563179
cg12106945	1.5548e-05	2.5096e-09	0.0963267	0.012947
cg12116020	3.57106e-10	7.54743e-17	0.00168964	0.00553784
cg12133004	0.267003	0.0755873	0.943158	0.0402812
cg12148919	0.00381536	3.10048e-05	0.469507	0.0233368
cg12167564	11.0637	3.05254	40.0994	0.000253642
cg12177677	2.67892	1.13323	6.33288	0.0247754
cg12242338	0.345825	0.136587	0.875591	0.0250735
cg12265829	2.27152	1.07574	4.79651	0.0314436
cg12360736	3.35318	1.25963	8.92623	0.0154341
cg12434587	4.10769	1.04865	16.0904	0.0425451
cg12438037	0.223664	0.0560235	0.892938	0.0339821
cg12448934	27.0749	4.37894	167.404	0.000387036
cg12461141	3.57933	1.05325	12.1639	0.0410438
cg12476968	0.0428411	0.00266124	0.689665	0.0262808
cg12506971	0.057576	0.00406171	0.816158	0.0348473
cg12555334	0.10716	0.0127031	0.903969	0.0400962
cg12582959	3.53826	1.02634	12.1981	0.0453782
cg12610744	5.41785	1.75644	16.7117	0.00328117
cg12616487	6.38468	1.1663	34.9517	0.032572
cg12681402	0.260341	0.0711023	0.953238	0.0421248
cg12727795	3.36117	1.05592	10.6992	0.0401626
cg12732155	5.06474	1.50801	17.0102	0.00867676
cg12743398	4.22874	1.28114	13.9581	0.0179524
cg12744185	5.88392	1.1827	29.2726	0.030392
cg12774845	191.897	2.86171	12868	0.0142867
cg12811135	0.106957	0.0165817	0.689905	0.0187608
cg12813797	10.0424	1.55087	65.0272	0.015504
cg12855851	3.66439	1.19227	11.2623	0.0233932
cg12874092	3.68244	1.20321	11.2701	0.0223652
cg12914014	10.2436	1.73689	60.4137	0.0101774
cg12966875	34.756	3.71366	325.281	0.00187189
cg12978308	8.67175	1.66097	45.2744	0.0104158
cg12981137	4.21923	1.20024	14.832	0.0247986
cg13019092	0.162223	0.0370907	0.709513	0.0157013
cg13035743	2.25426	1.01152	5.02385	0.0468154
cg13060154	3.10209	1.25547	7.66487	0.0141705
cg13064571	0.313583	0.110594	0.889143	0.0291885
cg13066963	6.11503	1.58699	23.5626	0.00851298
cg13084909	95.0081	1.63286	5528.07	0.0280591
cg13098382	1979.39	9.91972	394969	0.00496759
cg13098960	0.262565	0.0748711	0.920787	0.0367189
cg13181284	5.97751	1.09804	32.5405	0.0386268
cg13222081	309.9	8.19569	11718.1	0.00196846
cg13259290	5.42402	1.37148	21.4513	0.0159412
cg13288195	3.31281	1.30125	8.43396	0.0119958
cg13310628	23.7509	1.37324	410.785	0.0294022
cg13393195	289.627	4.71163	17803.6	0.00698406
cg13401987	1.46852e-10	3.45362e-20	0.624436	0.0453284
cg13407883	0.199594	0.0598528	0.665596	0.00873104
cg13438673	4.16906e+07	274.37	6.33489e+12	0.00394836
cg13449372	0.0872003	0.0127069	0.598407	0.0130469
cg13496838	4.64874	1.16951	18.4785	0.0290834
cg13553498	11.3219	1.67706	76.4346	0.0127521
cg13565215	0.241479	0.0725261	0.804013	0.0205903
cg13581941	402450	82.7524	1.95723e+09	0.00288765
cg13603171	3.23231	1.15435	9.05085	0.0255363
cg13649728	71.5812	1.16709	4390.27	0.0419983
cg13668129	19.5565	1.90707	200.546	0.0122959
cg13705284	3.62111	1.14759	11.426	0.0281797
cg13727946	14.1829	1.81295	110.954	0.0115097
cg13749822	3.36766	1.09037	10.4011	0.034829
cg13784557	2106.52	16.1391	274949	0.00207739
cg13791713	146.045	1.83948	11595.2	0.0255461
cg13801381	2.6861	1.079	6.68686	0.033724
cg13804316	95583.5	757.187	1.2066e+07	3.38988e-06
cg13813391	42.7493	3.90862	467.557	0.00209196
cg13878456	26.2987	1.42673	484.759	0.0278789
cg13908523	2.31932e+07	15.8956	3.38412e+13	0.0191844
cg13946500	399.514	2.95211	54066.8	0.0167439
cg13958426	2.44493	1.1113	5.37901	0.0262643
cg13994177	0.194117	0.0568463	0.662866	0.00889204
cg13998904	0.320805	0.114949	0.895317	0.0299214
cg14043411	1.09621e+07	33.8562	3.54939e+12	0.0122782
cg14047008	3.8907	1.13384	13.3507	0.0308006
cg14056644	4.26775	1.24078	14.6792	0.021321
cg14069619	0.0603351	0.0046684	0.779781	0.031518
cg14079785	9.19236	2.13071	39.6579	0.00293819
cg14085328	431.815	7.10761	26234.4	0.00378048
cg14106308	15.0716	1.49355	152.089	0.021443
cg14156381	12.188	1.29724	114.51	0.0286954
cg14163776	11.0842	1.62966	75.39	0.0139231
cg14170423	4.74424	1.27933	17.5934	0.0198931
cg14201417	8.04983	2.50423	25.8761	0.000463825
cg14201617	43.7683	1.45084	1320.38	0.0297005
cg14221831	12.593	1.3906	114.04	0.0242422
cg14226064	7.76228	2.38853	25.226	0.00065473
cg14244577	13.5696	2.49936	73.6725	0.00251774
cg14246617	0.000860326	9.56183e-07	0.774078	0.0419767
cg14262937	3.23756	1.08456	9.66456	0.0352528
cg14265075	6.68821	1.15653	38.678	0.033806
cg14272706	0.0548439	0.00581787	0.517003	0.0112037
cg14346035	128.752	2.55051	6499.5	0.015186
cg14387505	0.240336	0.0875377	0.659848	0.0056615
cg14399447	4.97763e+07	135.097	1.83401e+13	0.00672467
cg14409958	3.07186	1.25721	7.50574	0.0138113
cg14423778	3.47088	1.19594	10.0732	0.0220726
cg14446712	14.6263	2.01544	106.145	0.00797768
cg14489649	54600.5	1.7713	1.68307e+09	0.0386049
cg14542839	7.68648	1.48159	39.8776	0.015184
cg14596431	357.312	2.55413	49986.4	0.019704
cg14597908	7.4313	1.06776	51.7196	0.0427444
cg14603345	0.117493	0.0234003	0.589933	0.00929576
cg14607642	0.195216	0.0526804	0.723408	0.0145076
cg14611112	4.27086	1.36977	13.3163	0.0123402
cg14652095	5.3819	1.30941	22.1206	0.019608
cg14654731	4.32291	1.11751	16.7225	0.0339281
cg14672680	0.18142	0.0363292	0.905969	0.0374967
cg14696348	9.53218e-05	1.96799e-08	0.461703	0.0324783
cg14700577	0.0325287	0.00195822	0.540345	0.0168808
cg14704941	0.185045	0.0467381	0.732632	0.0162569
cg14706739	0.124568	0.0165696	0.936484	0.0429987
cg14721213	0.160615	0.0591975	0.435783	0.000329441
cg14732540	5.54903	1.76153	17.4801	0.00342163
cg14741922	11.0397	1.20548	101.1	0.0335568
cg14816013	157.576	3.84879	6451.47	0.00754994
cg14833385	20.7629	2.92259	147.505	0.00242912
cg14839898	0.042823	0.0064231	0.285503	0.00113412
cg14849559	35.942	4.61758	279.763	0.000623478
cg14886269	105.262	1.07895	10269.3	0.0463187
cg14898779	0.0754044	0.0071503	0.795186	0.0315045
cg14944269	0.181948	0.0450209	0.735324	0.016783
cg14960043	6.70774	1.78652	25.1851	0.00480814
cg14967066	2.63903	1.04241	6.68114	0.0405982
cg15043801	958662	36.7297	2.50215e+10	0.00794336
cg15044073	81.1559	2.15391	3057.82	0.0175797
cg15050111	440.702	3.12102	62229	0.0159262
cg15052335	3.61718	1.44777	9.03736	0.00592356
cg15134649	3.66	1.49873	8.93795	0.00439706
cg15149938	0.341395	0.125902	0.925727	0.0347208
cg15166089	0.237592	0.0576924	0.978466	0.0465791
cg15173196	96.3354	3.42644	2708.5	0.00728693
cg15195276	0.0564496	0.0031866	0.999986	0.0499989
cg15206445	0.137523	0.0379645	0.498165	0.00251909
cg15227982	5.1915	1.82902	14.7356	0.00197276
cg15228639	3.97141	1.13654	13.8773	0.0307369
cg15242570	0.0448248	0.00266503	0.753933	0.0310761
cg15253243	115957	18.2727	7.35856e+08	0.00904497
cg15258980	4.17154	1.19858	14.5187	0.0247922
cg15319451	0.0039522	1.84454e-05	0.846817	0.0433127
cg15341760	5386.8	3.59393	8.07405e+06	0.0212878
cg15368822	163.36	1.01627	26259.2	0.0492764
cg15379858	5.44601	1.55537	19.0688	0.00803007
cg15448245	27.6696	4.45993	171.664	0.000363177
cg15451100	790416	11.5964	5.38752e+10	0.0167779
cg15518883	7.36061	1.05447	51.38	0.044066
cg15569340	41.8909	6.50033	269.963	8.52945e-05
cg15584813	5.98011	1.26634	28.2403	0.0239392
cg15587603	3566.89	1.12283	1.1331e+07	0.0467981
cg15589427	0.0629464	0.00631319	0.627615	0.018424
cg15616400	3.29579	1.10594	9.82168	0.0322975
cg15639045	4.38282	1.06719	17.9998	0.0403464
cg15645309	3.32046	1.19469	9.22874	0.0213895
cg15703690	5.62167	1.0236	30.8746	0.0469441
cg15705469	175.896	4.74498	6520.42	0.00503648
cg15717808	10.9865	1.6714	72.217	0.0126092
cg15774495	0.116236	0.0147616	0.915266	0.0409478
cg15799267	6.22644	1.61199	24.0502	0.00799038
cg15844609	274.451	1.99821	37695.6	0.0253785
cg15846641	139.144	1.0418	18584	0.0481137
cg15937958	3.79594	1.13802	12.6615	0.0299821
cg15957394	0.0327213	0.00159266	0.67226	0.0265915
cg15970621	39.2531	1.99383	772.787	0.0157861
cg15976539	3.5732	1.10502	11.5543	0.033441
cg16019620	0.228591	0.0621624	0.840604	0.0263302
cg16131766	0.329196	0.118904	0.911407	0.0324756
cg16155382	53.28	1.01066	2808.82	0.0493905
cg16175263	4.06781	1.10707	14.9467	0.0345873
cg16175725	0.284553	0.0869901	0.930798	0.0376576
cg16194715	3.94122	1.2556	12.3711	0.0187749
cg16215361	4.11403	1.54005	10.99	0.00478285
cg16245261	0.372582	0.145558	0.953688	0.0395088
cg16356956	8.56221	1.04008	70.486	0.0458789
cg16391792	4.38412	1.5439	12.4493	0.00551051
cg16557944	2.90912	1.01317	8.35297	0.0472252
cg16574065	30.4874	1.53352	606.11	0.0250739
cg16616769	0.265067	0.0950313	0.739342	0.011181
cg16639185	0.317517	0.103859	0.970712	0.0442094
cg16660041	6.50913	1.54752	27.3784	0.010597
cg16673198	0.330138	0.113911	0.956807	0.0412219
cg16749930	5.75775	1.41891	23.3643	0.0143028
cg16752778	367.03	2.28075	59064.6	0.0227257
cg16761581	2.72437	1.29469	5.7328	0.00828174
cg16762386	3.45138	1.13398	10.5046	0.0291557
cg16779976	4.73629	1.17131	19.1515	0.0291252
cg16797831	3.30231	1.14134	9.55482	0.0275353
cg16879115	0.289669	0.0961104	0.873041	0.027724
cg16884042	1465.7	3.28104	654758	0.019201
cg16940935	0.0886295	0.0181955	0.431712	0.00270157
cg16983159	4.5894	1.51331	13.9182	0.00710518
cg17001430	3.60462	1.04976	12.3774	0.0416389
cg17044311	0.196047	0.0722238	0.532156	0.00138336
cg17071957	4.44091	1.00508	19.6221	0.0492245
cg17095731	0.186593	0.0410858	0.847423	0.0296759
cg17136126	17.6833	3.24833	96.2647	0.00089153
cg17141902	12.7781	1.48075	110.268	0.0205063
cg17186803	6.40579	1.76758	23.2149	0.00469832
cg17237881	132.434	4.3248	4055.41	0.00513001
cg17251713	2.59692	1.02838	6.55789	0.0434695
cg17279839	3.29667	1.10886	9.8011	0.031886
cg17291001	4.22692	1.32652	13.469	0.0147758
cg17470143	6.68994	1.87184	23.9098	0.00344812
cg17489451	3.42671	1.04914	11.1924	0.0414107
cg17558126	5.30726	1.64272	17.1466	0.00527878
cg17560720	5440.67	2.05309	1.44177e+07	0.0324493
cg17641252	0.275143	0.113188	0.668834	0.0044066
cg17665193	0.110499	0.0216787	0.563231	0.00803017
cg17675150	0.253614	0.10221	0.629294	0.00308793
cg17706173	0.187685	0.0389777	0.903742	0.0369631
cg17741572	4.37623	1.4588	13.1282	0.0084467
cg17813891	3.38412	1.07737	10.6298	0.0368355
cg17833578	0.218592	0.0615877	0.775847	0.0186399
cg17895873	3.92288e+07	2.01125	765144694351320	0.041196
cg17947599	0.068027	0.0103915	0.445332	0.00505053
cg17998964	16.9294	1.3349	214.701	0.0290477
cg18063149	0.14851	0.0401794	0.548916	0.00424671
cg18085517	0.24639	0.0629258	0.964754	0.0442739
cg18135555	6.66227	1.47551	30.0817	0.0136731
cg18140857	22.8756	5.98624	87.416	4.73599e-06
cg18142353	0.0241514	0.00107883	0.540669	0.0188895
cg18145505	2.8888	1.21306	6.87941	0.0165639
cg18149207	3.66761	1.10021	12.2262	0.0343934
cg18191162	22.319	2.44566	203.683	0.00591075
cg18223379	0.258544	0.0906442	0.737444	0.0114227
cg18267381	0.322014	0.118051	0.878374	0.02688
cg18270343	5.2747	1.76837	15.7334	0.0028608
cg18275051	3.58257	1.16533	11.0139	0.0259481
cg18285544	4.05898e-06	2.36981e-11	0.695218	0.0434781
cg18299211	6218.47	17.8426	2.16726e+06	0.00344687
cg18328334	8.71577	2.61593	29.0392	0.000421896
cg18342279	2.7784	1.20158	6.42446	0.0168789
cg18354264	3.44329	1.00732	11.7701	0.0486559
cg18370227	0.0937993	0.0131684	0.668139	0.0181507
cg18396533	4.78262	1.32879	17.2137	0.0166202
cg18410627	447.634	1.42462	140652	0.0374709
cg18433086	0.273572	0.0975832	0.766952	0.0137229
cg18468844	13.8736	1.0158	189.482	0.0486419
cg18486150	5.53658	1.59633	19.2026	0.00699575
cg18509435	0.344621	0.132926	0.893461	0.0283989
cg18511007	4.45642	1.56872	12.6598	0.00502864
cg18515587	4.7706	1.51492	15.023	0.00759299
cg18530716	4.09818	1.30835	12.8369	0.0154642
cg18540325	7.67154	1.48037	39.7554	0.0152116
cg18626709	0.00035895	5.78674e-07	0.222656	0.0156137
cg18669588	12.7552	2.31594	70.2499	0.00344753
cg18674980	3.48548	1.40686	8.6352	0.00698774
cg18675600	0.123707	0.030625	0.499707	0.00334749
cg18702197	4.16777	1.40336	12.3777	0.0101662
cg18710383	345.149	8.84748	13464.6	0.00177069
cg18712919	0.260324	0.0695469	0.974433	0.0456709
cg18719814	7516.93	3.25544	1.73568e+07	0.0239035
cg18877506	4.16793	1.53754	11.2983	0.00502476
cg18881269	0.248242	0.0621369	0.991747	0.0486448
cg18909638	0.0043249	3.66822e-05	0.509914	0.025305
cg18979762	0.102827	0.01251	0.845195	0.0343065
cg18995088	0.0641068	0.00562989	0.729975	0.0268583
cg19005368	97.7064	1.71271	5573.92	0.0263674
cg19062098	49654.5	1.88631	1.30709e+09	0.037327
cg19063397	9853.71	4.95267	1.96047e+07	0.0176536
cg19096475	12.3039	2.9079	52.0604	0.000648854
cg19130550	0.00291861	1.17846e-05	0.722828	0.0379514
cg19132372	4.63008	1.04147	20.5842	0.0440791
cg19170321	0.00809001	0.000640361	0.102205	0.000197316
cg19187185	35.7124	3.23444	394.312	0.00352354
cg19219437	0.0510221	0.00350147	0.743473	0.0294939
cg19221369	0.0607813	0.00561381	0.658086	0.0212091
cg19224164	11.3103	3.04679	41.9865	0.000289251
cg19248557	19.8184	3.51832	111.636	0.00070843
cg19283196	9.28607	1.85192	46.5632	0.00674731
cg19308222	0.32994	0.135375	0.804138	0.0147057
cg19317638	0.0159903	0.000503567	0.507757	0.0190727
cg19318511	0.000833756	9.0185e-07	0.770804	0.0418836
cg19352977	2.45941e-06	6.29919e-12	0.960236	0.0492823
cg19398783	560.836	3.0271	103907	0.017516
cg19408398	0.259332	0.0689051	0.976027	0.0459506
cg19423196	0.212154	0.0520401	0.864896	0.0305875
cg19448990	11244.1	2.35918	5.35903e+07	0.0308816
cg19504888	0.129935	0.017231	0.979808	0.0477313
cg19530885	3.90636	1.29338	11.7983	0.015687
cg19564367	0.15196	0.0250966	0.920113	0.0403082
cg19568591	3.31757	1.21751	9.04001	0.0190394
cg19604470	191.578	8.40887	4364.69	0.000984225
cg19620294	4.21186	1.48527	11.9438	0.00685419
cg19664945	2.61982	1.04789	6.5498	0.0393965
cg19690214	0.230437	0.0531156	0.999728	0.0499576
cg19700658	44.9512	2.82856	714.362	0.00700127
cg19712821	4.62836	1.24646	17.1861	0.0220737
cg19728485	4.88148e-07	2.4067e-13	0.990105	0.0498433
cg19744131	33069.7	10.7218	1.01999e+08	0.0111267
cg19780563	35.0526	1.00789	1219.07	0.0494947
cg19781053	0.00188649	5.82774e-06	0.610675	0.0334029
cg19786920	15.714	2.23879	110.296	0.00559543
cg19815376	7.68502	2.42171	24.3875	0.000537916
cg19815904	0.00127129	8.61653e-06	0.187568	0.00887631
cg19853703	40.6602	2.09435	789.389	0.0143468
cg19868691	9.14757	2.16819	38.5935	0.00258171
cg19884658	3.07212	1.25426	7.5247	0.0140644
cg19885761	0.390169	0.167725	0.907626	0.0288907
cg19906926	9.79003	1.44569	66.297	0.019406
cg19917856	2.72292	1.02146	7.25849	0.04524
cg19921353	39.1624	3.08577	497.022	0.0046674
cg19953406	3.34762	1.21805	9.20042	0.0191619
cg19954000	4.92217	1.32196	18.3272	0.0174971
cg19954739	66.8702	2.20218	2030.54	0.0158099
cg20001829	7.4904	1.58687	35.3566	0.0109856
cg20028470	4.51101	1.04605	19.4534	0.0433487
cg20083730	4.0995	1.16117	14.4733	0.0283695
cg20114394	0.182489	0.0357255	0.932166	0.0409155
cg20162146	0.353084	0.146166	0.852925	0.0206957
cg20199333	0.134926	0.0340077	0.535319	0.00439018
cg20234170	49.1702	1.63414	1479.5	0.0249146
cg20240860	59.7392	7.42906	480.381	0.000120321
cg20308679	3.37112	1.36136	8.34787	0.0086206
cg20312228	5.45942	1.74422	17.0881	0.00355084
cg20375554	665.763	23.1897	19113.7	0.000147479
cg20375690	1.00125e-05	1.28195e-10	0.782017	0.0452051
cg20383064	0.292292	0.091138	0.93742	0.0385789
cg20427865	3.03593	1.08811	8.47055	0.0338996
cg20439022	3.96967	1.05155	14.9858	0.0419394
cg20537629	3.446	1.06265	11.1748	0.0392836
cg20541456	10.4977	1.74061	63.3118	0.0103329
cg20557104	4.26485	1.53595	11.8421	0.00537629
cg20579480	3.37904	1.10045	10.3757	0.0334045
cg20587543	621.653	12.9173	29917.4	0.00113602
cg20637307	0.0164077	0.000279708	0.962475	0.0478865
cg20687462	57.7843	1.41659	2357.08	0.0320312
cg20695562	23.6149	1.51533	368.016	0.0240334
cg20701850	127663	1.78621	9.12424e+09	0.0392375
cg20724073	46079.1	53.533	3.96631e+07	0.0018434
cg20752438	5455.21	1.52416	1.9525e+07	0.0393118
cg20767936	741.937	2.61533	210478	0.0218139
cg20769842	0.293928	0.102817	0.840268	0.0223303
cg20789691	0.192019	0.0479076	0.769637	0.0198267
cg20813773	57109	25.2306	1.29265e+08	0.00545242
cg20879959	18.2114	2.94191	112.734	0.0018079
cg20881054	3.25305	1.10618	9.56655	0.0320871
cg20910746	4.69274	1.32522	16.6174	0.0165554
cg20938359	5.66562	1.27986	25.0802	0.0223095
cg20945531	7.0091	1.02937	47.7259	0.0466419
cg20967220	0.165182	0.0336062	0.811909	0.0266616
cg20979896	5.48689e+06	1.83525	1.64043e+13	0.0413727
cg20988728	269.512	1.6546	43900	0.03126
cg21068339	0.000736104	6.40857e-07	0.845509	0.0447877
cg21076470	0.00604814	4.47102e-05	0.818159	0.0413381
cg21087137	3.09383	1.36004	7.03787	0.00707502
cg21096502	366391	3.40162	3.94643e+10	0.0302314
cg21111471	3.71739	1.26639	10.9121	0.0168565
cg21152671	6.17635	1.84494	20.6768	0.0031428
cg21218636	6.61148	1.49994	29.1423	0.012573
cg21256649	0.0264034	0.00140469	0.496292	0.0151814
cg21288099	73393.1	27.2976	1.97327e+08	0.00542412
cg21289924	47501.1	118.069	1.91105e+07	0.000432739
cg21305265	144.657	9.2142	2271.01	0.000399155
cg21342728	3.73399	1.22554	11.3768	0.0204623
cg21369988	9280.78	1.7124	5.02994e+07	0.0372892
cg21421501	5.86644e-05	4.76488e-09	0.722267	0.0425937
cg21458041	0.170809	0.0344211	0.847612	0.0305986
cg21475402	2.70339	1.08148	6.7577	0.033375
cg21492378	0.0158646	0.0024104	0.104416	1.63207e-05
cg21494776	3.76097	1.16469	12.1448	0.0267694
cg21504624	6.70435	1.12328	40.0153	0.0368426
cg21505886	0.189028	0.0485686	0.735692	0.016276
cg21511069	6.23533e-08	4.63857e-15	0.838174	0.0475864
cg21578541	4.36554	1.08284	17.6	0.0382798
cg21624282	0.32229	0.132951	0.781273	0.0121997
cg21636577	7.22505	1.13877	45.8402	0.0359217
cg21644628	0.0280914	0.00123933	0.636734	0.0248677
cg21660130	4.86244	1.61748	14.6174	0.00485871
cg21667836	0.311969	0.122558	0.79411	0.0145429
cg21690892	257.587	1.15538	57427.9	0.0441864
cg21693780	390.394	4.88821	31178.5	0.00758548
cg21770145	0.210756	0.0731291	0.607391	0.00393677
cg21820890	4.18539	1.34743	13.0007	0.0133001
cg21859434	4.23106	1.15621	15.4833	0.0293131
cg21922731	16.2606	1.95618	135.166	0.00985255
cg21970438	0.318121	0.102571	0.986648	0.0473407
cg22044848	608.797	2.52486	146794	0.0219691
cg22062068	0.31135	0.104406	0.928476	0.0363417
cg22122449	0.137494	0.0260919	0.724535	0.0192854
cg22165175	4.49735	1.32477	15.2676	0.0159107
cg22168676	3.31028	1.2431	8.81502	0.0166009
cg22188058	4482.82	11.879	1.6917e+06	0.00547838
cg22188495	116.444	1.14243	11868.8	0.0437578
cg22282941	0.357112	0.127621	0.999278	0.0498394
cg22283058	0.0840299	0.012668	0.557389	0.010305
cg22289837	3.29029	1.1106	9.74791	0.0316128
cg22295573	3.92649	1.28784	11.9715	0.0161851
cg22322184	0.0994724	0.0127691	0.774899	0.0275633
cg22362636	0.145692	0.0269564	0.787421	0.0252484
cg22381196	0.12744	0.0334624	0.485347	0.00253187
cg22397447	5.47042e-06	8.33785e-11	0.358912	0.0322713
cg22416721	15.1194	1.05329	217.03	0.0456992
cg22443330	0.140368	0.0286495	0.687727	0.0154486
cg22458065	66.9534	3.4587	1296.08	0.00542317
cg22462235	0.116975	0.0193444	0.707339	0.0194354
cg22464423	1.34085e-05	9.43665e-10	0.190522	0.0214583
cg22467567	3.38031	1.1402	10.0215	0.0280504
cg22575540	12.7741	1.38513	117.807	0.0246154
cg22598028	2.92383	1.32513	6.45126	0.00788008
cg22657536	7.19401	1.34124	38.5865	0.0213038
cg22665276	27.8488	1.98016	391.663	0.0136452
cg22681784	10.1039	1.555	65.6521	0.0154216
cg22752533	0.31732	0.101789	0.989223	0.0478562
cg22809047	0.287469	0.112845	0.732315	0.00897611
cg22814929	372.348	1.30179	106502	0.0402323
cg22830895	3.90461	1.16786	13.0546	0.0269706
cg22843446	12.2426	1.21282	123.581	0.0337093
cg22874695	1780.59	15.7712	201031	0.00191108
cg22878324	9.88589e+07	7.95115	1229140854273890	0.0271942
cg22918700	0.01281	0.000622329	0.26368	0.00474585
cg22926560	1.8242e-08	9.33995e-14	0.00356285	0.00414505
cg22937320	7.99534	1.88619	33.8914	0.00478627
cg22959932	0.264953	0.0818692	0.857467	0.0266512
cg22970435	5.15669	1.6583	16.0354	0.00460027
cg22975712	0.221706	0.0594715	0.826503	0.0248459
cg22991148	198.249	1.27007	30945.2	0.0400975
cg23022999	6.979	1.71881	28.3372	0.00657675
cg23035555	694.026	2.56039	188125	0.0220866
cg23043245	4.7401	1.19095	18.8661	0.0272496
cg23124755	89.2938	2.65845	2999.27	0.0122355
cg23166289	0.252273	0.0670471	0.949211	0.041644
cg23181170	0.14906	0.0224416	0.99008	0.0488058
cg23282674	0.0709965	0.0142971	0.352555	0.00121638
cg23311628	2.05239e-11	6.91956e-21	0.0608753	0.0270023
cg23322523	3.85048	1.45999	10.155	0.00643432
cg23346960	265.47	3.07397	22926.1	0.0141426
cg23389061	56.4385	3.18388	1000.45	0.00596941
cg23414387	4.07061	1.30368	12.7101	0.0156724
cg23414431	0.00180926	3.57502e-05	0.0915636	0.00161022
cg23477967	0.24904	0.100165	0.619186	0.0027762
cg23514672	0.0202494	0.00192257	0.213276	0.00116943
cg23574449	10254.8	63.1936	1.6641e+06	0.000375501
cg23580000	185.031	2.99992	11412.4	0.0130524
cg23610820	8.5812	1.21736	60.4893	0.0309779
cg23616741	5.59876	1.49507	20.9663	0.0105594
cg23652526	0.00277118	8.05197e-06	0.953736	0.0481708
cg23679724	4.24321	1.16798	15.4154	0.028101
cg23684521	0.112703	0.0203563	0.623983	0.0124156
cg23696886	17.2888	2.31292	129.232	0.00548678
cg23700778	397.219	3.00918	52433.7	0.016298
cg23713742	3.5235	1.01802	12.1953	0.0467937
cg23732024	2.40571	1.07725	5.3724	0.0322344
cg23739036	3.44409e-06	1.25154e-11	0.947771	0.0490269
cg23760945	5.8919	1.22862	28.2549	0.0265977
cg23761196	12368.3	16.0927	9.50593e+06	0.0054441
cg23780947	0.241065	0.0743584	0.781517	0.0177515
cg23813257	14.5546	1.43508	147.613	0.0234782
cg23818978	0.0132126	0.00226188	0.0771807	1.55088e-06
cg23829949	3.47242	1.15789	10.4135	0.0263115
cg23833452	0.0504363	0.00377108	0.674559	0.0239765
cg23841186	0.180523	0.0538844	0.604789	0.00551701
cg23887102	6.62533	1.23141	35.646	0.0276357
cg23917399	3.32184	1.42352	7.75164	0.00549052
cg24035370	325.365	1.03952	101838	0.0484746
cg24041453	7.77165	1.11078	54.3749	0.0388462
cg24075743	0.0186646	0.000881992	0.394978	0.010574
cg24076399	0.00130528	5.72296e-06	0.297706	0.0165148
cg24147596	0.150876	0.0575261	0.395707	0.000120827
cg24182328	0.238911	0.0609245	0.936875	0.040025
cg24208172	0.000105786	2.29641e-08	0.487317	0.033421
cg24211742	0.0309651	0.00107053	0.895667	0.0429549
cg24237439	9.52309	2.44693	37.0625	0.00115157
cg24302095	0.0558367	0.00315916	0.986886	0.0489562
cg24315815	5.80701	1.93507	17.4264	0.0017048
cg24323726	11.0386	2.69289	45.2492	0.000849333
cg24335149	3.91503	1.14024	13.4423	0.0301219
cg24341129	8.03566	2.49312	25.9001	0.000483321
cg24345247	46.7797	1.74944	1250.88	0.0218165
cg24358465	2.00641	1.05638	3.81083	0.033375
cg24358529	3.38848e-08	6.28793e-14	0.0182601	0.010635
cg24457521	877.261	4.38126	175654	0.0121987
cg24490338	0.180649	0.0444701	0.733843	0.0167266
cg24497819	4.4543	1.12613	17.6185	0.033231
cg24512303	4.0941	1.13033	14.829	0.0318309
cg24516901	3.52477	1.07453	11.5623	0.0376582
cg24545967	5.2047	1.10997	24.4051	0.036412
cg24577137	3497.09	7.42715	1.64661e+06	0.00936271
cg24580782	3.43481	1.11494	10.5816	0.0315954
cg24602243	69.4556	2.46811	1954.57	0.0127541
cg24621042	6.62963	1.119	39.278	0.037176
cg24642468	0.228901	0.0587565	0.891745	0.0335784
cg24673765	5.81037	1.33662	25.2581	0.018928
cg24678320	0.0311685	0.00680251	0.142811	7.96793e-06
cg24734575	0.227637	0.0662491	0.782179	0.0187704
cg24754277	8.10012	1.88579	34.7928	0.00490849
cg24798047	0.164358	0.0535638	0.504325	0.00159608
cg24847572	1.77053e+06	64.4617	4.86298e+10	0.00580023
cg24881834	0.0662334	0.00543258	0.80751	0.0333762
cg24928378	7.31313	1.1108	48.1469	0.0385225
cg24975222	0.0337809	0.00229743	0.496707	0.0135048
cg25000382	62.8297	2.71597	1453.47	0.009784
cg25003924	0.125489	0.0202577	0.777357	0.025705
cg25004981	128.468	2.00056	8249.73	0.0222254
cg25007250	0.322362	0.106951	0.971633	0.0443164
cg25055477	274.351	5.2138	14436.4	0.00549266
cg25119415	0.383642	0.150279	0.979389	0.0451217
cg25125453	10.9522	1.01139	118.599	0.048921
cg25182523	3.81415	1.32997	10.9384	0.0127585
cg25249068	0.268252	0.0751745	0.957228	0.0426302
cg25298754	9.17689	2.22491	37.8512	0.00216846
cg25300386	8.0632	2.57266	25.2715	0.000342015
cg25322008	0.289138	0.0933893	0.895185	0.031398
cg25349574	6.51788	1.17252	36.2322	0.0322091
cg25355065	451.968	1.57914	129358	0.0341526
cg25355803	0.0972799	0.0151949	0.6228	0.0138996
cg25371038	4.3413e-08	5.46924e-14	0.0344598	0.0144495
cg25420952	3.42246	1.02737	11.4011	0.0450753
cg25429010	1.51946e+08	11.1238	2075514844563200	0.0246177
cg25506900	4123.12	3.81159	4.46012e+06	0.0195255
cg25547939	10.3829	1.00032	107.771	0.0499691
cg25573386	4.64442	1.10807	19.4669	0.0357015
cg25580018	6.68281	1.83118	24.3886	0.0040293
cg25580076	0.166267	0.0522215	0.529377	0.00239407
cg25612145	0.0292387	0.00267956	0.319044	0.00376875
cg25622628	288.138	1.91937	43255.6	0.0267628
cg25682080	4.41572	1.2472	15.6339	0.0213117
cg25766046	3.69213	1.13341	12.0272	0.0301734
cg25778166	0.342062	0.118648	0.986167	0.0470613
cg25828381	0.000473966	3.13367e-07	0.716872	0.0404553
cg25833031	0.103671	0.0113166	0.949718	0.0448974
cg25853078	0.358943	0.131193	0.982067	0.0460208
cg25881193	2462.07	20.8569	290638	0.00133732
cg25903497	8.00808	1.37983	46.4762	0.0204051
cg25934198	82.7982	2.12505	3226.06	0.018111
cg25956985	0.11388	0.0299351	0.433229	0.00143748
cg25974617	0.183297	0.0377603	0.889762	0.0353028
cg25994725	5.46273	1.1296	26.4176	0.0347283
cg26014796	0.00506695	3.61648e-05	0.709915	0.0360973
cg26060255	7.37177	1.07313	50.6394	0.0421787
cg26149678	4.37998	1.35639	14.1436	0.0135249
cg26186727	0.289124	0.0975753	0.856699	0.025153
cg26202340	6.70836	1.65383	27.2108	0.00771817
cg26218269	0.00860533	0.000194798	0.380147	0.0138789
cg26220985	0.172559	0.0349546	0.851863	0.0310235
cg26221631	0.00651603	4.32808e-05	0.981005	0.0491302
cg26293512	7.54027	2.10013	27.0725	0.00195045
cg26323655	0.107592	0.0304606	0.380034	0.000534891
cg26333317	11.9516	2.88299	49.546	0.000627762
cg26389232	0.181524	0.0508243	0.64833	0.00860986
cg26394380	3.56031	1.11024	11.4172	0.0326913
cg26410550	0.119453	0.0352683	0.404588	0.000640736
cg26450541	4505.74	22.4613	903853	0.00186812
cg26465611	3.58231	1.0982	11.6854	0.0344091
cg26504906	7.20987	1.3099	39.684	0.0231958
cg26509022	0.275888	0.0893914	0.851474	0.0251173
cg26527984	29.6632	4.76374	184.709	0.000280266
cg26538442	0.238478	0.0718875	0.791121	0.0191337
cg26608667	0.0406496	0.0139595	0.118371	4.27832e-09
cg26623224	2.363e-06	5.58506e-12	0.999773	0.049996
cg26679231	0.000159481	3.12896e-08	0.81286	0.0446926
cg26738010	0.214073	0.0495283	0.925269	0.0390212
cg26753512	58715.8	1.67328	2.06035e+09	0.0397468
cg26755793	5.87539	1.59564	21.6341	0.00775479
cg26757053	90.9003	1.65173	5002.56	0.0274285
cg26757722	0.26383	0.0895973	0.776876	0.0155992
cg26757793	0.23323	0.0596486	0.911944	0.0363975
cg26787239	0.00188482	5.74729e-06	0.618127	0.0337767
cg26815229	12.9673	1.07755	156.048	0.0435069
cg26866325	6.93783	2.46491	19.5275	0.000243846
cg26872475	3420.75	3.18928	3.66902e+06	0.0222699
cg26887625	2272.39	48.223	107081	8.43572e-05
cg26979012	5051.87	1.1889	2.14663e+07	0.0454401
cg27028749	89.4434	1.8978	4215.47	0.022261
cg27038197	0.000216178	1.14352e-07	0.408674	0.0283485
cg27060381	14.8314	1.40459	156.607	0.0249302
cg27158143	0.0101355	0.000118809	0.864653	0.042963
cg27159719	3.60488	1.34593	9.65518	0.0107421
cg27180443	0.0495202	0.0103988	0.235819	0.000160486
cg27187881	228.175	1.20049	43368.9	0.0425384
cg27217148	10.659	1.9389	58.5976	0.00650032
cg27235662	6.79399	1.52609	30.2461	0.0119113
cg27241190	70.7256	2.71919	1839.56	0.0104173
cg27264345	10.2859	1.3297	79.5666	0.0255515
cg27270684	25.2939	4.59731	139.165	0.000204449
cg27285599	2.29849	1.00643	5.24931	0.0482474
cg27291231	0.252969	0.0668047	0.957918	0.0430474
cg27305303	0.257748	0.0713697	0.930842	0.0385133
cg27387222	0.0935663	0.0283495	0.308812	0.000100791
cg27398547	3.23758	1.08137	9.69318	0.0357482
cg27417997	4.15925	1.38561	12.4851	0.0110378
cg27447740	0.169707	0.0298742	0.964062	0.0453644
cg27462398	0.308513	0.114568	0.83078	0.0199775
cg27477990	5.31819e+06	132.759	2.13041e+11	0.00418293
cg27488807	0.307929	0.0982786	0.964813	0.0432343
cg27535305	16.394	1.33735	200.967	0.0287209
cg27547703	4.7238	1.15866	19.2587	0.0303614
cg27573806	971.636	1.44085	655220	0.0384653
cg27579745	360.732	7.57566	17177	0.0028145
cg27582235	5.93397	1.2018	29.2993	0.0288461
cg27626318	51965.4	18.9353	1.42612e+08	0.00718754
cg27626899	2900.23	4.40352	1.91014e+06	0.0160561
cg27635271	6.54787	1.79644	23.8665	0.00440346
