# Supplementary material for: Identification of a novel prognostic DNA methylation signature for lung adenocarcinoma based on consensus clustering method
Source: Cancer Med. 2020 Aug 28;9(20):7488–502. doi: 10.1002/cam4.3343 (PMC7571836; doi:10.1002/cam4.3343)
Supplement: Supplementary file 5 — Table S5 [file CAM4-9-7488-s005.xlsx]

## Sheet: multiIndep
Supplementary Table 5. Multivariate COX regression analysis of 1044 CpG sites (436 CpG sites were identified, P<0.05).
id	HR	HR.95L	HR.95H	pvalue
cg00071250	15.7605	1.65556	150.035	0.0164641
cg00145118	0.18679	0.0380082	0.917968	0.0388919
cg00176210	8.80257	1.7978	43.1001	0.00728125
cg00226923	9.64488	1.50623	61.7594	0.016742
cg00295325	4.39114	1.0671	18.0697	0.0403705
cg00350296	14.1167	3.50276	56.8931	0.000197108
cg00398048	12.6572	1.97179	81.2489	0.00745809
cg00577167	4.85229	1.18897	19.8026	0.0277228
cg00884529	34156.2	2.42966	4.80169e+08	0.0321822
cg00986320	104.516	4.19988	2600.94	0.00458237
cg01026744	12.6807	2.52396	63.7091	0.00204187
cg01043831	11.0537	2.142	57.0422	0.00410799
cg01103836	2.31325e+07	111.63	4.79364e+12	0.00662957
cg01110312	0.0652446	0.0118189	0.360174	0.00173932
cg01143454	0.151267	0.0292844	0.781358	0.024167
cg01169610	5.28012	1.49509	18.6474	0.00974622
cg01195053	138.785	8.19141	2351.41	0.000634147
cg01299496	4.43245e+06	5.31455	3.69675e+12	0.0277998
cg01511567	19.1283	1.42517	256.734	0.025923
cg01643624	16.1148	1.0687	242.992	0.0446476
cg01727899	0.0791648	0.0137501	0.455785	0.00451524
cg01731685	40.3329	1.0357	1570.66	0.0478453
cg01739167	24.4175	2.59189	230.03	0.00523499
cg01818492	2.86094e-10	7.41022e-19	0.110455	0.029379
cg01820777	26.8555	2.10906	341.962	0.0112499
cg01840268	17.5859	1.26523	244.434	0.032748
cg01910481	0.111017	0.019094	0.645483	0.0143903
cg01946401	3.10463	1.10342	8.7353	0.031839
cg01962969	180.537	5.26162	6194.58	0.00397099
cg01968793	0.194811	0.0419628	0.904407	0.0367766
cg01985396	5.1545	1.02611	25.8928	0.0464517
cg02077702	20.7865	2.69688	160.214	0.00359001
cg02224164	0.145119	0.0329307	0.639512	0.0107496
cg02238826	1.63954e-08	5.69157e-15	0.0472295	0.0181649
cg02324920	11.4223	1.57903	82.6261	0.0158464
cg02385474	36.1028	5.98657	217.722	9.15617e-05
cg02417264	0.0378405	0.00312961	0.457533	0.0100293
cg02555579	138.522	10.9504	1752.29	0.000139813
cg02774160	8.97657	2.41601	33.352	0.00104828
cg02829654	6.73155	1.79432	25.254	0.00470454
cg02847216	23.7074	2.07398	270.997	0.0108714
cg02862835	5097.06	7.5539	3.43928e+06	0.0102187
cg02909790	2.81834	1.02363	7.75966	0.044946
cg02990567	9.03489e-09	1.76472e-16	0.462562	0.040846
cg03003256	12.2133	2.13024	70.0223	0.00497375
cg03070194	35.432	3.59308	349.402	0.0022483
cg03072378	66.7411	1.18604	3755.67	0.0410583
cg03082060	9.31933	1.70528	50.9301	0.00999789
cg03087937	9.51254	2.83894	31.874	0.000260951
cg03270167	28.4087	1.46428	551.158	0.0269644
cg03301801	14.1718	3.01284	66.6612	0.000790734
cg03305230	1.04629e-05	1.49064e-10	0.7344	0.0439902
cg03395898	11.1572	1.38548	89.8485	0.0234325
cg03476195	6.02527	1.62834	22.295	0.00713839
cg03533858	0.205349	0.0444691	0.948255	0.042557
cg03547924	3.68624	1.15759	11.7385	0.0272727
cg03625911	13.2992	1.98674	89.0243	0.00763781
cg03630088	5.07347	1.49855	17.1767	0.00905279
cg03642518	6.65652	1.59972	27.6982	0.00916546
cg03679734	25.3702	2.10772	305.376	0.0108549
cg03699566	9.03199	2.52653	32.2881	0.000709352
cg03762535	4.44331	1.18715	16.6307	0.0267793
cg03764585	14.8538	1.91025	115.501	0.00992406
cg03890877	153.405	1.29448	18179.6	0.038837
cg03891319	1.73332e+07	7.05053	4.26122e+13	0.0264115
cg04004861	26191.5	1.40525	4.88164e+08	0.0425829
cg04086834	4.3747	1.20648	15.8627	0.0247318
cg04182865	0.0399205	0.00451735	0.352783	0.00376572
cg04298323	49.4546	4.02707	607.329	0.00229914
cg04356968	4405.52	16.4545	1.17953e+06	0.00326199
cg04389838	35.5526	3.6896	342.582	0.00200551
cg04436474	22039.6	9.28596	5.23097e+07	0.0116707
cg04439215	0.138127	0.0265361	0.718981	0.0186757
cg04511534	9.35449	1.85697	47.1234	0.00672374
cg04558861	184.036	7.72569	4383.99	0.00126481
cg04563996	0.164588	0.0390579	0.693561	0.0139495
cg04569804	39.4663	3.62975	429.117	0.00253767
cg04632671	0.067693	0.00582531	0.786627	0.0314175
cg04637372	4.73093	1.25028	17.9014	0.0220827
cg04683119	1451.74	1.07154	1.96684e+06	0.047845
cg04697562	15.9732	1.26867	201.11	0.0320245
cg04745805	6.80076	1.60639	28.7916	0.00922133
cg04762346	3.47561e-19	1.02179e-32	1.18223e-05	0.00750313
cg04784315	0.0158206	0.00101006	0.247798	0.00313857
cg04845144	2.34546e-12	3.12516e-23	0.176029	0.0360888
cg04893119	0.183988	0.0458738	0.737932	0.0169037
cg04914105	142.094	1.26663	15940.5	0.0395798
cg05000446	0.163277	0.0389352	0.684711	0.0132192
cg05091653	43.3426	1.92322	976.79	0.0177186
cg05221264	798.304	15.3698	41463.8	0.000914026
cg05256043	7.64424	1.70584	34.2555	0.00786449
cg05280555	558.094	6.16359	50533.8	0.00594055
cg05442902	27.568	2.71333	280.098	0.00505062
cg05445326	0.171985	0.0553628	0.534273	0.00233562
cg05546038	5.27598	1.24071	22.4354	0.0243212
cg05556202	0.146158	0.0352881	0.605364	0.0079971
cg05588972	128.708	7.76826	2132.5	0.000696037
cg05590982	3.68188	1.10107	12.3119	0.03432
cg05641882	0.00686733	0.000209727	0.224865	0.00513705
cg05728656	3.62995e-13	3.79953e-23	0.00346793	0.0145633
cg05779272	59.7265	7.22721	493.586	0.000147343
cg05887405	9.28406	2.69777	31.95	0.000409559
cg05899618	3.82736	1.15815	12.6484	0.027757
cg05936800	8.60134	1.53007	48.3527	0.0145754
cg05949173	0.148132	0.0295674	0.742142	0.0201965
cg06189265	12096.5	3.76566	3.88581e+07	0.022501
cg06204948	22.4015	2.96167	169.44	0.00259796
cg06224510	7.62461	1.80067	32.285	0.00580301
cg06243556	5.95178	1.31347	26.9695	0.0206866
cg06305609	4.23026	1.01541	17.6235	0.047595
cg06352750	9.19345	1.92408	43.9271	0.00543453
cg06466479	0.0279034	0.00181107	0.429912	0.0103189
cg06493930	0.173804	0.0448922	0.672899	0.011291
cg06495924	191978	5.82012	6.33245e+09	0.0219185
cg06546607	8.10374	1.57603	41.6682	0.0122629
cg06594008	8.64565	1.52556	48.9965	0.0148024
cg06640279	15.6528	2.59634	94.3679	0.00269224
cg06650260	4.15331	1.33567	12.9148	0.0138934
cg06731484	7.6406	1.45394	40.1519	0.0163016
cg06771126	50.7057	4.98056	516.22	0.000912977
cg06971096	0.286529	0.0873882	0.93947	0.0391106
cg07105440	3663.47	2.25907	5.94092e+06	0.0295501
cg07117700	0.00807272	0.00046266	0.140857	0.000954813
cg07423149	10.857	2.44868	48.1377	0.00169776
cg07512345	0.000337789	1.90682e-06	0.0598386	0.00247715
cg07572341	0.02076	0.00120595	0.357377	0.00761582
cg07595943	0.0485732	0.00513116	0.45981	0.00835356
cg07677850	0.0299944	0.00246739	0.364623	0.00593046
cg07707227	6.66265e-09	3.10511e-15	0.0142961	0.011373
cg07811498	414.778	6.55357	26251.4	0.00439477
cg07894717	0.0123378	0.000496021	0.306886	0.00735398
cg07911673	24.8892	1.33379	464.445	0.0313289
cg08115510	5.67972e-10	3.48989e-17	0.00924363	0.0119773
cg08141873	26.2294	1.99686	344.531	0.012908
cg08164315	3.73581e-10	2.95048e-18	0.0473017	0.0225777
cg08388746	82.1177	4.13769	1629.73	0.00383419
cg08398233	0.182788	0.0452981	0.737594	0.0169601
cg08399444	0.0119107	0.000396277	0.357993	0.0107232
cg08448751	0.00476802	0.000114425	0.198681	0.00496665
cg08504583	0.0476142	0.00278967	0.812682	0.0354441
cg08508325	0.0650407	0.00467036	0.905773	0.0419908
cg08578023	6.15803	1.35623	27.9608	0.0185387
cg08724563	0.0029405	2.17836e-05	0.39693	0.0198503
cg08816023	6.38506	1.11617	36.5256	0.0372077
cg08996521	203.855	1.66975	24888.2	0.0300755
cg09002165	1.89079e-18	1.11125e-32	0.000321718	0.0146476
cg09059945	48.3653	5.50433	424.975	0.000468555
cg09212058	0.0101963	0.000426276	0.243892	0.00463891
cg09217923	40.4156	1.19222	1370.06	0.0396124
cg09242541	8.84667	1.93697	40.4051	0.00490723
cg09357097	0.140763	0.0344594	0.575002	0.00632059
cg09424896	8.38441	1.48765	47.2545	0.0159447
cg09450020	0.00126418	1.22881e-05	0.130057	0.00476091
cg09473585	4.41572	1.27363	15.3095	0.0192189
cg09554443	8.0329	1.14982	56.1197	0.0356656
cg09686308	14.6684	1.76694	121.771	0.0128781
cg09701102	0.0376727	0.00289571	0.490115	0.0122549
cg09829176	57.6144	6.27439	529.042	0.000339275
cg09996240	0.0313919	0.00140745	0.700168	0.0288909
cg10006582	11095.2	15.3344	8.02796e+06	0.00556012
cg10161121	16.52	2.54186	107.367	0.00331548
cg10256052	1.55538e-14	3.2694e-27	0.0739949	0.0327782
cg10282491	6.30772	1.47843	26.9118	0.0128403
cg10315334	10.8655	1.50269	78.566	0.0181064
cg10356463	5.42624e-05	5.49697e-08	0.0535643	0.00523871
cg10401088	9.63158	2.42563	38.2446	0.00128457
cg10421192	125.47	2.0559	7657.3	0.0212484
cg10523671	3.54908	1.21834	10.3387	0.0202342
cg10534672	40.8716	1.27135	1313.95	0.0361217
cg10539808	43.3317	7.11976	263.722	4.31073e-05
cg10579246	0.00686916	0.000221483	0.213042	0.00447777
cg10660256	5.15284	1.07378	24.7275	0.04047
cg10671802	8.34638e+06	103.025	6.76165e+11	0.0057146
cg10714284	76.9208	1.2402	4770.85	0.0391899
cg10771262	10.0872	1.98716	51.2039	0.00529605
cg10818781	0.0509656	0.00641239	0.405074	0.00488672
cg10821722	0.0984834	0.0152333	0.636696	0.0149306
cg10832166	0.177954	0.0351904	0.89989	0.0368408
cg10835876	0.000981106	2.84738e-05	0.0338054	0.000125332
cg10885645	23.3357	1.90976	285.144	0.0136412
cg10938446	0.0276026	0.00168862	0.451198	0.0117941
cg10985987	6717.97	20.833	2.16632e+06	0.00278658
cg11201288	12.2853	2.36557	63.8024	0.00284178
cg11300809	11.6727	1.14245	119.262	0.0382397
cg11378840	23.1072	2.37139	225.159	0.00686494
cg11392765	443.924	25.044	7868.9	3.2452e-05
cg11398680	8.71769e-05	8.4525e-09	0.89912	0.0474214
cg11460364	7.586	2.15227	26.738	0.00161866
cg11468462	3.95187e-15	4.52847e-27	0.00344868	0.0180724
cg11538128	5.65232	1.43271	22.2995	0.0133822
cg11595749	3895.91	12.9772	1.1696e+06	0.00450239
cg11649846	2368.23	8.5368	656982	0.00678776
cg11761535	0.123945	0.0249446	0.615861	0.010693
cg11846968	0.299603	0.092671	0.968609	0.0440897
cg11882252	3.1788	1.07859	9.36853	0.0359807
cg11984608	10.1361	2.85212	36.0223	0.000343704
cg12004206	9.45831e-05	1.0816e-08	0.827107	0.0453972
cg12008118	15.2589	1.94249	119.864	0.00956068
cg12045829	10.3148	2.78156	38.2502	0.000483228
cg12106945	3.98923e-07	5.57122e-12	0.0285645	0.00978447
cg12167564	7.90698	1.9927	31.3747	0.00327727
cg12177677	4.62016	1.62978	13.0974	0.00399294
cg12438037	0.129377	0.0199616	0.838532	0.0319812
cg12448934	19.9495	1.74103	228.591	0.0161465
cg12582959	5.06583	1.19108	21.5458	0.0280419
cg12610744	8.40748	2.28468	30.939	0.00136069
cg12616487	27.6717	3.85157	198.808	0.000965944
cg12681402	0.166922	0.0381158	0.731011	0.0175122
cg12743398	5.69304	1.3605	23.8226	0.0172423
cg12813797	25.1272	2.08944	302.175	0.0110635
cg12914014	17.0473	2.18764	132.842	0.00678433
cg12978308	14.5964	2.1731	98.0413	0.00580367
cg13066963	5.13781	1.08445	24.3415	0.0391967
cg13098382	1271.16	5.15726	313316	0.0109666
cg13259290	6.12568	1.18779	31.5914	0.030343
cg13288195	6.16198	1.99011	19.0793	0.00161382
cg13393195	76.8536	1.00607	5870.82	0.0496809
cg13401987	2.49125e-16	2.39717e-29	0.00258903	0.0187999
cg13407883	0.165957	0.036533	0.753889	0.0200288
cg13449372	0.0288263	0.00305335	0.272147	0.00196072
cg13581941	254190	48.3138	1.33735e+09	0.00441341
cg13649728	400.175	2.63408	60795.5	0.0193947
cg13668129	86.5482	5.65078	1325.58	0.00135637
cg13705284	5.15042	1.26194	21.0207	0.022361
cg13804316	1.40806e+06	1817.85	1.09065e+09	3.029e-05
cg13878456	758.058	9.99931	57469.1	0.0026767
cg14043411	1.96232e+08	86.2599	446405809272212	0.0105637
cg14069619	0.0204663	0.00127119	0.329508	0.00608841
cg14085328	552.379	5.35151	57016.1	0.00760822
cg14106308	59.6914	6.46957	550.741	0.000309958
cg14156381	25.437	2.28417	283.271	0.00849672
cg14163776	20.4777	2.44624	171.42	0.0053507
cg14226064	16.1726	3.7624	69.5176	0.000183364
cg14244577	44.2977	5.32314	368.633	0.00045382
cg14265075	15.4214	2.47475	96.099	0.00338247
cg14272706	0.00900117	0.000429762	0.188525	0.00240505
cg14387505	0.105897	0.0232311	0.482723	0.00372022
cg14399447	1.62662e+08	14.4186	1835040833293200	0.0224865
cg14409958	7.30277	2.16586	24.6232	0.00134509
cg14423778	3.62971	1.02229	12.8876	0.0461456
cg14446712	20.5815	2.29322	184.717	0.00690809
cg14607642	0.177372	0.035076	0.896932	0.0364826
cg14611112	9.42729	2.13083	41.7086	0.00310619
cg14672680	0.0833631	0.0106243	0.654104	0.0180872
cg14696348	7.8115e-09	3.88041e-15	0.015725	0.0117131
cg14700577	0.0190447	0.000471343	0.769502	0.0358349
cg14732540	8.07843	2.26888	28.7635	0.00126218
cg14741922	49.2308	2.66368	909.896	0.00883736
cg14816013	201.876	8.11859	5019.81	0.00120698
cg14833385	20.6363	1.88318	226.136	0.0132065
cg14839898	0.0418978	0.00504133	0.348207	0.0033204
cg14849559	18.2652	1.81535	183.776	0.0136568
cg14886269	3467.05	3.25082	3.69766e+06	0.021942
cg15050111	40316.3	93.3056	1.74202e+07	0.000615024
cg15052335	3.26126	1.09073	9.75113	0.0343979
cg15227982	5.13614	1.3897	18.9825	0.0141523
cg15253243	382637	143.031	1.02363e+09	0.00141015
cg15448245	60.9353	5.40028	687.577	0.000887582
cg15569340	38.0062	3.50218	412.449	0.00278743
cg15799267	11.4053	2.5205	51.6094	0.0015766
cg15937958	10.4509	2.27867	47.932	0.00252954
cg15970621	279.546	10.3494	7550.81	0.000809539
cg15976539	5.97313	1.50753	23.6668	0.0109499
cg16155382	1333.86	7.49905	237253	0.00648601
cg16194715	10.3005	2.48384	42.7165	0.00131073
cg16215361	7.81797	2.29988	26.5756	0.000987492
cg16356956	19.2414	1.28366	288.419	0.0322946
cg16391792	3.74394	1.06437	13.1695	0.0396699
cg16660041	12.8414	2.14908	76.7314	0.00513002
cg16762386	4.52564	1.13594	18.0304	0.0322992
cg16779976	23.9809	4.23545	135.778	0.000328428
cg16884042	8555.93	21.4141	3.41849e+06	0.00305167
cg16983159	5.69484	1.75559	18.4731	0.00376327
cg17044311	0.18437	0.052827	0.643461	0.00801782
cg17071957	12.9773	2.16084	77.937	0.0050732
cg17136126	19.0404	1.93209	187.639	0.0115977
cg17251713	3.09705	1.05702	9.07428	0.0392964
cg17291001	4.96168	1.23299	19.9663	0.024146
cg17470143	15.5801	3.33231	72.8446	0.000483818
cg17641252	0.299215	0.0928501	0.964237	0.0432837
cg17665193	0.0970155	0.0111995	0.840398	0.0341908
cg17675150	0.144506	0.0424103	0.492383	0.00198358
cg17706173	0.0727414	0.0087731	0.60313	0.0151625
cg17813891	4.68515	1.112	19.7397	0.0353228
cg17895873	1.9145e+09	35.8717	1.02178e+17	0.0185569
cg17998964	65.0376	5.04549	838.35	0.00137041
cg18140857	42.5777	8.17968	221.63	8.31485e-06
cg18142353	0.0200362	0.000420647	0.954365	0.0472938
cg18270343	6.35776	1.6309	24.7845	0.00770811
cg18275051	13.1361	2.97525	57.9975	0.000676355
cg18285544	3.97218e-10	6.80759e-18	0.0231773	0.0176642
cg18299211	4851.76	20.2626	1.16172e+06	0.00239416
cg18328334	9.83443	2.4224	39.9257	0.00138575
cg18370227	0.0946194	0.0092559	0.967257	0.046808
cg18410627	5256.52	2.96334	9.32428e+06	0.0247955
cg18433086	0.147962	0.032826	0.666931	0.0128743
cg18486150	5.14291	1.16646	22.6751	0.030513
cg18515587	8.96957	2.40626	33.435	0.00108334
cg18540325	59.2765	5.76047	609.967	0.000598829
cg18626709	0.000172532	4.02673e-08	0.73924	0.0422779
cg18669588	27.7013	3.63278	211.233	0.00135275
cg18675600	0.0441	0.0074525	0.260961	0.000579767
cg18710383	376.328	6.99154	20256.3	0.00354262
cg18719814	36516.1	63.3943	2.10339e+07	0.00119758
cg18995088	0.0113724	0.00039579	0.32677	0.00898074
cg19062098	1.51742e+06	3.19392	7.20925e+11	0.0328357
cg19096475	26.6966	4.18208	170.42	0.000515117
cg19132372	9.14199	1.50352	55.5871	0.0162717
cg19170321	0.00420637	0.000166157	0.106487	0.000905226
cg19219437	0.0128304	0.000449231	0.366445	0.0108667
cg19224164	9.55584	2.29139	39.8511	0.00194828
cg19248557	16.1481	2.47896	105.19	0.00362044
cg19283196	10.4721	1.32713	82.6337	0.0258477
cg19318511	5.53632e-05	6.36176e-09	0.481799	0.0341973
cg19504888	0.056047	0.00575529	0.545805	0.013088
cg19530885	6.43407	1.76014	23.5193	0.00487954
cg19700658	52.7427	1.47259	1889.05	0.02986
cg19780563	85.4012	1.63788	4452.92	0.0274861
cg19786920	54.168	1.52179	1928.1	0.0284992
cg19815376	10.5582	2.72538	40.9028	0.000647352
cg19853703	66.3462	2.81278	1564.94	0.00928831
cg19868691	6.2067	1.16604	33.0375	0.0323519
cg19884658	4.0904	1.3848	12.0822	0.0108005
cg19906926	20.758	1.86907	230.54	0.0135437
cg20001829	11.967	1.48086	96.7061	0.0198992
cg20240860	30.8601	2.88473	330.134	0.00456696
cg20375554	278.389	7.48444	10354.9	0.0022815
cg20541456	15.2512	1.8123	128.345	0.0121734
cg20813773	14393.1	3.04667	6.79957e+07	0.0265517
cg20910746	9.07119	2.00472	41.0464	0.00419706
cg20938359	5.75013	1.23196	26.8386	0.0260579
cg21068339	1.04817e-06	1.36645e-11	0.0804029	0.0164307
cg21152671	10.995	2.74849	43.9838	0.00070069
cg21289924	6836.15	7.77546	6.01032e+06	0.0106816
cg21492378	0.00518088	0.000527434	0.0508907	6.3393e-06
cg21494776	6.33342	1.68185	23.8501	0.00636328
cg21505886	0.172684	0.0330291	0.902832	0.037426
cg21511069	1.33318e-10	1.33577e-19	0.133061	0.0314967
cg21624282	0.275864	0.0903052	0.842711	0.0238015
cg21636577	29.0593	2.84262	297.064	0.00449988
cg21644628	0.0106969	0.000319177	0.358498	0.0113265
cg21690892	6356.17	7.49319	5.39167e+06	0.0109169
cg21820890	17.1501	4.28784	68.5949	5.86226e-05
cg21922731	19.253	1.50867	245.697	0.0228171
cg22122449	0.0708474	0.0092723	0.541328	0.010726
cg22168676	6.15072	1.86408	20.295	0.0028599
cg22188058	2772.4	9.39975	817701	0.0062909
cg22283058	0.0383998	0.00325029	0.453665	0.00967239
cg22295573	6.96955	1.85871	26.1335	0.00398668
cg22322184	0.00515284	0.000309244	0.0858604	0.000242164
cg22416721	27.3505	1.05064	711.991	0.046627
cg22458065	71.1434	2.06149	2455.21	0.0182575
cg22665276	21.8416	1.08656	439.049	0.0439897
cg22681784	20.7625	2.16989	198.666	0.00848218
cg22843446	15.1245	1.11161	205.785	0.0414097
cg22874695	1619.77	6.01931	435875	0.0096326
cg22937320	18.3049	2.66214	125.865	0.00312357
cg23181170	0.0721638	0.00721965	0.721311	0.025215
cg23322523	4.44954	1.37306	14.4192	0.0128298
cg23389061	115.543	4.25473	3137.7	0.00480876
cg23414431	0.000409279	4.72273e-06	0.0354687	0.000610996
cg23477967	0.145324	0.0439028	0.481043	0.00158735
cg23514672	0.00380881	0.000125869	0.115255	0.00136536
cg23574449	21151.8	119.602	3.74072e+06	0.000162075
cg23580000	716.142	2.1383	239844	0.0266793
cg23610820	73.31	5.60238	959.298	0.00106279
cg23652526	0.000138757	3.7668e-08	0.511136	0.0339937
cg23679724	6.64643	1.52809	28.9086	0.0115603
cg23696886	20.3942	2.24905	184.933	0.00735149
cg23761196	42986.9	11.6917	1.5805e+08	0.0108658
cg23813257	20.6724	1.21027	353.101	0.0364597
cg23818978	0.00288124	0.000214329	0.0387327	1.02336e-05
cg23887102	19.4197	1.96655	191.77	0.0111241
cg24041453	16.0022	1.42057	180.26	0.0248267
cg24075743	0.00443744	9.59128e-05	0.2053	0.00561828
cg24147596	0.292938	0.0872867	0.983112	0.0468631
cg24211742	0.00810124	0.00011445	0.57344	0.0267025
cg24237439	8.8746	1.56497	50.3257	0.0136704
cg24315815	8.62112	2.17718	34.1376	0.00215473
cg24323726	54.9801	8.76478	344.882	1.89445e-05
cg24335149	10.3544	2.49439	42.9822	0.00128823
cg24341129	10.2895	2.31337	45.7663	0.00220293
cg24457521	1825.6	8.53474	390502	0.00608444
cg24497819	5.84647	1.053	32.4608	0.0434862
cg24545967	8.55398	1.25743	58.1904	0.0282261
cg24577137	2563.33	7.05292	931626	0.00907081
cg24602243	2.71707e+06	14.6231	5.0485e+11	0.0166962
cg24621042	26.6794	2.81221	253.108	0.0042273
cg24678320	0.00156945	0.000135486	0.0181802	2.38707e-07
cg24754277	6.19406	1.01076	37.958	0.048663
cg24798047	0.232599	0.05483	0.986727	0.0479189
cg24928378	10.1493	1.24074	83.0225	0.0306859
cg24975222	0.0188577	0.000816803	0.43537	0.0131701
cg25000382	83.1954	1.81271	3818.31	0.0235344
cg25182523	7.68685	2.24256	26.3483	0.00117493
cg25298754	31.4319	5.46857	180.663	0.000111487
cg25355065	1042.4	6.92068	157009	0.00660668
cg25547939	72.3513	3.1588	1657.19	0.00736465
cg25580018	5.29474	1.0996	25.4949	0.0376762
cg25580076	0.104716	0.0238475	0.459812	0.00279744
cg25622628	333.624	1.67814	66326.2	0.0314222
cg25881193	185.203	1.13544	30208.8	0.044555
cg25903497	9.52548	1.27732	71.0352	0.0278971
cg25956985	0.116106	0.0230628	0.584514	0.00902465
cg26014796	0.000765731	9.53206e-07	0.615128	0.0355225
cg26186727	0.219535	0.0563857	0.854745	0.0287957
cg26202340	11.0931	2.13767	57.5665	0.00417996
cg26218269	0.0017378	1.2373e-05	0.244077	0.0117707
cg26323655	0.135048	0.0289876	0.62916	0.010767
cg26333317	7.15078	1.27807	40.0085	0.0251403
cg26394380	7.11625	1.71069	29.6027	0.00697221
cg26410550	0.198699	0.045339	0.870801	0.0320758
cg26504906	13.6699	1.64112	113.865	0.0156067
cg26509022	0.107196	0.0253751	0.452843	0.00238497
cg26527984	130.313	17.0535	995.768	2.68377e-06
cg26608667	0.0445371	0.0115149	0.172259	6.53451e-06
cg26755793	13.4449	2.93381	61.6142	0.000820733
cg26757793	0.115965	0.0197458	0.681054	0.0170689
cg26787239	0.000634761	4.17208e-07	0.965758	0.0489205
cg26815229	73.3307	2.72582	1972.76	0.0105595
cg26866325	9.25505	2.52783	33.8851	0.000778078
cg26887625	3032.09	50.8738	180714	0.000121035
cg26979012	182881	4.03156	8.29591e+09	0.0267736
cg27028749	4450.99	6.49829	3.0487e+06	0.011677
cg27217148	7.79521	1.0136	59.9501	0.0485025
cg27235662	12.6936	1.74313	92.4354	0.0121237
cg27241190	58.1603	1.47371	2295.31	0.0302536
cg27270684	13.1417	1.72786	99.9529	0.0128368
cg27291231	0.160374	0.0294359	0.873757	0.034346
cg27398547	4.60767	1.0523	20.1754	0.0425982
cg27447740	0.104535	0.0131819	0.828986	0.0325583
cg27477990	309058	1.01881	9.37533e+10	0.0496627
cg27488807	0.133702	0.0335674	0.532552	0.00432403
cg27535305	29.0879	1.46657	576.926	0.0270223
cg27579745	225.726	5.0661	10057.5	0.00514886
cg27626318	1.01199e+08	3883.63	2.63702e+12	0.000380855
