# Supplementary material for: Identification of a novel prognostic DNA methylation signature for lung adenocarcinoma based on consensus clustering method
Source: Cancer Med. 2020 Aug 28;9(20):7488–502. doi: 10.1002/cam4.3343 (PMC7571836; doi:10.1002/cam4.3343)
Supplement: Supplementary file 6 — Table S6 [file CAM4-9-7488-s006.xlsx]

## Sheet: Sheet1
Supplementary Table 6. P values of Chi-square test comparing Cluster 5 and the other five clusters.
	AJCC stage	T stage	N stage	M stage	Age	Smoking history	Gender
cluster 1	0.018	0.001	0.348	0.07	0.007	0.527	0.093
cluster 2	0.005	0.021	0.041	0.008	0.014	0.287	0.181
cluster 3	0.01	0.028	0.008	0.356	0.2	0.907	0.771
cluster 4	0.055	0.016	0.03	0.785	0.032	0.099	0.147
