# Supplementary material for: Identification of a novel prognostic DNA methylation signature for lung adenocarcinoma based on consensus clustering method
Source: Cancer Med. 2020 Aug 28;9(20):7488–502. doi: 10.1002/cam4.3343 (PMC7571836; doi:10.1002/cam4.3343)
Supplement: Supplementary file 7 — Table S7 [file CAM4-9-7488-s007.xlsx]

## Sheet: Sheet1
Supplementary Table 7. Information of 98 cluster - specific methylation sites.
	CpG site	conMean	treatMean	logFC	pValue	fdr
Cluster 1	cg23477967	0.263746	0.174319	-0.597424	0.0030375	0.0059388
Cluster 2	cg01818492	0.028761	0.0506523	0.816516	0.00380152	0.00841352
	cg04745805	0.218735	0.366783	0.745744	8.62663e-19	2.66226e-16
	cg05899618	0.192313	0.341921	0.830205	1.23325e-12	5.97439e-11
	cg08724563	0.076889	0.12414	0.691115	7.46776e-13	4.06993e-11
	cg09357097	0.213506	0.345001	0.692325	1.28561e-11	3.73683e-10
	cg09450020	0.0394458	0.0695897	0.819004	0.0148695	0.027126
	cg11378840	0.0296853	0.0540253	0.863888	0.00355056	0.00802095
	cg11882252	0.177769	0.286484	0.688452	2.79399e-07	1.87412e-06
	cg12681402	0.246904	0.371347	0.588816	1.97139e-12	8.37758e-11
	cg16983159	0.177117	0.116187	-0.608251	6.73705e-05	0.000231366
	cg17665193	0.180521	0.278779	0.626953	7.2923e-14	5.29907e-12
	cg19219437	0.081265	0.129114	0.667943	5.34966e-05	0.000192765
	cg26887625	0.0148141	0.0229094	0.628969	0.0221466	0.0380154
Cluster 3	cg03070194	0.0802139	0.052006	-0.625174	0.000509729	0.00121444
	cg03395898	0.214125	0.138612	-0.627407	1.83183e-12	4.43709e-11
	cg03476195	0.288869	0.185317	-0.640417	3.65556e-09	2.84612e-08
	cg04632671	0.0608566	0.164997	1.43895	0.000640455	0.0015094
	cg04745805	0.279193	0.1302	-1.10053	4.97088e-15	2.40812e-13
	cg11378840	0.0380036	0.0242729	-0.646791	0.00305946	0.00623329
	cg14265075	0.184386	0.120575	-0.612798	5.53049e-12	1.09604e-10
	cg14409958	0.26542	0.16503	-0.685552	5.40547e-07	2.40488e-06
	cg17665193	0.217101	0.141757	-0.614948	4.54486e-08	2.44637e-07
	cg18275051	0.276631	0.126008	-1.13445	1.84841e-17	4.02953e-15
	cg18486150	0.282209	0.152885	-0.884313	5.53332e-18	2.41253e-15
	cg20001829	0.164131	0.109243	-0.587314	5.09165e-08	2.70727e-07
	cg20938359	0.260608	0.173078	-0.590464	3.72775e-13	1.01581e-11
	cg25580018	0.120079	0.0754991	-0.66945	0.000277107	0.000698374
	cg26202340	0.199474	0.116991	-0.769797	1.50266e-11	2.62063e-10
Cluster 4	cg00577167	0.519889	0.331269	-0.650199	9.43078e-19	1.86901e-17
	cg01143454	0.288328	0.44796	0.635658	2.67341e-12	1.51377e-11
	cg01946401	0.504886	0.281151	-0.844615	3.08635e-18	5.66946e-17
	cg02829654	0.213422	0.102982	-1.05131	5.53716e-17	7.78775e-16
	cg03070194	0.0803538	0.0468195	-0.779256	0.000244027	0.000499511
	cg03082060	0.38101	0.245077	-0.63659	2.40234e-14	1.83758e-13
	cg03087937	0.603566	0.367208	-0.716916	3.87133e-20	1.29331e-18
	cg03476195	0.291596	0.151576	-0.943929	6.46684e-13	3.97119e-12
	cg03547924	0.482446	0.281573	-0.776855	1.58601e-17	2.52391e-16
	cg03699566	0.595692	0.325251	-0.873014	2.02505e-21	2.20731e-19
	cg03762535	0.573463	0.364947	-0.652014	6.20898e-19	1.4248e-17
	cg03764585	0.196652	0.0923355	-1.09068	1.12871e-19	2.89482e-18
	cg05887405	0.680467	0.427592	-0.670292	4.15283e-20	1.29331e-18
	cg05899618	0.242909	0.149849	-0.696906	3.12211e-05	7.16443e-05
	cg06640279	0.195465	0.122131	-0.678478	5.61305e-10	2.37206e-09
	cg06650260	0.612189	0.370043	-0.726285	1.16554e-16	1.49463e-15
	cg07572341	0.146693	0.0757323	-0.953817	1.28973e-17	2.24929e-16
	cg08141873	0.199015	0.128348	-0.632808	8.89359e-15	8.07834e-14
	cg08996521	0.0778992	0.0458065	-0.766057	2.49238e-15	2.58732e-14
	cg09450020	0.0501027	0.0278178	-0.848879	3.86043e-06	9.72917e-06
	cg09829176	0.143314	0.0949635	-0.593731	1.8742e-09	7.23143e-09
	cg10282491	0.394543	0.243197	-0.698059	4.05682e-20	1.29331e-18
	cg10523671	0.669912	0.369225	-0.859473	1.27984e-23	5.5801e-21
	cg11460364	0.500549	0.324795	-0.623985	5.68294e-15	5.50613e-14
	cg11538128	0.12103	0.0677582	-0.836893	2.20236e-07	6.57691e-07
	cg12167564	0.239612	0.120953	-0.986247	3.1208e-18	5.66946e-17
	cg12743398	0.410833	0.229435	-0.840469	9.0857e-22	1.32045e-19
	cg12914014	0.319223	0.211857	-0.591472	1.45386e-17	2.43801e-16
	cg12978308	0.296845	0.192201	-0.627092	6.42986e-17	8.76068e-16
	cg13288195	0.523176	0.285428	-0.874168	6.29739e-22	1.32045e-19
	cg13705284	0.441475	0.256147	-0.785358	3.82629e-20	1.29331e-18
	cg14106308	0.105223	0.0678098	-0.633879	1.87461e-08	6.43567e-08
	cg14423778	0.433174	0.283484	-0.611682	4.30264e-14	3.12658e-13
	cg14446712	0.119261	0.0755979	-0.65771	2.4859e-11	1.26029e-10
	cg14833385	0.0768103	0.0482165	-0.671772	1.01018e-07	3.16863e-07
	cg15799267	0.342714	0.220927	-0.633433	8.05327e-15	7.47069e-14
	cg16215361	0.592179	0.36058	-0.715715	1.00542e-19	2.73978e-18
	cg16762386	0.558868	0.36334	-0.621188	6.41857e-21	4.23375e-19
	cg16779976	0.418355	0.276082	-0.599632	1.15021e-15	1.28587e-14
	cg16983159	0.173583	0.0810283	-1.09913	3.44351e-14	2.5447e-13
	cg17071957	0.360802	0.205841	-0.809682	9.06877e-21	4.39331e-19
	cg18328334	0.361105	0.1951	-0.888201	5.00626e-20	1.45515e-18
	cg18486150	0.276265	0.17284	-0.676618	5.79547e-10	2.4065e-09
	cg18515587	0.354782	0.188197	-0.914688	9.3251e-19	1.86901e-17
	cg18995088	0.111336	0.0642126	-0.793998	8.39203e-09	3.04911e-08
	cg19219437	0.0980104	0.0639433	-0.616141	0.00084946	0.00166831
	cg19224164	0.222454	0.13353	-0.736344	4.76648e-13	3.01186e-12
	cg19530885	0.46255	0.273185	-0.759729	7.76834e-21	4.23375e-19
	cg20541456	0.205253	0.12308	-0.737809	9.37015e-16	1.0751e-14
	cg20910746	0.485888	0.311683	-0.640542	7.0321e-19	1.533e-17
	cg20938359	0.261279	0.155411	-0.749505	1.30779e-14	1.1291e-13
	cg21152671	0.297552	0.17659	-0.752737	1.13313e-13	8.09912e-13
	cg21494776	0.288912	0.172215	-0.746418	1.30662e-13	9.04265e-13
	cg22295573	0.702959	0.461501	-0.607106	6.97789e-21	4.23375e-19
	cg22681784	0.243267	0.161753	-0.588744	2.50486e-13	1.60606e-12
	cg23477967	0.213702	0.336268	0.654008	0.00188147	0.00350564
	cg24975222	0.149044	0.092346	-0.690614	7.5624e-13	4.51672e-12
	cg25182523	0.467775	0.290149	-0.689018	9.08592e-16	1.07067e-14
	cg25580018	0.119686	0.0713813	-0.745632	2.95947e-07	8.65993e-07
	cg26333317	0.208968	0.126833	-0.720352	2.01804e-13	1.33313e-12
Cluster 5	cg01511567	0.13533	0.210656	0.638405	4.87596e-05	0.000137156
	cg01946401	0.454021	0.718948	0.663129	2.21032e-12	5.0721e-11
	cg02829654	0.18074	0.404465	1.1621	2.71004e-10	3.61664e-09
	cg03070194	0.0723342	0.116898	0.6925	0.017264	0.0295181
	cg03270167	0.0975527	0.152427	0.643863	0.00416802	0.00818584
	cg03395898	0.193122	0.311305	0.688819	3.17924e-06	1.21592e-05
	cg03476195	0.262155	0.398591	0.604487	0.000218289	0.000543853
	cg03764585	0.174192	0.282298	0.696541	7.95171e-06	2.56811e-05
	cg06305609	0.203495	0.375969	0.885624	1.39624e-11	2.43505e-10
	cg06352750	0.0991775	0.223879	1.17463	0.000116408	0.000311373
	cg06640279	0.169157	0.374255	1.14566	8.24168e-13	2.76413e-11
	cg06731484	0.0696574	0.177128	1.34644	0.000522873	0.0012191
	cg06971096	0.386991	0.249392	-0.633886	7.34119e-06	2.42482e-05
	cg07811498	0.0933754	0.142933	0.61422	3.7505e-06	1.39762e-05
	cg08398233	0.389596	0.248523	-0.6486	3.38877e-08	2.02398e-07
	cg08578023	0.130819	0.346756	1.40634	7.0612e-16	7.69671e-14
	cg08996521	0.0705235	0.109501	0.634766	7.07875e-06	2.37321e-05
	cg09357097	0.257596	0.130891	-0.976743	1.19812e-06	5.01414e-06
	cg09450020	0.0492972	0.0233929	-1.07543	0.00199013	0.00401712
	cg09829176	0.127033	0.249186	0.97202	7.83046e-11	1.1738e-09
	cg10282491	0.358723	0.555267	0.630312	9.61994e-09	6.65761e-08
	cg10534672	0.120123	0.182081	0.60007	6.25458e-07	2.81134e-06
	cg11460364	0.457881	0.699266	0.610869	7.35913e-13	2.67382e-11
	cg12045829	0.296247	0.459913	0.634563	4.77347e-08	2.73847e-07
	cg12167564	0.207782	0.407849	0.972969	5.71332e-10	6.73246e-09
	cg12914014	0.293174	0.440429	0.587152	1.3377e-12	3.66504e-11
	cg13705284	0.400307	0.607909	0.602751	3.25572e-12	6.45224e-11
	cg14409958	0.238539	0.382871	0.682632	8.36517e-06	2.6622e-05
	cg14446712	0.105905	0.199697	0.915036	0.000359629	0.00086153
	cg14732540	0.359918	0.636885	0.823366	2.4867e-15	1.807e-13
	cg14833385	0.0657684	0.155359	1.24014	3.65588e-05	0.000105561
	cg15799267	0.31016	0.514087	0.728999	1.51309e-12	3.66504e-11
	cg16983159	0.138413	0.421397	1.6062	4.82983e-13	1.91437e-11
	cg18328334	0.323733	0.515772	0.671929	7.59615e-10	7.88553e-09
	cg18515587	0.316459	0.519249	0.71441	1.08341e-08	7.26719e-08
	cg19219437	0.0963991	0.0614598	-0.649378	0.000624705	0.00140398
	cg19224164	0.1911	0.433082	1.18031	5.23277e-17	7.60497e-15
	cg19530885	0.419975	0.638356	0.60406	5.7394e-11	9.26806e-10
	cg19868691	0.210072	0.325679	0.632565	5.94598e-05	0.000165124
	cg19884658	0.401521	0.604535	0.590351	2.59737e-08	1.59501e-07
	cg20541456	0.185255	0.298715	0.689258	4.2098e-07	2.03941e-06
	cg20938359	0.23518	0.385452	0.712783	4.10141e-09	3.08313e-08
	cg21152671	0.264293	0.478192	0.85545	2.78946e-12	5.98672e-11
	cg21494776	0.255798	0.474775	0.89224	2.55915e-09	2.10527e-08
	cg23389061	0.0587358	0.106741	0.861795	0.000136305	0.000360175
	cg23696886	0.0971513	0.228759	1.23552	5.37737e-09	3.97378e-08
	cg24237439	0.150192	0.272624	0.8601	3.27288e-09	2.59966e-08
	cg24928378	0.120495	0.186801	0.632531	0.00867384	0.0155629
	cg25182523	0.426573	0.64695	0.600861	1.46314e-12	3.66504e-11
	cg25580018	0.102953	0.230727	1.1642	3.55848e-05	0.000103433
	cg26202340	0.177473	0.295019	0.733212	6.51038e-07	2.8672e-06
	cg26333317	0.184242	0.355789	0.949422	6.65669e-09	4.83719e-08
	cg26815229	0.1341	0.224384	0.742665	1.67457e-08	1.10623e-07
	cg26866325	0.38733	0.621778	0.682838	6.53497e-14	3.16583e-12
	cg27217148	0.189984	0.305737	0.686409	9.41598e-10	9.54736e-09
	cg27270684	0.217365	0.364699	0.746583	3.6579e-10	4.69071e-09
