# Supplementary material for: Identification of a novel prognostic DNA methylation signature for lung adenocarcinoma based on consensus clustering method
Source: Cancer Med. 2020 Aug 28;9(20):7488–502. doi: 10.1002/cam4.3343 (PMC7571836; doi:10.1002/cam4.3343)
Supplement: Supplementary file 8 — Table S8 [file CAM4-9-7488-s008.xlsx]

## Sheet: Supplementary Table 9
Supplementary Table 8. Multivariate COX regression for the 16 cluster-specific CpG sites.
id	coef	HR
cg02829654	1.5884	4.89589
cg03270167	3.12104	22.67
cg03476195	2.01061	7.46787
cg06352750	7.47673	1766.45
cg06971096	-1.50269	0.22253
cg08578023	-2.94173	0.0527745
cg09450020	-3.93422	0.019561
cg12914014	-2.33688	0.0966282
cg14446712	-9.74108	5.88167e-05
cg18328334	2.68697	14.6871
cg19219437	-2.28242	0.102037
cg19868691	2.13579	8.46375
cg20938359	-2.36786	0.0936807
cg24928378	1.89884	6.67815
cg26202340	1.60215	4.96371
cg27217148	2.99832	20.0519
