# Supplementary material for: Identification of a novel prognostic DNA methylation signature for lung adenocarcinoma based on consensus clustering method
Source: Cancer Med. 2020 Aug 28;9(20):7488–502. doi: 10.1002/cam4.3343 (PMC7571836; doi:10.1002/cam4.3343)
Supplement: Supplementary file 9 — Table S9 [file CAM4-9-7488-s009.xlsx]

## Sheet: egfrkras
Supplementary Table 9. Available EGFR and KRAS mutaion data.
	EGFR	KRAS
TCGA-69-8255	Wildtype	Wildtype
TCGA-MP-A4TK	Wildtype	Wildtype
TCGA-55-8204	Wildtype	Wildtype
TCGA-44-3917	Wildtype	Wildtype
TCGA-86-8674	Wildtype	Wildtype
TCGA-78-7163	Wildtype	Wildtype
TCGA-78-7153	Wildtype	Wildtype
TCGA-86-7955	Wildtype	Wildtype
TCGA-78-8640	Wildtype	Wildtype
TCGA-49-6745	Wildtype	Wildtype
TCGA-78-8648	Wildtype	Wildtype
TCGA-44-5644	Wildtype	Wildtype
TCGA-44-8120	Wildtype	Wildtype
TCGA-44-2666	Wildtype	Wildtype
TCGA-05-5420	Wildtype	Wildtype
TCGA-97-8174	Wildtype	Wildtype
TCGA-44-6144	Wildtype	Wildtype
TCGA-95-8494	Wildtype	Wildtype
TCGA-69-A59K	Wildtype	Wildtype
TCGA-55-6712	Wildtype	Wildtype
TCGA-44-A47B	Wildtype	Wildtype
TCGA-62-A46V	Wildtype	Wildtype
TCGA-05-4384	Wildtype	Wildtype
TCGA-55-6982	Wildtype	Wildtype
TCGA-62-A46Y	Wildtype	Wildtype
TCGA-38-4631	Wildtype	Wildtype
TCGA-44-6779	Wildtype	Wildtype
TCGA-50-8460	Wildtype	Wildtype
TCGA-55-6969	Wildtype	Wildtype
TCGA-MP-A4TA	Wildtype	Wildtype
TCGA-55-A48X	Wildtype	Wildtype
TCGA-55-8299	Wildtype	Wildtype
TCGA-44-6147	Wildtype	Wildtype
TCGA-44-7660	Wildtype	Wildtype
TCGA-55-7573	Wildtype	Wildtype
TCGA-49-AAR0	Wildtype	Wildtype
TCGA-78-8660	Wildtype	Wildtype
TCGA-05-4396	Wildtype	Wildtype
TCGA-86-8585	Wildtype	Wildtype
TCGA-49-4488	Wildtype	Wildtype
TCGA-38-4632	Wildtype	Wildtype
TCGA-L9-A7SV	Wildtype	Wildtype
TCGA-55-8085	Wildtype	Wildtype
TCGA-MP-A4TI	Wildtype	Wildtype
TCGA-91-6835	Wildtype	Wildtype
TCGA-50-6592	Wildtype	Wildtype
TCGA-91-8497	Wildtype	Wildtype
TCGA-50-6593	Wildtype	Wildtype
TCGA-50-5045	Wildtype	Wildtype
TCGA-44-2668	Wildtype	Wildtype
TCGA-50-5939	Wildtype	Wildtype
TCGA-97-A4M0	Wildtype	Wildtype
TCGA-86-8669	Wildtype	Wildtype
TCGA-73-4676	Wildtype	Wildtype
TCGA-05-5425	Wildtype	Wildtype
TCGA-50-5930	Wildtype	Wildtype
TCGA-55-8301	Wildtype	Wildtype
TCGA-49-AARE	Wildtype	Wildtype
TCGA-93-7348	Wildtype	Wildtype
TCGA-55-7724	Wildtype	Wildtype
TCGA-62-8399	Wildtype	Wildtype
TCGA-55-6986	Wildtype	Wildtype
TCGA-55-8091	Wildtype	Wildtype
TCGA-S2-AA1A	Wildtype	Wildtype
TCGA-91-6831	Wildtype	Wildtype
TCGA-55-6987	Wildtype	Wildtype
TCGA-95-7043	Wildtype	Wildtype
TCGA-MP-A4TC	Wildtype	Wildtype
TCGA-78-7152	Wildtype	Wildtype
TCGA-73-A9RS	Wildtype	Wildtype
TCGA-50-5935	Wildtype	Wildtype
TCGA-93-A4JP	Wildtype	Wildtype
TCGA-86-8358	Wildtype	Wildtype
TCGA-78-7156	Wildtype	Wildtype
TCGA-50-5946	Wildtype	Wildtype
TCGA-97-7553	Wildtype	Wildtype
TCGA-55-6968	Wildtype	Wildtype
TCGA-62-A46P	Wildtype	Wildtype
TCGA-62-A472	Wildtype	Wildtype
TCGA-MP-A4TD	Wildtype	Wildtype
TCGA-69-7764	Wildtype	Wildtype
TCGA-55-7995	Wildtype	Wildtype
TCGA-50-5055	Wildtype	Wildtype
TCGA-55-8089	Wildtype	Wildtype
TCGA-67-4679	Wildtype	Wildtype
TCGA-55-6972	Wildtype	Wildtype
TCGA-53-7626	Wildtype	Wildtype
TCGA-44-A47G	Wildtype	Wildtype
TCGA-NJ-A7XG	Wildtype	Wildtype
TCGA-91-6830	Wildtype	Wildtype
TCGA-75-5146	Wildtype	Wildtype
TCGA-55-A492	Wildtype	Wildtype
TCGA-44-6778	Wildtype	Wildtype
TCGA-78-7535	Wildtype	Wildtype
TCGA-80-5611	Wildtype	Wildtype
TCGA-69-7763	Wildtype	Wildtype
TCGA-55-7994	Wildtype	Wildtype
TCGA-50-5942	Wildtype	Wildtype
TCGA-55-6543	Wildtype	Wildtype
TCGA-78-7542	Wildtype	Wildtype
TCGA-69-8254	Wildtype	Wildtype
TCGA-67-6216	Wildtype	Wildtype
TCGA-MP-A4TH	Wildtype	Wildtype
TCGA-91-6847	Wildtype	Wildtype
TCGA-93-7347	Wildtype	Wildtype
TCGA-50-6590	Wildtype	Wildtype
TCGA-49-AAR4	Wildtype	Wildtype
TCGA-05-5429	Wildtype	Wildtype
TCGA-95-7948	Wildtype	Wildtype
TCGA-78-7149	Wildtype	Wildtype
TCGA-78-7154	Wildtype	Wildtype
TCGA-J2-A4AE	Wildtype	Wildtype
TCGA-55-7725	Wildtype	Wildtype
TCGA-97-7937	Wildtype	Wildtype
TCGA-62-A471	Wildtype	Wildtype
TCGA-49-AAR9	Wildtype	Wildtype
TCGA-49-4514	Wildtype	Wildtype
TCGA-44-A479	Wildtype	Wildtype
TCGA-L4-A4E5	Wildtype	Wildtype
TCGA-78-7150	Wildtype	Wildtype
TCGA-44-6775	Wildtype	Wildtype
TCGA-MP-A4T4	Wildtype	Wildtype
TCGA-86-8279	Wildtype	Wildtype
TCGA-05-4405	Wildtype	Wildtype
TCGA-05-5715	Wildtype	Wildtype
TCGA-62-8395	Wildtype	Wildtype
TCGA-49-AAQV	Wildtype	Wildtype
TCGA-49-4487	Wildtype	Wildtype
TCGA-91-A4BC	Wildtype	Wildtype
TCGA-50-6597	Wildtype	Wildtype
TCGA-J2-A4AG	Wildtype	Wildtype
TCGA-55-8621	Wildtype	Wildtype
TCGA-35-5375	Wildtype	Wildtype
TCGA-J2-A4AD	Wildtype	Wildtype
TCGA-78-7536	Wildtype	Wildtype
TCGA-86-6562	Wildtype	Wildtype
TCGA-MP-A5C7	Wildtype	Wildtype
TCGA-99-AA5R	Wildtype	Wildtype
TCGA-49-AARN	Wildtype	Wildtype
TCGA-78-7537	Wildtype	Wildtype
TCGA-95-A4VK	Wildtype	Wildtype
TCGA-44-8119	Wildtype	Wildtype
TCGA-49-4512	Wildtype	Wildtype
TCGA-44-7669	Wildtype	Wildtype
TCGA-NJ-A4YF	Wildtype	Wildtype
TCGA-78-7146	Wildtype	Wildtype
TCGA-55-7227	Wildtype	Wildtype
TCGA-44-7662	Wildtype	Wildtype
TCGA-50-5044	Wildtype	Wildtype
TCGA-50-8457	Wildtype	Wildtype
TCGA-05-4424	Wildtype	Wildtype
TCGA-78-8662	Wildtype	Wildtype
TCGA-97-A4LX	Wildtype	Wildtype
TCGA-78-7220	Wildtype	Wildtype
TCGA-38-7271	Wildtype	Wildtype
TCGA-55-8620	Wildtype	Wildtype
TCGA-86-7954	Wildtype	Wildtype
TCGA-55-A57B	Wildtype	Wildtype
TCGA-44-6777	Wildtype	Wildtype
TCGA-97-A4M2	Wildtype	Wildtype
TCGA-55-7903	Wildtype	Wildtype
TCGA-73-7499	Wildtype	Wildtype
TCGA-55-8505	Wildtype	Wildtype
TCGA-55-8208	Wildtype	Wildtype
TCGA-55-A4DG	Wildtype	Wildtype
TCGA-55-A491	Wildtype	Wildtype
TCGA-MP-A4SV	Wildtype	Wildtype
TCGA-55-8205	Wildtype	Wildtype
TCGA-49-6744	Wildtype	Wildtype
TCGA-44-2665	Wildtype	Wildtype
TCGA-75-6214	Wildtype	Wildtype
TCGA-55-8092	Wildtype	Wildtype
TCGA-MN-A4N4	Wildtype	Wildtype
TCGA-86-8671	Wildtype	Wildtype
TCGA-67-6215	Wildtype	Wildtype
TCGA-78-7159	Wildtype	Wildtype
TCGA-86-A4P7	Wildtype	Wildtype
TCGA-55-7727	Wildtype	Wildtype
TCGA-44-2656	Wildtype	Wildtype
TCGA-05-5428	Wildtype	Wildtype
TCGA-55-A4DF	Wildtype	Wildtype
TCGA-44-4112	Wildtype	Wildtype
TCGA-49-AAR3	Wildtype	Wildtype
TCGA-44-7670	Wildtype	Wildtype
TCGA-97-7552	Wildtype	Wildtype
TCGA-L9-A444	Wildtype	Wildtype
TCGA-99-7458	Wildtype	Wildtype
TCGA-L9-A5IP	Wildtype	Wildtype
TCGA-MN-A4N1	Wildtype	Wildtype
TCGA-86-7711	Wildtype	Wildtype
TCGA-86-8073	Wildtype	Wildtype
TCGA-93-8067	Wildtype	Wildtype
TCGA-55-7913	Wildtype	Wildtype
TCGA-55-8507	Wildtype	Wildtype
TCGA-44-3918	Wildtype	Wildtype
TCGA-49-6767	Wildtype	Wildtype
TCGA-50-5072	Wildtype	Wildtype
TCGA-91-6840	Wildtype	Wildtype
TCGA-55-6978	Wildtype	Wildtype
TCGA-73-4658	Wildtype	Wildtype
TCGA-50-5931	Wildtype	Wildtype
TCGA-97-A4M3	Wildtype	Wildtype
TCGA-50-7109	Wildtype	Wildtype
TCGA-44-6145	Wildtype	Wildtype
TCGA-86-6851	Wildtype	Wildtype
TCGA-78-7162	Wildtype	Wildtype
TCGA-55-5899	Wildtype	Wildtype
TCGA-55-A48Y	Wildtype	Wildtype
TCGA-91-6829	Wildtype	Wildtype
TCGA-50-6594	Wildtype	Wildtype
TCGA-44-7667	Wildtype	Wildtype
TCGA-50-5068	Wildtype	Wildtype
TCGA-91-6848	Wildtype	Wildtype
TCGA-44-7659	Wildtype	Wildtype
TCGA-NJ-A4YQ	Wildtype	Wildtype
TCGA-62-A46O	Wildtype	Wildtype
TCGA-44-A4SS	Wildtype	Wildtype
TCGA-50-5049	Wildtype	Wildtype
TCGA-86-7714	Wildtype	Wildtype
TCGA-97-8175	Wildtype	Wildtype
TCGA-64-1679	Wildtype	Wildtype
TCGA-75-5147	Wildtype	Wildtype
TCGA-55-8510	Wildtype	Wildtype
TCGA-64-5781	Wildtype	Wildtype
TCGA-L9-A8F4	Wildtype	Wildtype
TCGA-55-8511	Wildtype	Wildtype
TCGA-44-6774	Wildtype	Wildtype
TCGA-55-8614	Wildtype	Wildtype
TCGA-55-6970	Wildtype	Wildtype
TCGA-MP-A4T2	Wildtype	Wildtype
TCGA-L9-A743	Wildtype	Wildtype
TCGA-75-5125	Wildtype	Wildtype
TCGA-97-7547	Wildtype	Wildtype
TCGA-MP-A4T7	Wildtype	Wildtype
TCGA-91-A4BD	Wildtype	Wildtype
TCGA-86-8673	Wildtype	Wildtype
TCGA-55-6985	Wildtype	Wildtype
TCGA-53-7624	Wildtype	Wildtype
TCGA-91-8499	Wildtype	Wildtype
TCGA-86-7701	Wildtype	Wildtype
TCGA-78-7633	Wildtype	Wildtype
TCGA-95-7944	Wildtype	Wildtype
TCGA-49-6761	Wildtype	Wildtype
TCGA-55-7574	Wildtype	Wildtype
TCGA-55-6971	Wildtype	Wildtype
TCGA-91-7771	Wildtype	Wildtype
TCGA-50-5066	Wildtype	Wildtype
TCGA-44-5643	Wildtype	Wildtype
TCGA-97-A4M1	Mutation	Wildtype
TCGA-78-7155	Mutation	Wildtype
TCGA-55-7570	Mutation	Wildtype
TCGA-86-8075	Mutation	Wildtype
TCGA-97-8171	Mutation	Wildtype
TCGA-55-A48Z	Mutation	Wildtype
TCGA-55-6981	Mutation	Wildtype
TCGA-71-6725	Mutation	Wildtype
TCGA-50-5933	Mutation	Wildtype
TCGA-55-8206	Mutation	Wildtype
TCGA-69-7760	Mutation	Wildtype
TCGA-64-1681	Mutation	Wildtype
TCGA-O1-A52J	Mutation	Wildtype
TCGA-86-8055	Mutation	Wildtype
TCGA-86-8280	Mutation	Wildtype
TCGA-05-5423	Mutation	Wildtype
TCGA-97-8552	Mutation	Wildtype
TCGA-38-6178	Mutation	Wildtype
TCGA-05-4425	Mutation	Wildtype
TCGA-55-6980	Mutation	Wildtype
TCGA-49-4490	Mutation	Wildtype
TCGA-44-A4SU	Mutation	Wildtype
TCGA-97-A4M7	Mutation	Wildtype
TCGA-62-A46U	Mutation	Wildtype
TCGA-50-6591	Mutation	Wildtype
TCGA-75-7025	Mutation	Wildtype
TCGA-67-6217	Mutation	Wildtype
TCGA-95-7947	Mutation	Wildtype
TCGA-62-8394	Mutation	Wildtype
TCGA-86-8668	Mutation	Wildtype
TCGA-MP-A4T9	Mutation	Wildtype
TCGA-55-8087	Mutation	Wildtype
TCGA-69-7765	Mutation	Wildtype
TCGA-97-A4M6	Mutation	Wildtype
TCGA-75-6212	Mutation	Wildtype
TCGA-91-8496	Mutation	Wildtype
TCGA-MP-A4SW	Mutation	Wildtype
TCGA-55-6979	Mutation	Wildtype
TCGA-J2-8192	Mutation	Wildtype
TCGA-62-8397	Mutation	Wildtype
TCGA-55-8096	Mutation	Wildtype
TCGA-62-8402	Mutation	Wildtype
TCGA-MP-A4T6	Mutation	Wildtype
TCGA-71-8520	Mutation	Wildtype
TCGA-49-6743	Mutation	Wildtype
TCGA-50-6595	Mutation	Wildtype
TCGA-L9-A50W	Mutation	Wildtype
TCGA-44-5645	Mutation	Wildtype
TCGA-78-7158	Mutation	Wildtype
TCGA-78-7147	Mutation	Wildtype
TCGA-97-8177	Mutation	Wildtype
TCGA-55-6975	Wildtype	Mutation
TCGA-69-7978	Wildtype	Mutation
TCGA-99-8028	Wildtype	Mutation
TCGA-86-8056	Wildtype	Mutation
TCGA-MP-A4T8	Wildtype	Mutation
TCGA-86-A4JF	Wildtype	Mutation
TCGA-86-8359	Wildtype	Mutation
TCGA-05-4415	Wildtype	Mutation
TCGA-86-A456	Wildtype	Mutation
TCGA-91-6836	Wildtype	Mutation
TCGA-99-8025	Wildtype	Mutation
TCGA-55-7284	Wildtype	Mutation
TCGA-86-7713	Wildtype	Mutation
TCGA-91-6828	Wildtype	Mutation
TCGA-64-5774	Wildtype	Mutation
TCGA-MP-A4SY	Wildtype	Mutation
TCGA-95-7567	Wildtype	Mutation
TCGA-49-AARQ	Wildtype	Mutation
TCGA-55-7283	Wildtype	Mutation
TCGA-MP-A4TE	Wildtype	Mutation
TCGA-55-A494	Wildtype	Mutation
TCGA-93-A4JO	Wildtype	Mutation
TCGA-86-8076	Wildtype	Mutation
TCGA-55-6642	Wildtype	Mutation
TCGA-55-7907	Wildtype	Mutation
TCGA-MP-A4TF	Wildtype	Mutation
TCGA-44-6776	Wildtype	Mutation
TCGA-50-5932	Wildtype	Mutation
TCGA-05-4417	Wildtype	Mutation
TCGA-99-8033	Wildtype	Mutation
TCGA-62-8398	Wildtype	Mutation
TCGA-NJ-A4YP	Wildtype	Mutation
TCGA-50-5051	Wildtype	Mutation
TCGA-55-8302	Wildtype	Mutation
TCGA-05-4433	Wildtype	Mutation
TCGA-55-7815	Wildtype	Mutation
TCGA-4B-A93V	Wildtype	Mutation
TCGA-J2-8194	Wildtype	Mutation
TCGA-78-8655	Wildtype	Mutation
TCGA-69-7974	Wildtype	Mutation
TCGA-97-7554	Wildtype	Mutation
TCGA-62-A46S	Wildtype	Mutation
TCGA-05-4390	Wildtype	Mutation
TCGA-44-7661	Wildtype	Mutation
TCGA-78-7167	Wildtype	Mutation
TCGA-69-7973	Wildtype	Mutation
TCGA-97-A4M5	Wildtype	Mutation
TCGA-55-7910	Wildtype	Mutation
TCGA-NJ-A55R	Wildtype	Mutation
TCGA-73-7498	Wildtype	Mutation
TCGA-78-7166	Wildtype	Mutation
TCGA-44-A47F	Wildtype	Mutation
TCGA-55-8090	Wildtype	Mutation
TCGA-55-7911	Wildtype	Mutation
TCGA-55-8203	Wildtype	Mutation
TCGA-78-7539	Wildtype	Mutation
TCGA-83-5908	Wildtype	Mutation
TCGA-55-7726	Wildtype	Mutation
TCGA-69-7980	Wildtype	Mutation
TCGA-64-5775	Wildtype	Mutation
TCGA-78-7160	Wildtype	Mutation
TCGA-86-7953	Wildtype	Mutation
TCGA-99-8032	Wildtype	Mutation
TCGA-55-6984	Wildtype	Mutation
TCGA-44-7672	Wildtype	Mutation
TCGA-44-A47A	Wildtype	Mutation
TCGA-55-7576	Wildtype	Mutation
TCGA-55-8615	Wildtype	Mutation
TCGA-L9-A443	Wildtype	Mutation
TCGA-53-7813	Wildtype	Mutation
TCGA-55-A490	Wildtype	Mutation
TCGA-55-8514	Wildtype	Mutation
TCGA-05-4427	Wildtype	Mutation
TCGA-50-5941	Wildtype	Mutation
TCGA-NJ-A4YG	Wildtype	Mutation
TCGA-69-8253	Wildtype	Mutation
TCGA-95-A4VN	Wildtype	Mutation
TCGA-55-8512	Wildtype	Mutation
TCGA-55-8094	Wildtype	Mutation
TCGA-78-7145	Wildtype	Mutation
TCGA-55-7914	Wildtype	Mutation
TCGA-80-5608	Wildtype	Mutation
TCGA-78-7161	Wildtype	Mutation
TCGA-44-8117	Wildtype	Mutation
TCGA-49-AARO	Wildtype	Mutation
TCGA-55-8097	Wildtype	Mutation
TCGA-78-7148	Wildtype	Mutation
TCGA-78-7540	Wildtype	Mutation
TCGA-64-5778	Wildtype	Mutation
TCGA-64-5815	Wildtype	Mutation
TCGA-62-A46R	Wildtype	Mutation
TCGA-MN-A4N5	Wildtype	Mutation
TCGA-75-6206	Wildtype	Mutation
TCGA-44-7671	Wildtype	Mutation
TCGA-91-6849	Wildtype	Mutation
TCGA-75-7027	Wildtype	Mutation
TCGA-55-7281	Wildtype	Mutation
TCGA-95-7562	Wildtype	Mutation
TCGA-95-7039	Mutation	Mutation
TCGA-55-8616	Mutation	Mutation
