# Supplementary material for: Identification of a novel prognostic DNA methylation signature for lung adenocarcinoma based on consensus clustering method
Source: Cancer Med. 2020 Aug 28;9(20):7488–502. doi: 10.1002/cam4.3343 (PMC7571836; doi:10.1002/cam4.3343)
Supplement: Supplementary file 10 — Table S10 [file CAM4-9-7488-s010.xlsx]

## Sheet: gsea_report_for_high_1582882917
Supplementary Table 10. GSEA results.
NAME	GS<br> follow link to MSigDB	GS DETAILS	SIZE	ES	NES	NOM p-val	FDR q-val	FWER p-val	RANK AT MAX	LEADING EDGE
GO_DE_NOVO_PROTEIN_FOLDING	GO_DE_NOVO_PROTEIN_FOLDING	Details ...	41	0.671727	2.12798	0	0.0226347	0.108	10075	tags=63%, list=18%, signal=77%
GO_ANTIGEN_PROCESSING_AND_PRESENTATION_OF_PEPTIDE_ANTIGEN	GO_ANTIGEN_PROCESSING_AND_PRESENTATION_OF_PEPTIDE_ANTIGEN	Details ...	165	0.600445	2.13042	0	0.0232041	0.106	6716	tags=47%, list=12%, signal=53%
GO_REGULATION_OF_TRANSCRIPTION_FROM_RNA_POLYMERASE_II_PROMOTER_IN_RESPONSE_TO_HYPOXIA	GO_REGULATION_OF_TRANSCRIPTION_FROM_RNA_POLYMERASE_II_PROMOTER_IN_RESPONSE_TO_HYPOXIA	Details ...	76	0.672562	2.12205	0.00201613	0.0233859	0.115	6691	tags=54%, list=12%, signal=61%
GO_MORPHOGENESIS_OF_A_POLARIZED_EPITHELIUM	GO_MORPHOGENESIS_OF_A_POLARIZED_EPITHELIUM	Details ...	139	0.573368	2.13112	0	0.0243564	0.104	8249	tags=48%, list=15%, signal=56%
GO_CHAPERONE_COFACTOR_DEPENDENT_PROTEIN_REFOLDING	GO_CHAPERONE_COFACTOR_DEPENDENT_PROTEIN_REFOLDING	Details ...	32	0.702131	2.13535	0	0.0251149	0.102	4415	tags=53%, list=8%, signal=58%
GO_REGULATION_OF_STEM_CELL_DIFFERENTIATION	GO_REGULATION_OF_STEM_CELL_DIFFERENTIATION	Details ...	111	0.579083	2.11064	0	0.0259633	0.129	7989	tags=49%, list=14%, signal=57%
GO_FC_EPSILON_RECEPTOR_SIGNALING_PATHWAY	GO_FC_EPSILON_RECEPTOR_SIGNALING_PATHWAY	Details ...	118	0.578562	2.14219	0	0.0260554	0.088	6202	tags=43%, list=11%, signal=48%
GO_RESPONSE_TO_INTERLEUKIN_1	GO_RESPONSE_TO_INTERLEUKIN_1	Details ...	194	0.567814	2.18086	0	0.0262543	0.058	11553	tags=54%, list=20%, signal=67%
GO_INTERLEUKIN_1_MEDIATED_SIGNALING_PATHWAY	GO_INTERLEUKIN_1_MEDIATED_SIGNALING_PATHWAY	Details ...	99	0.64034	2.19535	0.00395257	0.0265866	0.046	8148	tags=54%, list=14%, signal=62%
GO_CHAPERONE_MEDIATED_PROTEIN_FOLDING	GO_CHAPERONE_MEDIATED_PROTEIN_FOLDING	Details ...	59	0.610934	2.13594	0	0.0268025	0.1	7829	tags=47%, list=14%, signal=55%
GO_HEMATOPOIETIC_STEM_CELL_DIFFERENTIATION	GO_HEMATOPOIETIC_STEM_CELL_DIFFERENTIATION	Details ...	79	0.652547	2.14508	0	0.0272074	0.087	7425	tags=56%, list=13%, signal=64%
GO_REGULATION_OF_ESTABLISHMENT_OF_PLANAR_POLARITY	GO_REGULATION_OF_ESTABLISHMENT_OF_PLANAR_POLARITY	Details ...	109	0.626971	2.16958	0.00200803	0.0274504	0.068	7647	tags=53%, list=14%, signal=61%
GO_POSITIVE_REGULATION_OF_CANONICAL_WNT_SIGNALING_PATHWAY	GO_POSITIVE_REGULATION_OF_CANONICAL_WNT_SIGNALING_PATHWAY	Details ...	141	0.532149	2.10075	0	0.0284201	0.149	9207	tags=43%, list=16%, signal=52%
GO_ANTIGEN_PROCESSING_AND_PRESENTATION_OF_PEPTIDE_ANTIGEN_VIA_MHC_CLASS_I	GO_ANTIGEN_PROCESSING_AND_PRESENTATION_OF_PEPTIDE_ANTIGEN_VIA_MHC_CLASS_I	Details ...	88	0.694806	2.18683	0	0.0287455	0.054	6691	tags=56%, list=12%, signal=63%
GO_REGULATION_OF_HEMATOPOIETIC_PROGENITOR_CELL_DIFFERENTIATION	GO_REGULATION_OF_HEMATOPOIETIC_PROGENITOR_CELL_DIFFERENTIATION	Details ...	82	0.641888	2.14699	0	0.0291639	0.087	7425	tags=55%, list=13%, signal=63%
GO_REGULATION_OF_CELLULAR_AMINO_ACID_METABOLIC_PROCESS	GO_REGULATION_OF_CELLULAR_AMINO_ACID_METABOLIC_PROCESS	Details ...	60	0.759895	2.15859	0.00198413	0.029212	0.083	7425	tags=67%, list=13%, signal=77%
GO_NEGATIVE_REGULATION_OF_CELL_CYCLE_G2_M_PHASE_TRANSITION	GO_NEGATIVE_REGULATION_OF_CELL_CYCLE_G2_M_PHASE_TRANSITION		101	0.670096	2.08968	0.002	0.0295159	0.164	5687	tags=52%, list=10%, signal=58%
GO_SUBSTANTIA_NIGRA_DEVELOPMENT	GO_SUBSTANTIA_NIGRA_DEVELOPMENT		43	0.621467	2.07895	0	0.0305591	0.178	9396	tags=53%, list=17%, signal=64%
GO_NEGATIVE_REGULATION_OF_CELL_CYCLE_PHASE_TRANSITION	GO_NEGATIVE_REGULATION_OF_CELL_CYCLE_PHASE_TRANSITION	Details ...	246	0.555235	2.09045	0.00202429	0.030749	0.164	7801	tags=44%, list=14%, signal=51%
GO_REGULATION_OF_CELLULAR_KETONE_METABOLIC_PROCESS	GO_REGULATION_OF_CELLULAR_KETONE_METABOLIC_PROCESS		133	0.545416	2.08471	0	0.0309059	0.174	7706	tags=43%, list=14%, signal=50%
GO_ERROR_FREE_TRANSLESION_SYNTHESIS	GO_ERROR_FREE_TRANSLESION_SYNTHESIS		19	0.811218	2.08211	0	0.0309989	0.177	6628	tags=68%, list=12%, signal=77%
GO_PROTEIN_MODIFICATION_BY_SMALL_PROTEIN_REMOVAL	GO_PROTEIN_MODIFICATION_BY_SMALL_PROTEIN_REMOVAL		299	0.506127	2.06704	0	0.0318778	0.202	7669	tags=36%, list=14%, signal=42%
KEGG_PENTOSE_PHOSPHATE_PATHWAY	KEGG_PENTOSE_PHOSPHATE_PATHWAY		27	0.699868	2.06412	0	0.0319119	0.21	6256	tags=48%, list=11%, signal=54%
GO_ANTIGEN_PROCESSING_AND_PRESENTATION	GO_ANTIGEN_PROCESSING_AND_PRESENTATION		200	0.56239	2.06904	0	0.0321302	0.197	6189	tags=43%, list=11%, signal=48%
GO_NIK_NF_KAPPAB_SIGNALING	GO_NIK_NF_KAPPAB_SIGNALING		170	0.514822	2.07083	0	0.0322483	0.193	8591	tags=41%, list=15%, signal=48%
GO_POSITIVE_REGULATION_OF_WNT_SIGNALING_PATHWAY	GO_POSITIVE_REGULATION_OF_WNT_SIGNALING_PATHWAY		172	0.509151	2.07205	0	0.0328563	0.191	8605	tags=41%, list=15%, signal=49%
GO_PROTEIN_FOLDING	GO_PROTEIN_FOLDING		224	0.54074	2.0591	0	0.0330157	0.218	10215	tags=49%, list=18%, signal=60%
GO_MITOTIC_SPINDLE_ORGANIZATION	GO_MITOTIC_SPINDLE_ORGANIZATION		103	0.662071	2.05426	0	0.0348073	0.229	6531	tags=55%, list=12%, signal=62%
GO_ANTIGEN_PROCESSING_AND_PRESENTATION_OF_EXOGENOUS_PEPTIDE_ANTIGEN_VIA_MHC_CLASS_I	GO_ANTIGEN_PROCESSING_AND_PRESENTATION_OF_EXOGENOUS_PEPTIDE_ANTIGEN_VIA_MHC_CLASS_I	Details ...	72	0.739573	2.19639	0	0.0354488	0.046	8572	tags=71%, list=15%, signal=83%
GO_REGULATION_OF_RESPONSE_TO_INTERFERON_GAMMA	GO_REGULATION_OF_RESPONSE_TO_INTERFERON_GAMMA		25	0.676688	2.05087	0	0.0359017	0.237	13194	tags=64%, list=23%, signal=83%
GO_REGULATION_OF_CELLULAR_AMINE_METABOLIC_PROCESS	GO_REGULATION_OF_CELLULAR_AMINE_METABOLIC_PROCESS		79	0.639919	2.0447	0.00398406	0.036931	0.248	7425	tags=54%, list=13%, signal=63%
GO_CELL_CYCLE_G2_M_PHASE_TRANSITION	GO_CELL_CYCLE_G2_M_PHASE_TRANSITION		265	0.590915	2.04502	0.0020284	0.0379852	0.247	6983	tags=46%, list=12%, signal=52%
GO_NON_CANONICAL_WNT_SIGNALING_PATHWAY	GO_NON_CANONICAL_WNT_SIGNALING_PATHWAY		149	0.522849	2.03671	0.00197628	0.0392049	0.257	7557	tags=43%, list=13%, signal=49%
GO_POST_EMBRYONIC_ANIMAL_ORGAN_DEVELOPMENT	GO_POST_EMBRYONIC_ANIMAL_ORGAN_DEVELOPMENT		15	0.722556	2.03486	0	0.039443	0.261	12059	tags=73%, list=21%, signal=93%
GO_REGULATION_OF_MORPHOGENESIS_OF_AN_EPITHELIUM	GO_REGULATION_OF_MORPHOGENESIS_OF_AN_EPITHELIUM		178	0.513118	2.03835	0.00202429	0.039527	0.256	7675	tags=39%, list=14%, signal=45%
GO_MICROTUBULE_CYTOSKELETON_ORGANIZATION_INVOLVED_IN_MITOSIS	GO_MICROTUBULE_CYTOSKELETON_ORGANIZATION_INVOLVED_IN_MITOSIS		124	0.6261	2.02978	0.003861	0.0401913	0.27	6531	tags=51%, list=12%, signal=57%
GO_INNATE_IMMUNE_RESPONSE_ACTIVATING_CELL_SURFACE_RECEPTOR_SIGNALING_PATHWAY	GO_INNATE_IMMUNE_RESPONSE_ACTIVATING_CELL_SURFACE_RECEPTOR_SIGNALING_PATHWAY		114	0.565774	2.02729	0.00201613	0.0409046	0.275	6189	tags=42%, list=11%, signal=47%
GO_RETINOIC_ACID_RECEPTOR_SIGNALING_PATHWAY	GO_RETINOIC_ACID_RECEPTOR_SIGNALING_PATHWAY		30	0.624531	2.03001	0	0.0411859	0.27	7605	tags=43%, list=13%, signal=50%
GO_REGULATION_OF_CELL_CYCLE_G2_M_PHASE_TRANSITION	GO_REGULATION_OF_CELL_CYCLE_G2_M_PHASE_TRANSITION		211	0.601779	2.02206	0.0019802	0.0434077	0.294	6983	tags=47%, list=12%, signal=53%
GO_FC_RECEPTOR_SIGNALING_PATHWAY	GO_FC_RECEPTOR_SIGNALING_PATHWAY		190	0.536246	2.01808	0	0.0446939	0.306	8637	tags=45%, list=15%, signal=53%
GO_REGULATION_OF_DNA_DEPENDENT_DNA_REPLICATION	GO_REGULATION_OF_DNA_DEPENDENT_DNA_REPLICATION		51	0.720716	2.01209	0	0.0473746	0.318	5641	tags=57%, list=10%, signal=63%
GO_CELLULAR_RESPONSE_TO_HEAT	GO_CELLULAR_RESPONSE_TO_HEAT		134	0.552146	2.00392	0	0.0497361	0.336	10244	tags=51%, list=18%, signal=62%
GO_MITOTIC_SPINDLE_ASSEMBLY	GO_MITOTIC_SPINDLE_ASSEMBLY		54	0.687217	2.00508	0.00189753	0.0497616	0.333	5974	tags=56%, list=11%, signal=62%
GO_ANAPHASE_PROMOTING_COMPLEX_DEPENDENT_CATABOLIC_PROCESS	GO_ANAPHASE_PROMOTING_COMPLEX_DEPENDENT_CATABOLIC_PROCESS		80	0.752425	2.00639	0.00206186	0.049962	0.33	7519	tags=73%, list=13%, signal=84%
KEGG_CELL_CYCLE	KEGG_CELL_CYCLE	Details ...	124	0.7018	2.19959	0	0.0500167	0.045	6421	tags=60%, list=11%, signal=67%
GO_REGULATION_OF_CELLULAR_RESPONSE_TO_HEAT	GO_REGULATION_OF_CELLULAR_RESPONSE_TO_HEAT		78	0.632455	1.99913	0	0.0513889	0.342	9661	tags=54%, list=17%, signal=65%
GO_REGULATION_OF_DNA_REPLICATION	GO_REGULATION_OF_DNA_REPLICATION		106	0.620781	1.99545	0.00587084	0.0519187	0.355	9776	tags=55%, list=17%, signal=66%
KEGG_PROTEASOME	KEGG_PROTEASOME		46	0.79304	1.99596	0.00198413	0.0527359	0.352	8572	tags=78%, list=15%, signal=92%
GO_REGULATION_OF_CYCLIN_DEPENDENT_PROTEIN_KINASE_ACTIVITY	GO_REGULATION_OF_CYCLIN_DEPENDENT_PROTEIN_KINASE_ACTIVITY		104	0.518419	1.98638	0.00201613	0.0575022	0.383	8289	tags=50%, list=15%, signal=58%
GO_SCF_DEPENDENT_PROTEASOMAL_UBIQUITIN_DEPENDENT_PROTEIN_CATABOLIC_PROCESS	GO_SCF_DEPENDENT_PROTEASOMAL_UBIQUITIN_DEPENDENT_PROTEIN_CATABOLIC_PROCESS		90	0.59576	1.98314	0.00200401	0.0591886	0.396	8123	tags=58%, list=14%, signal=67%
GO_CYTOSKELETON_DEPENDENT_CYTOKINESIS	GO_CYTOSKELETON_DEPENDENT_CYTOKINESIS		84	0.541771	1.97382	0	0.0634812	0.411	3836	tags=36%, list=7%, signal=38%
GO_ATTACHMENT_OF_SPINDLE_MICROTUBULES_TO_KINETOCHORE	GO_ATTACHMENT_OF_SPINDLE_MICROTUBULES_TO_KINETOCHORE		32	0.775775	1.97499	0.00198413	0.0634908	0.409	3303	tags=59%, list=6%, signal=63%
KEGG_PROGESTERONE_MEDIATED_OOCYTE_MATURATION	KEGG_PROGESTERONE_MEDIATED_OOCYTE_MATURATION		85	0.534123	1.96775	0	0.0637207	0.426	7960	tags=48%, list=14%, signal=56%
GO_NEGATIVE_REGULATION_OF_MITOTIC_CELL_CYCLE	GO_NEGATIVE_REGULATION_OF_MITOTIC_CELL_CYCLE		316	0.503697	1.97572	0.0020202	0.0638214	0.408	7973	tags=41%, list=14%, signal=47%
GO_REGULATION_OF_CELL_CYCLE_PHASE_TRANSITION	GO_REGULATION_OF_CELL_CYCLE_PHASE_TRANSITION		456	0.509798	1.97189	0.00201613	0.0641936	0.418	7858	tags=40%, list=14%, signal=46%
GO_NEGATIVE_REGULATION_OF_DNA_DEPENDENT_DNA_REPLICATION	GO_NEGATIVE_REGULATION_OF_DNA_DEPENDENT_DNA_REPLICATION		25	0.770378	1.9684	0	0.0643664	0.422	5641	tags=60%, list=10%, signal=67%
GO_REGULATION_OF_NUCLEAR_DIVISION	GO_REGULATION_OF_NUCLEAR_DIVISION		207	0.53425	1.96962	0.00199601	0.0645129	0.421	8940	tags=44%, list=16%, signal=53%
GO_CELLULAR_RESPONSE_TO_OXYGEN_LEVELS	GO_CELLULAR_RESPONSE_TO_OXYGEN_LEVELS		224	0.470357	1.95811	0.00206186	0.0647687	0.454	12514	tags=51%, list=22%, signal=65%
GO_CELL_CYCLE_G1_S_PHASE_TRANSITION	GO_CELL_CYCLE_G1_S_PHASE_TRANSITION		274	0.504329	1.96448	0.0020202	0.0651557	0.435	8752	tags=42%, list=15%, signal=49%
GO_REGULATION_OF_UBIQUITIN_PROTEIN_LIGASE_ACTIVITY	GO_REGULATION_OF_UBIQUITIN_PROTEIN_LIGASE_ACTIVITY		21	0.703483	1.9582	0	0.0657709	0.454	5080	tags=52%, list=9%, signal=58%
GO_REGULATION_OF_DNA_TEMPLATED_TRANSCRIPTION_IN_RESPONSE_TO_STRESS	GO_REGULATION_OF_DNA_TEMPLATED_TRANSCRIPTION_IN_RESPONSE_TO_STRESS		123	0.538368	1.95825	0.00200803	0.0668055	0.453	11553	tags=55%, list=20%, signal=69%
KEGG_P53_SIGNALING_PATHWAY	KEGG_P53_SIGNALING_PATHWAY		68	0.51624	1.95431	0	0.0668175	0.46	4575	tags=35%, list=8%, signal=38%
GO_NEGATIVE_REGULATION_OF_DNA_REPLICATION	GO_NEGATIVE_REGULATION_OF_DNA_REPLICATION		39	0.684905	1.95864	0.00195312	0.0675839	0.451	5641	tags=51%, list=10%, signal=57%
GO_PENTOSE_PHOSPHATE_SHUNT	GO_PENTOSE_PHOSPHATE_SHUNT		15	0.75979	1.95902	0	0.0683112	0.448	5734	tags=67%, list=10%, signal=74%
GO_NEGATIVE_REGULATION_OF_CELL_CYCLE_PROCESS	GO_NEGATIVE_REGULATION_OF_CELL_CYCLE_PROCESS		337	0.513111	1.95	0.00206186	0.0692903	0.468	8800	tags=42%, list=16%, signal=50%
GO_CELLULAR_RESPONSE_TO_GAMMA_RADIATION	GO_CELLULAR_RESPONSE_TO_GAMMA_RADIATION		29	0.604072	1.94046	0	0.0698913	0.495	8540	tags=38%, list=15%, signal=45%
GO_DEOXYRIBONUCLEOTIDE_BIOSYNTHETIC_PROCESS	GO_DEOXYRIBONUCLEOTIDE_BIOSYNTHETIC_PROCESS		16	0.729958	1.94134	0	0.0701042	0.49	1644	tags=44%, list=3%, signal=45%
GO_CELLULAR_RESPONSE_TO_AMMONIUM_ION	GO_CELLULAR_RESPONSE_TO_AMMONIUM_ION		66	0.532586	1.9455	0	0.0704943	0.481	13351	tags=58%, list=24%, signal=75%
GO_POSITIVE_REGULATION_OF_BINDING	GO_POSITIVE_REGULATION_OF_BINDING		181	0.46491	1.94282	0	0.0705292	0.486	12832	tags=49%, list=23%, signal=63%
GO_HEMATOPOIETIC_PROGENITOR_CELL_DIFFERENTIATION	GO_HEMATOPOIETIC_PROGENITOR_CELL_DIFFERENTIATION		162	0.484845	1.94378	0.00200401	0.070712	0.484	6691	tags=36%, list=12%, signal=41%
GO_NEGATIVE_REGULATION_OF_METAPHASE_ANAPHASE_TRANSITION_OF_CELL_CYCLE	GO_NEGATIVE_REGULATION_OF_METAPHASE_ANAPHASE_TRANSITION_OF_CELL_CYCLE		37	0.727634	1.94166	0.0020202	0.0708168	0.489	3365	tags=46%, list=6%, signal=49%
GO_RESPONSE_TO_HEAT	GO_RESPONSE_TO_HEAT		174	0.511777	1.93793	0	0.0712744	0.499	10330	tags=48%, list=18%, signal=58%
GO_NEGATIVE_REGULATION_OF_CHROMOSOME_SEGREGATION	GO_NEGATIVE_REGULATION_OF_CHROMOSOME_SEGREGATION		45	0.689274	1.93382	0.0039604	0.0713319	0.507	3365	tags=44%, list=6%, signal=47%
GO_SPINDLE_ORGANIZATION	GO_SPINDLE_ORGANIZATION		167	0.577095	1.94566	0.00198807	0.0714814	0.481	6531	tags=45%, list=12%, signal=51%
GO_RESPONSE_TO_LEUKEMIA_INHIBITORY_FACTOR	GO_RESPONSE_TO_LEUKEMIA_INHIBITORY_FACTOR		96	0.504423	1.93427	0.00198807	0.0719437	0.507	10187	tags=45%, list=18%, signal=55%
GO_CELL_AGING	GO_CELL_AGING		106	0.507581	1.9359	0.00197239	0.0723527	0.503	10683	tags=50%, list=19%, signal=62%
GO_STEM_CELL_DIFFERENTIATION	GO_STEM_CELL_DIFFERENTIATION		247	0.461496	1.93455	0.0020202	0.0725921	0.507	7432	tags=35%, list=13%, signal=40%
GO_EPIBOLY	GO_EPIBOLY		32	0.615245	1.92343	0.00203666	0.0732742	0.528	11236	tags=59%, list=20%, signal=74%
GO_REGULATION_OF_TRANSCRIPTION_INVOLVED_IN_G1_S_TRANSITION_OF_MITOTIC_CELL_CYCLE	GO_REGULATION_OF_TRANSCRIPTION_INVOLVED_IN_G1_S_TRANSITION_OF_MITOTIC_CELL_CYCLE		29	0.75596	1.92538	0.00401606	0.0734254	0.523	6344	tags=66%, list=11%, signal=74%
GO_MITOTIC_CYTOKINESIS	GO_MITOTIC_CYTOKINESIS		69	0.543968	1.92413	0.00387597	0.0735218	0.527	3836	tags=38%, list=7%, signal=40%
GO_REGULATION_OF_DEFENSE_RESPONSE_TO_VIRUS	GO_REGULATION_OF_DEFENSE_RESPONSE_TO_VIRUS		71	0.542465	1.92802	0.00390625	0.0736372	0.516	12539	tags=65%, list=22%, signal=83%
GO_NEGATIVE_REGULATION_OF_WNT_SIGNALING_PATHWAY	GO_NEGATIVE_REGULATION_OF_WNT_SIGNALING_PATHWAY		201	0.47493	1.92596	0.00414079	0.073806	0.521	9743	tags=43%, list=17%, signal=52%
GO_DNA_REPLICATION_INITIATION	GO_DNA_REPLICATION_INITIATION		37	0.783257	1.92884	0.00395257	0.0738647	0.514	2829	tags=59%, list=5%, signal=63%
GO_CELLULAR_SENESCENCE	GO_CELLULAR_SENESCENCE		69	0.532694	1.92667	0.00197628	0.0739976	0.521	11432	tags=52%, list=20%, signal=65%
GO_DNA_DEPENDENT_DNA_REPLICATION	GO_DNA_DEPENDENT_DNA_REPLICATION		146	0.651418	1.92132	0.00585938	0.0744171	0.534	6926	tags=53%, list=12%, signal=60%
GO_AGING	GO_AGING		304	0.451024	1.92896	0	0.0746996	0.513	11553	tags=47%, list=20%, signal=59%
GO_REGULATION_OF_UBIQUITIN_PROTEIN_TRANSFERASE_ACTIVITY	GO_REGULATION_OF_UBIQUITIN_PROTEIN_TRANSFERASE_ACTIVITY		51	0.557694	1.91899	0.0038835	0.0756937	0.541	3818	tags=35%, list=7%, signal=38%
GO_CELLULAR_KETONE_METABOLIC_PROCESS	GO_CELLULAR_KETONE_METABOLIC_PROCESS		191	0.499966	1.91734	0.0020202	0.0762526	0.547	7711	tags=41%, list=14%, signal=48%
GO_PROTEIN_K11_LINKED_UBIQUITINATION	GO_PROTEIN_K11_LINKED_UBIQUITINATION		30	0.656921	1.91151	0.00400802	0.0797074	0.564	7519	tags=60%, list=13%, signal=69%
GO_CELLULAR_RESPONSE_TO_IONIZING_RADIATION	GO_CELLULAR_RESPONSE_TO_IONIZING_RADIATION		71	0.52773	1.91196	0.00406504	0.0800715	0.562	6407	tags=34%, list=11%, signal=38%
GO_RESPONSE_TO_TEMPERATURE_STIMULUS	GO_RESPONSE_TO_TEMPERATURE_STIMULUS		239	0.45883	1.90842	0	0.0802497	0.573	9688	tags=43%, list=17%, signal=51%
GO_MITOTIC_NUCLEAR_DIVISION	GO_MITOTIC_NUCLEAR_DIVISION		281	0.548467	1.90699	0.00982318	0.0804749	0.574	8800	tags=47%, list=16%, signal=55%
GO_POSITIVE_REGULATION_OF_PRODUCTION_OF_MOLECULAR_MEDIATOR_OF_IMMUNE_RESPONSE	GO_POSITIVE_REGULATION_OF_PRODUCTION_OF_MOLECULAR_MEDIATOR_OF_IMMUNE_RESPONSE		93	0.499982	1.8973	0	0.0805429	0.598	12185	tags=52%, list=22%, signal=66%
GO_C_TERMINAL_PROTEIN_AMINO_ACID_MODIFICATION	GO_C_TERMINAL_PROTEIN_AMINO_ACID_MODIFICATION		16	0.672162	1.90959	0	0.080681	0.57	16242	tags=81%, list=29%, signal=114%
GO_CELL_CYCLE_DNA_REPLICATION	GO_CELL_CYCLE_DNA_REPLICATION		65	0.71763	1.9006	0.00200803	0.080779	0.593	6926	tags=60%, list=12%, signal=68%
GO_RNA_5_END_PROCESSING	GO_RNA_5_END_PROCESSING		20	0.765454	1.90865	0.00193798	0.0808463	0.572	6910	tags=60%, list=12%, signal=68%
GO_NUCLEAR_DNA_REPLICATION	GO_NUCLEAR_DNA_REPLICATION		55	0.71293	1.90484	0.00397614	0.0809085	0.581	9264	tags=65%, list=16%, signal=78%
GO_APOPTOTIC_MITOCHONDRIAL_CHANGES	GO_APOPTOTIC_MITOCHONDRIAL_CHANGES		118	0.4854	1.8992	0.00191939	0.0811704	0.594	7345	tags=40%, list=13%, signal=46%
GO_REGULATION_OF_RNA_POLYMERASE_II_TRANSCRIPTIONAL_PREINITIATION_COMPLEX_ASSEMBLY	GO_REGULATION_OF_RNA_POLYMERASE_II_TRANSCRIPTIONAL_PREINITIATION_COMPLEX_ASSEMBLY		15	0.686891	1.89735	0.00392927	0.0812455	0.598	4099	tags=40%, list=7%, signal=43%
GO_MODIFICATION_OF_MORPHOLOGY_OR_PHYSIOLOGY_OF_OTHER_ORGANISM_INVOLVED_IN_SYMBIOTIC_INTERACTION	GO_MODIFICATION_OF_MORPHOLOGY_OR_PHYSIOLOGY_OF_OTHER_ORGANISM_INVOLVED_IN_SYMBIOTIC_INTERACTION		111	0.474035	1.9026	0.00189394	0.0813115	0.587	6757	tags=36%, list=12%, signal=41%
GO_TRANSPORT_OF_VIRUS	GO_TRANSPORT_OF_VIRUS		57	0.588597	1.90077	0.00761905	0.0814173	0.592	9492	tags=51%, list=17%, signal=61%
GO_RESPONSE_TO_INTERLEUKIN_12	GO_RESPONSE_TO_INTERLEUKIN_12		50	0.578421	1.90336	0.00395257	0.0814189	0.585	11323	tags=62%, list=20%, signal=77%
GO_REGULATION_OF_MITOTIC_SPINDLE_ASSEMBLY	GO_REGULATION_OF_MITOTIC_SPINDLE_ASSEMBLY		20	0.732529	1.90509	0.0019084	0.0814668	0.58	10241	tags=70%, list=18%, signal=85%
KEGG_GLYCOLYSIS_GLUCONEOGENESIS	KEGG_GLYCOLYSIS_GLUCONEOGENESIS		62	0.561921	1.89763	0	0.0818151	0.597	9210	tags=47%, list=16%, signal=56%
GO_RESPONSE_TO_X_RAY	GO_RESPONSE_TO_X_RAY		31	0.604573	1.89455	0.00199601	0.082004	0.604	7355	tags=48%, list=13%, signal=56%
GO_POSITIVE_REGULATION_OF_CELL_CYCLE_PHASE_TRANSITION	GO_POSITIVE_REGULATION_OF_CELL_CYCLE_PHASE_TRANSITION		103	0.525344	1.90081	0.00197239	0.0821921	0.592	12393	tags=55%, list=22%, signal=71%
GO_POSITIVE_REGULATION_OF_DNA_BINDING	GO_POSITIVE_REGULATION_OF_DNA_BINDING		60	0.517188	1.88355	0	0.0846253	0.62	13194	tags=52%, list=23%, signal=67%
GO_RESPONSE_TO_OXYGEN_LEVELS	GO_RESPONSE_TO_OXYGEN_LEVELS		380	0.428317	1.8846	0	0.0852474	0.62	9936	tags=40%, list=18%, signal=48%
GO_GUANOSINE_CONTAINING_COMPOUND_METABOLIC_PROCESS	GO_GUANOSINE_CONTAINING_COMPOUND_METABOLIC_PROCESS		25	0.601622	1.88361	0.00387597	0.0853414	0.62	7836	tags=44%, list=14%, signal=51%
GO_NUCLEOTIDE_EXCISION_REPAIR_DNA_GAP_FILLING	GO_NUCLEOTIDE_EXCISION_REPAIR_DNA_GAP_FILLING		23	0.718105	1.8847	0.00782779	0.0858307	0.619	7301	tags=65%, list=13%, signal=75%
GO_POSITIVE_REGULATION_OF_MITOTIC_CELL_CYCLE	GO_POSITIVE_REGULATION_OF_MITOTIC_CELL_CYCLE		161	0.512381	1.88784	0.00406504	0.0863424	0.614	11961	tags=51%, list=21%, signal=64%
GO_DNA_DAMAGE_RESPONSE_DETECTION_OF_DNA_DAMAGE	GO_DNA_DAMAGE_RESPONSE_DETECTION_OF_DNA_DAMAGE		39	0.670348	1.8849	0.00389105	0.086462	0.618	9574	tags=62%, list=17%, signal=74%
GO_POSITIVE_REGULATION_OF_PHOSPHOPROTEIN_PHOSPHATASE_ACTIVITY	GO_POSITIVE_REGULATION_OF_PHOSPHOPROTEIN_PHOSPHATASE_ACTIVITY		20	0.639401	1.88556	0	0.0866235	0.617	16902	tags=85%, list=30%, signal=121%
GO_REGULATION_OF_PROTEIN_LOCALIZATION_TO_MEMBRANE	GO_REGULATION_OF_PROTEIN_LOCALIZATION_TO_MEMBRANE		179	0.456899	1.88635	0	0.0867605	0.616	9520	tags=41%, list=17%, signal=49%
GO_SIGNAL_TRANSDUCTION_IN_RESPONSE_TO_DNA_DAMAGE	GO_SIGNAL_TRANSDUCTION_IN_RESPONSE_TO_DNA_DAMAGE		130	0.496114	1.88808	0.00402414	0.0868959	0.613	8637	tags=42%, list=15%, signal=50%
GO_POSITIVE_REGULATION_OF_CYTOKINE_PRODUCTION_INVOLVED_IN_IMMUNE_RESPONSE	GO_POSITIVE_REGULATION_OF_CYTOKINE_PRODUCTION_INVOLVED_IN_IMMUNE_RESPONSE		50	0.552268	1.87363	0.00202429	0.0873262	0.636	12003	tags=56%, list=21%, signal=71%
GO_POSITIVE_REGULATION_OF_FIBROBLAST_PROLIFERATION	GO_POSITIVE_REGULATION_OF_FIBROBLAST_PROLIFERATION		52	0.532131	1.8726	0.002079	0.0875979	0.637	13151	tags=60%, list=23%, signal=78%
GO_MIDBRAIN_DEVELOPMENT	GO_MIDBRAIN_DEVELOPMENT		92	0.470561	1.874	0	0.0876788	0.635	10243	tags=43%, list=18%, signal=53%
GO_POSITIVE_REGULATION_OF_SIGNALING_RECEPTOR_ACTIVITY	GO_POSITIVE_REGULATION_OF_SIGNALING_RECEPTOR_ACTIVITY		38	0.554613	1.87496	0.00420168	0.0876847	0.634	8367	tags=39%, list=15%, signal=46%
GO_POSITIVE_REGULATION_OF_EXTRINSIC_APOPTOTIC_SIGNALING_PATHWAY	GO_POSITIVE_REGULATION_OF_EXTRINSIC_APOPTOTIC_SIGNALING_PATHWAY		50	0.523049	1.87194	0	0.0876849	0.639	12416	tags=56%, list=22%, signal=72%
GO_POSITIVE_REGULATION_OF_PEPTIDASE_ACTIVITY	GO_POSITIVE_REGULATION_OF_PEPTIDASE_ACTIVITY		179	0.439967	1.87136	0	0.0877013	0.639	7621	tags=38%, list=13%, signal=44%
GO_TUMOR_NECROSIS_FACTOR_MEDIATED_SIGNALING_PATHWAY	GO_TUMOR_NECROSIS_FACTOR_MEDIATED_SIGNALING_PATHWAY		164	0.509567	1.8792	0.00591716	0.0878679	0.628	11838	tags=54%, list=21%, signal=68%
GO_POSITIVE_REGULATION_OF_PROTEIN_COMPLEX_ASSEMBLY	GO_POSITIVE_REGULATION_OF_PROTEIN_COMPLEX_ASSEMBLY		248	0.419739	1.87548	0	0.0879829	0.632	9853	tags=38%, list=17%, signal=46%
GO_POSITIVE_REGULATION_OF_CYCLIN_DEPENDENT_PROTEIN_KINASE_ACTIVITY	GO_POSITIVE_REGULATION_OF_CYCLIN_DEPENDENT_PROTEIN_KINASE_ACTIVITY		35	0.56589	1.87594	0.00606061	0.0883679	0.632	9404	tags=57%, list=17%, signal=68%
KEGG_NUCLEOTIDE_EXCISION_REPAIR	KEGG_NUCLEOTIDE_EXCISION_REPAIR		44	0.639747	1.8767	0.0100806	0.0885019	0.632	6908	tags=52%, list=12%, signal=60%
GO_METAPHASE_ANAPHASE_TRANSITION_OF_CELL_CYCLE	GO_METAPHASE_ANAPHASE_TRANSITION_OF_CELL_CYCLE		56	0.650529	1.87726	0.0118812	0.0886804	0.631	6272	tags=50%, list=11%, signal=56%
GO_REGULATION_OF_MRNA_CATABOLIC_PROCESS	GO_REGULATION_OF_MRNA_CATABOLIC_PROCESS		198	0.507865	1.86801	0.00198807	0.0892024	0.641	6800	tags=40%, list=12%, signal=45%
GO_REGULATION_OF_ANIMAL_ORGAN_MORPHOGENESIS	GO_REGULATION_OF_ANIMAL_ORGAN_MORPHOGENESIS		251	0.447911	1.86845	0	0.0895257	0.641	8605	tags=36%, list=15%, signal=43%
GO_PROTEASOMAL_UBIQUITIN_INDEPENDENT_PROTEIN_CATABOLIC_PROCESS	GO_PROTEASOMAL_UBIQUITIN_INDEPENDENT_PROTEIN_CATABOLIC_PROCESS		23	0.737589	1.86666	0.00959693	0.08973	0.641	8572	tags=74%, list=15%, signal=87%
GO_RESPONSE_TO_CADMIUM_ION	GO_RESPONSE_TO_CADMIUM_ION		63	0.535005	1.86374	0	0.0909961	0.645	8908	tags=44%, list=16%, signal=53%
KEGG_PATHOGENIC_ESCHERICHIA_COLI_INFECTION	KEGG_PATHOGENIC_ESCHERICHIA_COLI_INFECTION		56	0.551474	1.8644	0.00974659	0.0910438	0.643	8279	tags=46%, list=15%, signal=54%
GO_INTERLEUKIN_8_SECRETION	GO_INTERLEUKIN_8_SECRETION		28	0.633747	1.8622	0.004	0.0918288	0.648	10549	tags=57%, list=19%, signal=70%
KEGG_REGULATION_OF_ACTIN_CYTOSKELETON	KEGG_REGULATION_OF_ACTIN_CYTOSKELETON		213	0.48057	1.86068	0.0040568	0.0919308	0.651	9379	tags=42%, list=17%, signal=50%
GO_REGULATION_OF_CELL_AGING	GO_REGULATION_OF_CELL_AGING		49	0.552024	1.85975	0.00199601	0.092098	0.651	13151	tags=57%, list=23%, signal=74%
GO_INTERACTION_WITH_SYMBIONT	GO_INTERACTION_WITH_SYMBIONT		80	0.480373	1.86077	0	0.0925359	0.651	5641	tags=35%, list=10%, signal=39%
GO_POSITIVE_REGULATION_OF_G1_S_TRANSITION_OF_MITOTIC_CELL_CYCLE	GO_POSITIVE_REGULATION_OF_G1_S_TRANSITION_OF_MITOTIC_CELL_CYCLE		46	0.538407	1.85794	0.00589391	0.0930898	0.654	12393	tags=52%, list=22%, signal=67%
GO_REGULATION_OF_CHROMOSOME_SEPARATION	GO_REGULATION_OF_CHROMOSOME_SEPARATION		62	0.630611	1.85716	0.0158416	0.093181	0.655	6272	tags=50%, list=11%, signal=56%
GO_POSITIVE_REGULATION_OF_LAMELLIPODIUM_ORGANIZATION	GO_POSITIVE_REGULATION_OF_LAMELLIPODIUM_ORGANIZATION		28	0.595617	1.84536	0.00193424	0.0943396	0.672	10846	tags=54%, list=19%, signal=66%
GO_POSITIVE_REGULATION_OF_PROTEIN_MODIFICATION_BY_SMALL_PROTEIN_CONJUGATION_OR_REMOVAL	GO_POSITIVE_REGULATION_OF_PROTEIN_MODIFICATION_BY_SMALL_PROTEIN_CONJUGATION_OR_REMOVAL		126	0.46168	1.85402	0.0019685	0.0946441	0.663	11539	tags=41%, list=20%, signal=52%
GO_POSITIVE_REGULATION_OF_MULTI_ORGANISM_PROCESS	GO_POSITIVE_REGULATION_OF_MULTI_ORGANISM_PROCESS		183	0.432467	1.8546	0.00200803	0.0946976	0.66	10072	tags=42%, list=18%, signal=50%
GO_REGULATION_OF_DNA_BINDING	GO_REGULATION_OF_DNA_BINDING		123	0.473994	1.84547	0	0.0948549	0.672	13351	tags=48%, list=24%, signal=63%
GO_REGULATION_OF_CHROMOSOME_SEGREGATION	GO_REGULATION_OF_CHROMOSOME_SEGREGATION		102	0.606584	1.84776	0.0172084	0.0949033	0.67	7801	tags=50%, list=14%, signal=58%
GO_NEGATIVE_REGULATION_OF_PROTEIN_LOCALIZATION_TO_CELL_PERIPHERY	GO_NEGATIVE_REGULATION_OF_PROTEIN_LOCALIZATION_TO_CELL_PERIPHERY		24	0.602418	1.84698	0.00957854	0.0950133	0.671	8778	tags=50%, list=16%, signal=59%
GO_POSTREPLICATION_REPAIR	GO_POSTREPLICATION_REPAIR		52	0.591115	1.84821	0.0135922	0.095121	0.669	7286	tags=54%, list=13%, signal=62%
KEGG_DNA_REPLICATION	KEGG_DNA_REPLICATION		36	0.795326	1.84559	0.00399202	0.095427	0.672	6752	tags=75%, list=12%, signal=85%
GO_POST_TRANSLATIONAL_PROTEIN_MODIFICATION	GO_POST_TRANSLATIONAL_PROTEIN_MODIFICATION		363	0.431617	1.85241	0.00203252	0.0954494	0.665	9908	tags=40%, list=18%, signal=48%
KEGG_OOCYTE_MEIOSIS	KEGG_OOCYTE_MEIOSIS	Details ...	112	0.588319	2.20325	0	0.09563	0.045	7960	tags=51%, list=14%, signal=59%
GO_RESPONSE_TO_INCREASED_OXYGEN_LEVELS	GO_RESPONSE_TO_INCREASED_OXYGEN_LEVELS		26	0.586435	1.8484	0.0105042	0.095651	0.669	6824	tags=42%, list=12%, signal=48%
GO_POSITIVE_REGULATION_OF_PROTEOLYSIS	GO_POSITIVE_REGULATION_OF_PROTEOLYSIS		341	0.413063	1.84876	0	0.0959329	0.669	8367	tags=36%, list=15%, signal=42%
GO_MODULATION_BY_SYMBIONT_OF_HOST_CELLULAR_PROCESS	GO_MODULATION_BY_SYMBIONT_OF_HOST_CELLULAR_PROCESS		30	0.567877	1.84884	0.00189394	0.0965397	0.669	6407	tags=43%, list=11%, signal=49%
GO_INTERACTION_WITH_HOST	GO_INTERACTION_WITH_HOST		209	0.44815	1.84174	0	0.0969629	0.675	9818	tags=40%, list=17%, signal=48%
GO_REGULATION_OF_PROTEIN_MODIFICATION_BY_SMALL_PROTEIN_CONJUGATION_OR_REMOVAL	GO_REGULATION_OF_PROTEIN_MODIFICATION_BY_SMALL_PROTEIN_CONJUGATION_OR_REMOVAL		215	0.44178	1.84895	0.00194553	0.0971481	0.669	10102	tags=40%, list=18%, signal=48%
GO_MORPHOGENESIS_OF_AN_EPITHELIAL_SHEET	GO_MORPHOGENESIS_OF_AN_EPITHELIAL_SHEET		55	0.550111	1.84088	0.00626305	0.0972502	0.676	11236	tags=53%, list=20%, signal=66%
GO_VIRAL_LIFE_CYCLE	GO_VIRAL_LIFE_CYCLE		321	0.437006	1.84938	0	0.0974241	0.667	10244	tags=40%, list=18%, signal=48%
GO_REGULATION_OF_DEFENSE_RESPONSE_TO_VIRUS_BY_HOST	GO_REGULATION_OF_DEFENSE_RESPONSE_TO_VIRUS_BY_HOST		37	0.581053	1.83793	0.0117188	0.0980849	0.681	12367	tags=70%, list=22%, signal=90%
GO_ACTIVATION_OF_INNATE_IMMUNE_RESPONSE	GO_ACTIVATION_OF_INNATE_IMMUNE_RESPONSE		311	0.444987	1.83914	0.00195312	0.0982571	0.679	9224	tags=40%, list=16%, signal=47%
KEGG_SMALL_CELL_LUNG_CANCER	KEGG_SMALL_CELL_LUNG_CANCER		84	0.493567	1.83706	0.00211864	0.0983316	0.683	8752	tags=45%, list=15%, signal=53%
GO_ANIMAL_ORGAN_REGENERATION	GO_ANIMAL_ORGAN_REGENERATION		76	0.506728	1.83812	0.0020202	0.0985216	0.68	8348	tags=39%, list=15%, signal=46%
GO_CELLULAR_PROTEIN_COMPLEX_DISASSEMBLY	GO_CELLULAR_PROTEIN_COMPLEX_DISASSEMBLY		216	0.485043	1.83622	0.00792079	0.0986372	0.685	9836	tags=44%, list=17%, signal=52%
GO_PROTEASOMAL_PROTEIN_CATABOLIC_PROCESS	GO_PROTEASOMAL_PROTEIN_CATABOLIC_PROCESS		464	0.424918	1.83105	0.00400802	0.101666	0.696	11391	tags=45%, list=20%, signal=55%
GO_REGULATION_OF_INNATE_IMMUNE_RESPONSE	GO_REGULATION_OF_INNATE_IMMUNE_RESPONSE		431	0.452793	1.82872	0.0040404	0.102052	0.701	9321	tags=40%, list=16%, signal=47%
GO_PLACENTA_DEVELOPMENT	GO_PLACENTA_DEVELOPMENT		148	0.451529	1.83119	0.00203666	0.102209	0.696	10577	tags=43%, list=19%, signal=52%
GO_POSITIVE_REGULATION_OF_UBIQUITIN_PROTEIN_TRANSFERASE_ACTIVITY	GO_POSITIVE_REGULATION_OF_UBIQUITIN_PROTEIN_TRANSFERASE_ACTIVITY		33	0.583683	1.83153	0.00197628	0.102458	0.693	2779	tags=33%, list=5%, signal=35%
GO_MODIFICATION_BY_SYMBIONT_OF_HOST_MORPHOLOGY_OR_PHYSIOLOGY	GO_MODIFICATION_BY_SYMBIONT_OF_HOST_MORPHOLOGY_OR_PHYSIOLOGY		46	0.533178	1.82695	0.00196078	0.102532	0.704	6407	tags=37%, list=11%, signal=42%
GO_RESPONSE_TO_GAMMA_RADIATION	GO_RESPONSE_TO_GAMMA_RADIATION		55	0.516133	1.82763	0.00963391	0.102565	0.704	9276	tags=38%, list=16%, signal=46%
GO_CELL_PROLIFERATION_IN_HINDBRAIN	GO_CELL_PROLIFERATION_IN_HINDBRAIN		16	0.650083	1.82874	0.00608519	0.102662	0.701	8367	tags=69%, list=15%, signal=81%
GO_REGULATION_OF_WNT_SIGNALING_PATHWAY	GO_REGULATION_OF_WNT_SIGNALING_PATHWAY		347	0.423277	1.82902	0.00407332	0.103098	0.701	11309	tags=41%, list=20%, signal=52%
GO_SPINDLE_ASSEMBLY	GO_SPINDLE_ASSEMBLY		106	0.552519	1.81961	0.0140281	0.104138	0.712	5974	tags=40%, list=11%, signal=44%
GO_RESPONSE_TO_TUMOR_NECROSIS_FACTOR	GO_RESPONSE_TO_TUMOR_NECROSIS_FACTOR		304	0.447245	1.81978	0	0.104637	0.712	11888	tags=49%, list=21%, signal=61%
KEGG_DORSO_VENTRAL_AXIS_FORMATION	KEGG_DORSO_VENTRAL_AXIS_FORMATION		24	0.585472	1.82317	0.0102249	0.104651	0.707	9757	tags=50%, list=17%, signal=60%
GO_DNA_REPLICATION	GO_DNA_REPLICATION		271	0.564936	1.82366	0.0194932	0.104691	0.707	8069	tags=48%, list=14%, signal=55%
GO_TRANSLESION_SYNTHESIS	GO_TRANSLESION_SYNTHESIS		41	0.596459	1.82416	0.00978474	0.104775	0.706	6628	tags=54%, list=12%, signal=61%
GO_MODIFICATION_OF_MORPHOLOGY_OR_PHYSIOLOGY_OF_OTHER_ORGANISM	GO_MODIFICATION_OF_MORPHOLOGY_OR_PHYSIOLOGY_OF_OTHER_ORGANISM		160	0.444635	1.81823	0.00196078	0.104847	0.717	10072	tags=41%, list=18%, signal=50%
GO_CELLULAR_RESPONSE_TO_FATTY_ACID	GO_CELLULAR_RESPONSE_TO_FATTY_ACID		53	0.495015	1.81754	0.00784314	0.104861	0.717	14020	tags=60%, list=25%, signal=80%
GO_POSITIVE_REGULATION_OF_MYELOID_LEUKOCYTE_CYTOKINE_PRODUCTION_INVOLVED_IN_IMMUNE_RESPONSE	GO_POSITIVE_REGULATION_OF_MYELOID_LEUKOCYTE_CYTOKINE_PRODUCTION_INVOLVED_IN_IMMUNE_RESPONSE		18	0.637911	1.81993	0.00798403	0.1051	0.712	13151	tags=67%, list=23%, signal=87%
KEGG_PRION_DISEASES	KEGG_PRION_DISEASES		35	0.591559	1.82033	0.00823045	0.105323	0.71	13754	tags=57%, list=24%, signal=75%
GO_LAMELLIPODIUM_ASSEMBLY	GO_LAMELLIPODIUM_ASSEMBLY		66	0.513205	1.82053	0.002	0.105752	0.71	10427	tags=50%, list=18%, signal=61%
GO_NUCLEOSIDE_TRIPHOSPHATE_METABOLIC_PROCESS	GO_NUCLEOSIDE_TRIPHOSPHATE_METABOLIC_PROCESS		57	0.493464	1.82086	0.00193424	0.106107	0.71	8025	tags=40%, list=14%, signal=47%
GO_POSITIVE_REGULATION_OF_CELL_CYCLE_G1_S_PHASE_TRANSITION	GO_POSITIVE_REGULATION_OF_CELL_CYCLE_G1_S_PHASE_TRANSITION		56	0.501563	1.8134	0.00401606	0.107913	0.72	11033	tags=48%, list=20%, signal=60%
GO_REGULATION_OF_SYMBIOSIS_ENCOMPASSING_MUTUALISM_THROUGH_PARASITISM	GO_REGULATION_OF_SYMBIOSIS_ENCOMPASSING_MUTUALISM_THROUGH_PARASITISM		226	0.446134	1.81365	0	0.108236	0.72	10067	tags=41%, list=18%, signal=49%
GO_CELL_CYCLE_ARREST	GO_CELL_CYCLE_ARREST		241	0.428399	1.81036	0.00410678	0.108304	0.727	8520	tags=36%, list=15%, signal=42%
GO_POSITIVE_REGULATION_OF_PROTEIN_LOCALIZATION_TO_MEMBRANE	GO_POSITIVE_REGULATION_OF_PROTEIN_LOCALIZATION_TO_MEMBRANE		120	0.451113	1.81067	0	0.108523	0.726	10750	tags=46%, list=19%, signal=56%
GO_REGULATION_OF_PRESYNAPSE_ORGANIZATION	GO_REGULATION_OF_PRESYNAPSE_ORGANIZATION		32	0.581233	1.81148	0.00201207	0.10873	0.723	10424	tags=47%, list=18%, signal=57%
GO_REGULATION_OF_MULTI_ORGANISM_PROCESS	GO_REGULATION_OF_MULTI_ORGANISM_PROCESS		400	0.41966	1.81087	0	0.10886	0.724	10072	tags=40%, list=18%, signal=49%
GO_NEGATIVE_REGULATION_OF_COLD_INDUCED_THERMOGENESIS	GO_NEGATIVE_REGULATION_OF_COLD_INDUCED_THERMOGENESIS		47	0.502875	1.81188	0.00414079	0.108948	0.722	13351	tags=51%, list=24%, signal=67%
GO_MODIFICATION_OF_POSTSYNAPTIC_STRUCTURE	GO_MODIFICATION_OF_POSTSYNAPTIC_STRUCTURE		15	0.661757	1.80668	0.00406504	0.109072	0.735	3512	tags=40%, list=6%, signal=43%
GO_TRNA_5_END_PROCESSING	GO_TRNA_5_END_PROCESSING		15	0.776795	1.80707	0.0039604	0.109258	0.735	6404	tags=60%, list=11%, signal=68%
GO_LAMELLIPODIUM_ORGANIZATION	GO_LAMELLIPODIUM_ORGANIZATION		84	0.499508	1.80715	0.00814664	0.109754	0.734	10427	tags=50%, list=18%, signal=61%
GO_REGULATION_OF_BINDING	GO_REGULATION_OF_BINDING		367	0.410487	1.80826	0	0.109843	0.733	12203	tags=43%, list=22%, signal=55%
GO_MITOTIC_CELL_CYCLE_CHECKPOINT	GO_MITOTIC_CELL_CYCLE_CHECKPOINT		164	0.519747	1.8073	0.0161616	0.110195	0.734	6577	tags=40%, list=12%, signal=45%
GO_ANTIGEN_PROCESSING_AND_PRESENTATION_OF_PEPTIDE_OR_POLYSACCHARIDE_ANTIGEN_VIA_MHC_CLASS_II	GO_ANTIGEN_PROCESSING_AND_PRESENTATION_OF_PEPTIDE_OR_POLYSACCHARIDE_ANTIGEN_VIA_MHC_CLASS_II		86	0.495133	1.80472	0.00579151	0.11059	0.739	5979	tags=37%, list=11%, signal=42%
GO_PROTEIN_POLYUBIQUITINATION	GO_PROTEIN_POLYUBIQUITINATION		302	0.434403	1.80159	0.0039604	0.11069	0.746	8591	tags=39%, list=15%, signal=45%
GO_ESTABLISHMENT_OF_PROTEIN_LOCALIZATION_TO_TELOMERE	GO_ESTABLISHMENT_OF_PROTEIN_LOCALIZATION_TO_TELOMERE		18	0.770722	1.80277	0.00410678	0.110745	0.743	8540	tags=67%, list=15%, signal=79%
GO_REGULATION_OF_RESPONSE_TO_DNA_DAMAGE_STIMULUS	GO_REGULATION_OF_RESPONSE_TO_DNA_DAMAGE_STIMULUS		208	0.469054	1.80344	0.00784314	0.110758	0.743	9872	tags=42%, list=17%, signal=51%
GO_MITOTIC_SISTER_CHROMATID_SEGREGATION	GO_MITOTIC_SISTER_CHROMATID_SEGREGATION		150	0.586919	1.79549	0.0236686	0.110952	0.753	3681	tags=40%, list=7%, signal=43%
GO_CELL_CYCLE_CHECKPOINT	GO_CELL_CYCLE_CHECKPOINT		215	0.513834	1.80191	0.0157171	0.11097	0.745	8620	tags=44%, list=15%, signal=51%
GO_IMPORT_INTO_NUCLEUS	GO_IMPORT_INTO_NUCLEUS		153	0.471015	1.80361	0.00770713	0.111158	0.743	8833	tags=40%, list=16%, signal=47%
GO_POSITIVE_REGULATION_OF_VIRAL_PROCESS	GO_POSITIVE_REGULATION_OF_VIRAL_PROCESS		103	0.481046	1.79465	0.00594059	0.111175	0.753	9206	tags=42%, list=16%, signal=50%
GO_GLYCOLYTIC_PROCESS	GO_GLYCOLYTIC_PROCESS		105	0.503982	1.80024	0.00811359	0.111319	0.748	11542	tags=45%, list=20%, signal=56%
GO_NUCLEOTIDE_EXCISION_REPAIR_DNA_DAMAGE_RECOGNITION	GO_NUCLEOTIDE_EXCISION_REPAIR_DNA_DAMAGE_RECOGNITION		23	0.642819	1.79558	0.00788955	0.111383	0.753	7207	tags=52%, list=13%, signal=60%
GO_SIGNAL_TRANSDUCTION_INVOLVED_IN_CELL_CYCLE_CHECKPOINT	GO_SIGNAL_TRANSDUCTION_INVOLVED_IN_CELL_CYCLE_CHECKPOINT		73	0.533941	1.79611	0.0141414	0.111435	0.753	9602	tags=49%, list=17%, signal=59%
GO_CANONICAL_WNT_SIGNALING_PATHWAY	GO_CANONICAL_WNT_SIGNALING_PATHWAY		321	0.420797	1.79619	0.00414079	0.111947	0.753	11309	tags=42%, list=20%, signal=53%
KEGG_MISMATCH_REPAIR	KEGG_MISMATCH_REPAIR		23	0.728445	1.79325	0.00970874	0.111974	0.756	6577	tags=65%, list=12%, signal=74%
GO_POSITIVE_REGULATION_OF_CELLULAR_PROTEIN_LOCALIZATION	GO_POSITIVE_REGULATION_OF_CELLULAR_PROTEIN_LOCALIZATION		318	0.415156	1.7926	0.00787402	0.112059	0.756	9441	tags=40%, list=17%, signal=47%
GO_POSITIVE_REGULATION_OF_ESTABLISHMENT_OF_PROTEIN_LOCALIZATION_TO_MITOCHONDRION	GO_POSITIVE_REGULATION_OF_ESTABLISHMENT_OF_PROTEIN_LOCALIZATION_TO_MITOCHONDRION		58	0.504336	1.79649	0.00395257	0.112191	0.752	7345	tags=43%, list=13%, signal=49%
GO_NUCLEOTIDE_BINDING_DOMAIN_LEUCINE_RICH_REPEAT_CONTAINING_RECEPTOR_SIGNALING_PATHWAY	GO_NUCLEOTIDE_BINDING_DOMAIN_LEUCINE_RICH_REPEAT_CONTAINING_RECEPTOR_SIGNALING_PATHWAY		36	0.546114	1.79654	0.00579151	0.112692	0.752	8130	tags=44%, list=14%, signal=52%
GO_NEGATIVE_REGULATION_OF_NUCLEAR_DIVISION	GO_NEGATIVE_REGULATION_OF_NUCLEAR_DIVISION		60	0.58102	1.7983	0.0178571	0.112811	0.749	6489	tags=38%, list=11%, signal=43%
GO_MEMBRANE_DISASSEMBLY	GO_MEMBRANE_DISASSEMBLY		16	0.655602	1.79701	0.00787402	0.112868	0.752	1457	tags=31%, list=3%, signal=32%
GO_REGULATION_OF_PROTEIN_COMPLEX_ASSEMBLY	GO_REGULATION_OF_PROTEIN_COMPLEX_ASSEMBLY		428	0.393291	1.79717	0	0.113256	0.751	9853	tags=38%, list=17%, signal=46%
GO_PROTEIN_LOCALIZATION_TO_CHROMOSOME_CENTROMERIC_REGION	GO_PROTEIN_LOCALIZATION_TO_CHROMOSOME_CENTROMERIC_REGION		22	0.759107	1.78993	0.0171103	0.114148	0.758	3303	tags=64%, list=6%, signal=68%
GO_NEGATIVE_REGULATION_OF_DEFENSE_RESPONSE_TO_VIRUS	GO_NEGATIVE_REGULATION_OF_DEFENSE_RESPONSE_TO_VIRUS		22	0.592548	1.78915	0.010142	0.114381	0.758	8625	tags=55%, list=15%, signal=64%
GO_DNA_SYNTHESIS_INVOLVED_IN_DNA_REPAIR	GO_DNA_SYNTHESIS_INVOLVED_IN_DNA_REPAIR		52	0.568383	1.78736	0.0153257	0.114544	0.762	6752	tags=48%, list=12%, signal=55%
GO_EPHRIN_RECEPTOR_SIGNALING_PATHWAY	GO_EPHRIN_RECEPTOR_SIGNALING_PATHWAY		85	0.489761	1.78745	0.00773694	0.114978	0.762	10996	tags=49%, list=19%, signal=61%
GO_TELOMERE_MAINTENANCE_VIA_SEMI_CONSERVATIVE_REPLICATION	GO_TELOMERE_MAINTENANCE_VIA_SEMI_CONSERVATIVE_REPLICATION		28	0.733983	1.7875	0.00968992	0.115486	0.762	9264	tags=68%, list=16%, signal=81%
GO_POSITIVE_REGULATION_OF_TELOMERASE_RNA_LOCALIZATION_TO_CAJAL_BODY	GO_POSITIVE_REGULATION_OF_TELOMERASE_RNA_LOCALIZATION_TO_CAJAL_BODY		15	0.812902	1.7854	0	0.116018	0.764	4774	tags=67%, list=8%, signal=73%
GO_PINOCYTOSIS	GO_PINOCYTOSIS		21	0.610671	1.78417	0.00788955	0.116608	0.765	8297	tags=48%, list=15%, signal=56%
GO_RNA_POLYMERASE_II_PREINITIATION_COMPLEX_ASSEMBLY	GO_RNA_POLYMERASE_II_PREINITIATION_COMPLEX_ASSEMBLY		27	0.589092	1.78272	0.0215686	0.116933	0.767	4099	tags=37%, list=7%, signal=40%
GO_DNA_DAMAGE_RESPONSE_SIGNAL_TRANSDUCTION_BY_P53_CLASS_MEDIATOR	GO_DNA_DAMAGE_RESPONSE_SIGNAL_TRANSDUCTION_BY_P53_CLASS_MEDIATOR		105	0.462304	1.78284	0.00606061	0.117348	0.766	6344	tags=34%, list=11%, signal=39%
GO_PROTEIN_LOCALIZATION_TO_MITOCHONDRION	GO_PROTEIN_LOCALIZATION_TO_MITOCHONDRION		141	0.478198	1.78146	0.00776699	0.117731	0.767	7628	tags=38%, list=13%, signal=43%
GO_CHRONIC_INFLAMMATORY_RESPONSE	GO_CHRONIC_INFLAMMATORY_RESPONSE		18	0.686439	1.77961	0.00590551	0.117892	0.771	11816	tags=56%, list=21%, signal=70%
GO_ACTIVATION_OF_CYSTEINE_TYPE_ENDOPEPTIDASE_ACTIVITY_INVOLVED_IN_APOPTOTIC_PROCESS	GO_ACTIVATION_OF_CYSTEINE_TYPE_ENDOPEPTIDASE_ACTIVITY_INVOLVED_IN_APOPTOTIC_PROCESS		81	0.47556	1.7806	0	0.11799	0.768	7621	tags=43%, list=13%, signal=50%
GO_SUBSTRATE_DEPENDENT_CELL_MIGRATION	GO_SUBSTRATE_DEPENDENT_CELL_MIGRATION		29	0.572146	1.77989	0.0144628	0.118164	0.77	10351	tags=48%, list=18%, signal=59%
GO_POSITIVE_REGULATION_OF_CELL_CYCLE_G2_M_PHASE_TRANSITION	GO_POSITIVE_REGULATION_OF_CELL_CYCLE_G2_M_PHASE_TRANSITION		31	0.620958	1.77742	0.0220441	0.118179	0.772	3303	tags=35%, list=6%, signal=38%
GO_MULTI_ORGANISM_LOCALIZATION	GO_MULTI_ORGANISM_LOCALIZATION		70	0.539401	1.77693	0.00963391	0.118208	0.775	9502	tags=49%, list=17%, signal=58%
GO_REGULATION_OF_CELL_CYCLE_G1_S_PHASE_TRANSITION	GO_REGULATION_OF_CELL_CYCLE_G1_S_PHASE_TRANSITION		181	0.423342	1.7761	0.00408998	0.118417	0.776	8289	tags=35%, list=15%, signal=41%
GO_CYTOKINESIS	GO_CYTOKINESIS		155	0.453656	1.77854	0.00386847	0.118424	0.771	3237	tags=26%, list=6%, signal=28%
GO_BARBED_END_ACTIN_FILAMENT_CAPPING	GO_BARBED_END_ACTIN_FILAMENT_CAPPING		19	0.612892	1.77765	0.0156863	0.118463	0.771	3086	tags=42%, list=5%, signal=45%
KEGG_AMYOTROPHIC_LATERAL_SCLEROSIS_ALS	KEGG_AMYOTROPHIC_LATERAL_SCLEROSIS_ALS		53	0.475483	1.76091	0.00775194	0.119113	0.796	7485	tags=36%, list=13%, signal=41%
GO_PROTEIN_LOCALIZATION_TO_CHROMOSOME	GO_PROTEIN_LOCALIZATION_TO_CHROMOSOME		84	0.593844	1.77478	0.015625	0.119191	0.777	7299	tags=50%, list=13%, signal=57%
GO_PROTEIN_NEDDYLATION	GO_PROTEIN_NEDDYLATION		15	0.703117	1.76151	0.0181818	0.119424	0.795	12540	tags=73%, list=22%, signal=94%
GO_CHROMATIN_REMODELING_AT_CENTROMERE	GO_CHROMATIN_REMODELING_AT_CENTROMERE		46	0.668037	1.76913	0.019305	0.11953	0.782	5861	tags=46%, list=10%, signal=51%
GO_CHAPERONE_MEDIATED_PROTEIN_COMPLEX_ASSEMBLY	GO_CHAPERONE_MEDIATED_PROTEIN_COMPLEX_ASSEMBLY		20	0.628436	1.76092	0.00792079	0.119575	0.796	7649	tags=60%, list=14%, signal=69%
GO_CELLULAR_CARBOHYDRATE_BIOSYNTHETIC_PROCESS	GO_CELLULAR_CARBOHYDRATE_BIOSYNTHETIC_PROCESS		83	0.453507	1.76166	0.00408998	0.119709	0.795	10806	tags=43%, list=19%, signal=54%
GO_CELLULAR_RESPONSE_TO_OXIDATIVE_STRESS	GO_CELLULAR_RESPONSE_TO_OXIDATIVE_STRESS		287	0.398344	1.768	0.00203252	0.119738	0.786	12033	tags=43%, list=21%, signal=54%
GO_TELOMERASE_RNA_LOCALIZATION	GO_TELOMERASE_RNA_LOCALIZATION		19	0.730445	1.76756	0.00572519	0.11979	0.788	4774	tags=53%, list=8%, signal=57%
GO_NEURAL_NUCLEUS_DEVELOPMENT	GO_NEURAL_NUCLEUS_DEVELOPMENT		61	0.497933	1.76839	0.01002	0.119799	0.785	9404	tags=43%, list=17%, signal=51%
GO_RIBONUCLEOSIDE_CATABOLIC_PROCESS	GO_RIBONUCLEOSIDE_CATABOLIC_PROCESS		21	0.641918	1.76351	0.0160643	0.119821	0.792	8780	tags=62%, list=16%, signal=73%
GO_RESPONSE_TO_MINERALOCORTICOID	GO_RESPONSE_TO_MINERALOCORTICOID		33	0.582658	1.76923	0.00403226	0.119936	0.782	9105	tags=52%, list=16%, signal=61%
GO_NEGATIVE_REGULATION_OF_BINDING	GO_NEGATIVE_REGULATION_OF_BINDING		163	0.426428	1.76384	0.00209644	0.120039	0.792	12203	tags=45%, list=22%, signal=58%
GO_REGULATION_OF_OXIDATIVE_PHOSPHORYLATION	GO_REGULATION_OF_OXIDATIVE_PHOSPHORYLATION		26	0.582789	1.76174	0.00588235	0.120087	0.793	11909	tags=69%, list=21%, signal=88%
GO_BLASTOCYST_GROWTH	GO_BLASTOCYST_GROWTH		19	0.660867	1.76258	0.0040568	0.120272	0.792	3836	tags=37%, list=7%, signal=40%
GO_NLS_BEARING_PROTEIN_IMPORT_INTO_NUCLEUS	GO_NLS_BEARING_PROTEIN_IMPORT_INTO_NUCLEUS		23	0.655692	1.77212	0.0093633	0.120312	0.78	5896	tags=39%, list=10%, signal=44%
GO_ESTABLISHMENT_OF_PROTEIN_LOCALIZATION_TO_CHROMOSOME	GO_ESTABLISHMENT_OF_PROTEIN_LOCALIZATION_TO_CHROMOSOME		27	0.656888	1.75929	0.0118812	0.120316	0.8	5258	tags=48%, list=9%, signal=53%
GO_INTESTINAL_EPITHELIAL_CELL_DIFFERENTIATION	GO_INTESTINAL_EPITHELIAL_CELL_DIFFERENTIATION		17	0.579954	1.76404	0.00798403	0.120361	0.792	7432	tags=41%, list=13%, signal=47%
GO_POSITIVE_REGULATION_OF_CYTOSKELETON_ORGANIZATION	GO_POSITIVE_REGULATION_OF_CYTOSKELETON_ORGANIZATION		224	0.413029	1.76185	0	0.120443	0.793	9712	tags=37%, list=17%, signal=45%
GO_MITOCHONDRIAL_MEMBRANE_ORGANIZATION	GO_MITOCHONDRIAL_MEMBRANE_ORGANIZATION		126	0.506182	1.76925	0.0231214	0.120444	0.782	8042	tags=47%, list=14%, signal=54%
GO_POSITIVE_REGULATION_OF_DNA_REPLICATION	GO_POSITIVE_REGULATION_OF_DNA_REPLICATION		37	0.575545	1.76485	0.0196464	0.120589	0.791	9776	tags=54%, list=17%, signal=65%
GO_POSITIVE_REGULATION_OF_DEFENSE_RESPONSE	GO_POSITIVE_REGULATION_OF_DEFENSE_RESPONSE		492	0.422015	1.77121	0.00397614	0.120634	0.78	9321	tags=37%, list=16%, signal=44%
GO_POSITIVE_REGULATION_OF_DNA_TEMPLATED_TRANSCRIPTION_INITIATION	GO_POSITIVE_REGULATION_OF_DNA_TEMPLATED_TRANSCRIPTION_INITIATION		26	0.560096	1.77226	0.00817996	0.120695	0.78	4868	tags=38%, list=9%, signal=42%
GO_NUCLEOBASE_METABOLIC_PROCESS	GO_NUCLEOBASE_METABOLIC_PROCESS		15	0.656708	1.77053	0.00803213	0.120716	0.781	2529	tags=47%, list=4%, signal=49%
GO_POSITIVE_REGULATION_OF_INTERLEUKIN_8_PRODUCTION	GO_POSITIVE_REGULATION_OF_INTERLEUKIN_8_PRODUCTION		46	0.548769	1.76994	0.0156556	0.120743	0.781	10549	tags=52%, list=19%, signal=64%
GO_LOW_DENSITY_LIPOPROTEIN_RECEPTOR_PARTICLE_METABOLIC_PROCESS	GO_LOW_DENSITY_LIPOPROTEIN_RECEPTOR_PARTICLE_METABOLIC_PROCESS		23	0.592229	1.76557	0.00784314	0.1208	0.79	8187	tags=52%, list=14%, signal=61%
GO_REGULATION_OF_TRANSCRIPTION_INITIATION_FROM_RNA_POLYMERASE_II_PROMOTER	GO_REGULATION_OF_TRANSCRIPTION_INITIATION_FROM_RNA_POLYMERASE_II_PROMOTER		27	0.559651	1.76408	0.01	0.120805	0.792	4375	tags=37%, list=8%, signal=40%
GO_MITOTIC_METAPHASE_PLATE_CONGRESSION	GO_MITOTIC_METAPHASE_PLATE_CONGRESSION		44	0.623994	1.76927	0.0292398	0.120924	0.782	11670	tags=64%, list=21%, signal=80%
KEGG_PANCREATIC_CANCER	KEGG_PANCREATIC_CANCER		70	0.48109	1.76491	0.00833333	0.121042	0.791	6421	tags=40%, list=11%, signal=45%
GO_HOMOTYPIC_CELL_CELL_ADHESION	GO_HOMOTYPIC_CELL_CELL_ADHESION		77	0.494406	1.77226	0.0102881	0.121215	0.78	12176	tags=51%, list=22%, signal=64%
GO_PROTEIN_CONTAINING_COMPLEX_DISASSEMBLY	GO_PROTEIN_CONTAINING_COMPLEX_DISASSEMBLY		324	0.437728	1.76562	0.00595238	0.121248	0.79	10331	tags=42%, list=18%, signal=51%
GO_CYTOPLASMIC_SEQUESTERING_OF_PROTEIN	GO_CYTOPLASMIC_SEQUESTERING_OF_PROTEIN		24	0.567147	1.75766	0.0162602	0.121575	0.802	9111	tags=46%, list=16%, signal=55%
GO_DNA_REPLICATION_CHECKPOINT	GO_DNA_REPLICATION_CHECKPOINT		16	0.786681	1.75629	0.00986193	0.122501	0.803	2408	tags=56%, list=4%, signal=59%
GO_REGULATION_OF_GENERATION_OF_PRECURSOR_METABOLITES_AND_ENERGY	GO_REGULATION_OF_GENERATION_OF_PRECURSOR_METABOLITES_AND_ENERGY		143	0.452654	1.75564	0.00974659	0.122821	0.803	11909	tags=47%, list=21%, signal=59%
GO_ORGANELLE_FUSION	GO_ORGANELLE_FUSION		121	0.43869	1.75483	0.004	0.123128	0.804	8812	tags=40%, list=16%, signal=48%
GO_RESPONSE_TO_VIRUS	GO_RESPONSE_TO_VIRUS		320	0.429859	1.75187	0.0139442	0.125675	0.808	12539	tags=48%, list=22%, signal=61%
GO_REGULATION_OF_ESTABLISHMENT_OF_PROTEIN_LOCALIZATION_TO_MITOCHONDRION	GO_REGULATION_OF_ESTABLISHMENT_OF_PROTEIN_LOCALIZATION_TO_MITOCHONDRION		72	0.46591	1.74323	0.00398406	0.128241	0.816	7345	tags=38%, list=13%, signal=43%
GO_PYRUVATE_METABOLIC_PROCESS	GO_PYRUVATE_METABOLIC_PROCESS		25	0.595828	1.74058	0.0141414	0.12828	0.817	8841	tags=48%, list=16%, signal=57%
GO_NEGATIVE_REGULATION_OF_INTERFERON_GAMMA_PRODUCTION	GO_NEGATIVE_REGULATION_OF_INTERFERON_GAMMA_PRODUCTION		32	0.598531	1.74005	0.019802	0.128399	0.817	12003	tags=63%, list=21%, signal=79%
GO_CHROMOSOME_SEPARATION	GO_CHROMOSOME_SEPARATION		90	0.569391	1.7446	0.0295858	0.128593	0.815	7801	tags=46%, list=14%, signal=53%
GO_UNSATURATED_FATTY_ACID_BIOSYNTHETIC_PROCESS	GO_UNSATURATED_FATTY_ACID_BIOSYNTHETIC_PROCESS		41	0.504706	1.7407	0.00672646	0.12861	0.817	10001	tags=49%, list=18%, signal=59%
GO_REGULATION_OF_PROTEIN_POLYMERIZATION	GO_REGULATION_OF_PROTEIN_POLYMERIZATION		211	0.399759	1.74326	0.00190476	0.128655	0.816	9811	tags=39%, list=17%, signal=47%
GO_EMBRYONIC_PLACENTA_DEVELOPMENT	GO_EMBRYONIC_PLACENTA_DEVELOPMENT		88	0.461744	1.73721	0.0163934	0.12873	0.822	10439	tags=39%, list=18%, signal=47%
GO_REGULATION_OF_SPINDLE_ORGANIZATION	GO_REGULATION_OF_SPINDLE_ORGANIZATION		41	0.584252	1.74358	0.0301318	0.128747	0.816	6531	tags=51%, list=12%, signal=58%
GO_CENTROMERE_COMPLEX_ASSEMBLY	GO_CENTROMERE_COMPLEX_ASSEMBLY		54	0.634462	1.74143	0.023166	0.128782	0.816	5861	tags=44%, list=10%, signal=50%
GO_HISTONE_EXCHANGE	GO_HISTONE_EXCHANGE		58	0.614568	1.74488	0.0289575	0.128843	0.815	7395	tags=45%, list=13%, signal=52%
GO_ORGANELLE_FISSION	GO_ORGANELLE_FISSION		460	0.467508	1.7409	0.016129	0.128854	0.817	8807	tags=38%, list=16%, signal=45%
GO_FORMATION_OF_EXTRACHROMOSOMAL_CIRCULAR_DNA	GO_FORMATION_OF_EXTRACHROMOSOMAL_CIRCULAR_DNA		15	0.711151	1.74386	0.0219561	0.128888	0.815	2556	tags=40%, list=5%, signal=42%
GO_POSITIVE_REGULATION_OF_CYSTEINE_TYPE_ENDOPEPTIDASE_ACTIVITY	GO_POSITIVE_REGULATION_OF_CYSTEINE_TYPE_ENDOPEPTIDASE_ACTIVITY		138	0.418497	1.73917	0.00406504	0.128959	0.821	7621	tags=36%, list=13%, signal=42%
GO_REGULATION_OF_EXIT_FROM_MITOSIS	GO_REGULATION_OF_EXIT_FROM_MITOSIS		19	0.589267	1.7416	0.0177866	0.12902	0.816	13748	tags=63%, list=24%, signal=83%
GO_REGULATION_OF_POSTSYNAPSE_ORGANIZATION	GO_REGULATION_OF_POSTSYNAPSE_ORGANIZATION		98	0.450626	1.74197	0.00589391	0.12906	0.816	9730	tags=44%, list=17%, signal=53%
GO_T_CELL_RECEPTOR_SIGNALING_PATHWAY	GO_T_CELL_RECEPTOR_SIGNALING_PATHWAY		187	0.470128	1.74509	0.0177866	0.129111	0.815	5846	tags=32%, list=10%, signal=35%
GO_WOUND_HEALING_SPREADING_OF_EPIDERMAL_CELLS	GO_WOUND_HEALING_SPREADING_OF_EPIDERMAL_CELLS		17	0.664516	1.73727	0.01417	0.129158	0.822	12321	tags=71%, list=22%, signal=90%
GO_PROTEIN_K48_LINKED_UBIQUITINATION	GO_PROTEIN_K48_LINKED_UBIQUITINATION		54	0.497304	1.74792	0.0114943	0.129371	0.813	9354	tags=48%, list=17%, signal=58%
GO_DEFENSE_RESPONSE_TO_VIRUS	GO_DEFENSE_RESPONSE_TO_VIRUS		237	0.442492	1.74521	0.0178571	0.129455	0.815	12792	tags=49%, list=23%, signal=64%
GO_TRANSCRIPTION_COUPLED_NUCLEOTIDE_EXCISION_REPAIR	GO_TRANSCRIPTION_COUPLED_NUCLEOTIDE_EXCISION_REPAIR		73	0.561027	1.74644	0.0179641	0.129488	0.815	8639	tags=47%, list=15%, signal=55%
GO_CELLULAR_RESPONSE_TO_KETONE	GO_CELLULAR_RESPONSE_TO_KETONE		94	0.435983	1.74607	0.00403226	0.129494	0.815	12416	tags=48%, list=22%, signal=61%
GO_PROTEIN_DNA_COMPLEX_SUBUNIT_ORGANIZATION	GO_PROTEIN_DNA_COMPLEX_SUBUNIT_ORGANIZATION		278	0.482373	1.73729	0.0245283	0.1296	0.822	7699	tags=34%, list=14%, signal=39%
GO_CHROMOSOME_LOCALIZATION	GO_CHROMOSOME_LOCALIZATION		75	0.55114	1.73807	0.0261569	0.129606	0.822	7519	tags=44%, list=13%, signal=51%
GO_DNA_REPLICATION_INDEPENDENT_NUCLEOSOME_ORGANIZATION	GO_DNA_REPLICATION_INDEPENDENT_NUCLEOSOME_ORGANIZATION		55	0.629606	1.74703	0.0269231	0.12986	0.813	5861	tags=44%, list=10%, signal=49%
GO_RESPONSE_TO_ARSENIC_CONTAINING_SUBSTANCE	GO_RESPONSE_TO_ARSENIC_CONTAINING_SUBSTANCE		30	0.545008	1.74527	0.00813008	0.129892	0.815	6824	tags=37%, list=12%, signal=42%
GO_NEGATIVE_REGULATION_OF_MEIOTIC_CELL_CYCLE	GO_NEGATIVE_REGULATION_OF_MEIOTIC_CELL_CYCLE		16	0.628192	1.74648	0.0205339	0.129922	0.815	12486	tags=63%, list=22%, signal=80%
GO_POSITIVE_REGULATION_OF_MITOCHONDRION_ORGANIZATION	GO_POSITIVE_REGULATION_OF_MITOCHONDRION_ORGANIZATION		114	0.443147	1.73733	0.00601202	0.130027	0.822	7345	tags=37%, list=13%, signal=42%
GO_MEMBRANE_PROTEIN_INTRACELLULAR_DOMAIN_PROTEOLYSIS	GO_MEMBRANE_PROTEIN_INTRACELLULAR_DOMAIN_PROTEOLYSIS		18	0.604051	1.73438	0.00400802	0.130825	0.826	12185	tags=72%, list=22%, signal=92%
GO_MEMBRANE_PROTEIN_ECTODOMAIN_PROTEOLYSIS	GO_MEMBRANE_PROTEIN_ECTODOMAIN_PROTEOLYSIS		42	0.510986	1.73488	0.010101	0.130833	0.826	11492	tags=55%, list=20%, signal=69%
GO_NEGATIVE_REGULATION_OF_PROTEIN_ACETYLATION	GO_NEGATIVE_REGULATION_OF_PROTEIN_ACETYLATION		23	0.565028	1.73271	0.00788955	0.131564	0.827	11673	tags=61%, list=21%, signal=77%
KEGG_ADHERENS_JUNCTION	KEGG_ADHERENS_JUNCTION		73	0.507557	1.733	0.00992064	0.131757	0.827	9238	tags=42%, list=16%, signal=51%
GO_CHROMOSOME_SEGREGATION	GO_CHROMOSOME_SEGREGATION		314	0.518895	1.72708	0.0296443	0.131892	0.831	7068	tags=41%, list=12%, signal=46%
GO_SISTER_CHROMATID_SEGREGATION	GO_SISTER_CHROMATID_SEGREGATION		188	0.553394	1.73102	0.0376238	0.13192	0.827	6748	tags=45%, list=12%, signal=51%
GO_UTERUS_DEVELOPMENT	GO_UTERUS_DEVELOPMENT		22	0.569456	1.72726	0.0140845	0.132136	0.831	9105	tags=50%, list=16%, signal=60%
GO_PROTEIN_POLYMERIZATION	GO_PROTEIN_POLYMERIZATION		275	0.389607	1.7276	0.00191939	0.132182	0.83	9811	tags=38%, list=17%, signal=46%
GO_PRESYNAPSE_ORGANIZATION	GO_PRESYNAPSE_ORGANIZATION		47	0.515386	1.72647	0.00621118	0.132198	0.831	11506	tags=47%, list=20%, signal=59%
GO_INTERSTRAND_CROSS_LINK_REPAIR	GO_INTERSTRAND_CROSS_LINK_REPAIR		53	0.587479	1.73107	0.0173077	0.132295	0.827	7662	tags=49%, list=14%, signal=57%
GO_ENDODERM_FORMATION	GO_ENDODERM_FORMATION		50	0.533904	1.73153	0.0205761	0.13232	0.827	7675	tags=42%, list=14%, signal=49%
GO_NUCLEAR_ENVELOPE_ORGANIZATION	GO_NUCLEAR_ENVELOPE_ORGANIZATION		52	0.499843	1.7253	0.00994036	0.132402	0.832	8691	tags=38%, list=15%, signal=45%
GO_REGULATION_OF_LAMELLIPODIUM_ORGANIZATION	GO_REGULATION_OF_LAMELLIPODIUM_ORGANIZATION		47	0.51553	1.72776	0.00610998	0.132483	0.83	10846	tags=51%, list=19%, signal=63%
GO_REGULATION_OF_PROTEIN_MATURATION	GO_REGULATION_OF_PROTEIN_MATURATION		66	0.452359	1.72569	0.00200803	0.132499	0.832	9207	tags=42%, list=16%, signal=51%
GO_REGULATION_OF_DNA_REPAIR	GO_REGULATION_OF_DNA_REPAIR		120	0.497494	1.72465	0.0250965	0.132613	0.832	7973	tags=43%, list=14%, signal=49%
GO_POSITIVE_REGULATION_OF_DNA_METABOLIC_PROCESS	GO_POSITIVE_REGULATION_OF_DNA_METABOLIC_PROCESS		158	0.469398	1.72389	0.0196078	0.132879	0.832	10163	tags=45%, list=18%, signal=55%
GO_CELLULAR_RESPONSE_TO_RADIATION	GO_CELLULAR_RESPONSE_TO_RADIATION		189	0.418	1.7278	0.00403226	0.132883	0.83	9427	tags=34%, list=17%, signal=41%
GO_RESPONSE_TO_ACETYLCHOLINE	GO_RESPONSE_TO_ACETYLCHOLINE		28	0.549053	1.7225	0.0199203	0.132965	0.833	13119	tags=54%, list=23%, signal=70%
GO_NEGATIVE_REGULATION_OF_NUCLEOCYTOPLASMIC_TRANSPORT	GO_NEGATIVE_REGULATION_OF_NUCLEOCYTOPLASMIC_TRANSPORT		20	0.547314	1.72001	0.00757576	0.133103	0.836	13452	tags=70%, list=24%, signal=92%
GO_POSITIVE_REGULATION_OF_TRANSCRIPTION_REGULATORY_REGION_DNA_BINDING	GO_POSITIVE_REGULATION_OF_TRANSCRIPTION_REGULATORY_REGION_DNA_BINDING		25	0.544958	1.72321	0.00833333	0.133108	0.832	12832	tags=56%, list=23%, signal=72%
GO_RESPONSE_TO_OXIDATIVE_STRESS	GO_RESPONSE_TO_OXIDATIVE_STRESS		430	0.380366	1.72841	0	0.133115	0.829	11816	tags=41%, list=21%, signal=52%
GO_MUSCLE_FILAMENT_SLIDING	GO_MUSCLE_FILAMENT_SLIDING		39	0.57745	1.72801	0.0101215	0.133121	0.829	10514	tags=51%, list=19%, signal=63%
GO_SUBSTRATE_ADHESION_DEPENDENT_CELL_SPREADING	GO_SUBSTRATE_ADHESION_DEPENDENT_CELL_SPREADING		87	0.47966	1.7216	0.022541	0.133176	0.833	9198	tags=43%, list=16%, signal=51%
GO_METAPHASE_PLATE_CONGRESSION	GO_METAPHASE_PLATE_CONGRESSION		57	0.588347	1.72193	0.0330739	0.133212	0.833	11670	tags=63%, list=21%, signal=80%
GO_MAINTENANCE_OF_PROTEIN_LOCATION	GO_MAINTENANCE_OF_PROTEIN_LOCATION		105	0.427271	1.72258	0.00607287	0.133266	0.833	14322	tags=49%, list=25%, signal=65%
GO_NEGATIVE_REGULATION_OF_RESPONSE_TO_DNA_DAMAGE_STIMULUS	GO_NEGATIVE_REGULATION_OF_RESPONSE_TO_DNA_DAMAGE_STIMULUS		80	0.477469	1.72865	0.01222	0.133294	0.829	4894	tags=31%, list=9%, signal=34%
GO_MONOCYTE_CHEMOTAXIS	GO_MONOCYTE_CHEMOTAXIS		63	0.564531	1.7201	0.0282258	0.13341	0.836	11133	tags=51%, list=20%, signal=63%
GO_LENS_FIBER_CELL_DIFFERENTIATION	GO_LENS_FIBER_CELL_DIFFERENTIATION		31	0.52887	1.72046	0.0241449	0.133465	0.836	7799	tags=42%, list=14%, signal=49%
GO_FIBROBLAST_PROLIFERATION	GO_FIBROBLAST_PROLIFERATION		85	0.428362	1.72081	0.00823045	0.133516	0.835	13407	tags=47%, list=24%, signal=62%
GO_POSITIVE_REGULATION_OF_SUPRAMOLECULAR_FIBER_ORGANIZATION	GO_POSITIVE_REGULATION_OF_SUPRAMOLECULAR_FIBER_ORGANIZATION		203	0.408974	1.72868	0.0039604	0.133712	0.828	9712	tags=35%, list=17%, signal=43%
GO_MITOCHONDRION_MORPHOGENESIS	GO_MITOCHONDRION_MORPHOGENESIS		19	0.6061	1.71818	0.0157791	0.134276	0.838	8778	tags=47%, list=16%, signal=56%
GO_RESPONSE_TO_HYPEROXIA	GO_RESPONSE_TO_HYPEROXIA		19	0.588548	1.7185	0.0229167	0.134317	0.837	6824	tags=42%, list=12%, signal=48%
GO_MAINTENANCE_OF_CELL_POLARITY	GO_MAINTENANCE_OF_CELL_POLARITY		17	0.600904	1.71124	0.0138067	0.134364	0.846	12184	tags=59%, list=22%, signal=75%
GO_DNA_INTEGRITY_CHECKPOINT	GO_DNA_INTEGRITY_CHECKPOINT		157	0.494539	1.7166	0.0336634	0.134668	0.84	8571	tags=44%, list=15%, signal=52%
GO_REGULATION_OF_CENTROSOME_CYCLE	GO_REGULATION_OF_CENTROSOME_CYCLE		58	0.539322	1.71742	0.0286807	0.134688	0.838	8691	tags=45%, list=15%, signal=53%
GO_PEPTIDYL_SERINE_DEPHOSPHORYLATION	GO_PEPTIDYL_SERINE_DEPHOSPHORYLATION		18	0.603683	1.71126	0.0101626	0.134724	0.845	13761	tags=61%, list=24%, signal=81%
GO_POSITIVE_REGULATION_OF_VIRAL_LIFE_CYCLE	GO_POSITIVE_REGULATION_OF_VIRAL_LIFE_CYCLE		59	0.449953	1.71689	0.0116959	0.134786	0.84	10051	tags=42%, list=18%, signal=51%
GO_POSITIVE_REGULATION_OF_PROTEIN_OLIGOMERIZATION	GO_POSITIVE_REGULATION_OF_PROTEIN_OLIGOMERIZATION		25	0.53964	1.7113	0.0163599	0.135066	0.845	6003	tags=40%, list=11%, signal=45%
GO_POSITIVE_REGULATION_OF_CELL_CYCLE_PROCESS	GO_POSITIVE_REGULATION_OF_CELL_CYCLE_PROCESS		292	0.438948	1.71015	0.0142566	0.135121	0.848	12393	tags=47%, list=22%, signal=59%
GO_REGULATION_OF_PEPTIDASE_ACTIVITY	GO_REGULATION_OF_PEPTIDASE_ACTIVITY		425	0.39626	1.71574	0	0.135152	0.841	8343	tags=35%, list=15%, signal=41%
GO_RRNA_CONTAINING_RIBONUCLEOPROTEIN_COMPLEX_EXPORT_FROM_NUCLEUS	GO_RRNA_CONTAINING_RIBONUCLEOPROTEIN_COMPLEX_EXPORT_FROM_NUCLEUS		16	0.719914	1.71143	0.0298805	0.135349	0.845	5332	tags=56%, list=9%, signal=62%
KEGG_FOCAL_ADHESION	KEGG_FOCAL_ADHESION		199	0.472605	1.71497	0.0310559	0.135571	0.841	8367	tags=41%, list=15%, signal=48%
GO_PROTEIN_REFOLDING	GO_PROTEIN_REFOLDING		40	0.538143	1.71196	0.0093633	0.135688	0.845	10215	tags=55%, list=18%, signal=67%
GO_GLOBAL_GENOME_NUCLEOTIDE_EXCISION_REPAIR	GO_GLOBAL_GENOME_NUCLEOTIDE_EXCISION_REPAIR		26	0.557599	1.71145	0.00978474	0.135735	0.845	13477	tags=54%, list=24%, signal=71%
GO_REGULATION_OF_SISTER_CHROMATID_SEGREGATION	GO_REGULATION_OF_SISTER_CHROMATID_SEGREGATION		80	0.564674	1.70878	0.0314961	0.135842	0.848	7801	tags=46%, list=14%, signal=54%
GO_POSTSYNAPSE_ASSEMBLY	GO_POSTSYNAPSE_ASSEMBLY		32	0.534673	1.71383	0.00787402	0.135847	0.841	10424	tags=47%, list=18%, signal=57%
GO_MAINTENANCE_OF_LOCATION_IN_CELL	GO_MAINTENANCE_OF_LOCATION_IN_CELL		95	0.416939	1.70899	0.00396825	0.136047	0.848	15299	tags=52%, list=27%, signal=71%
GO_REGULATION_OF_RESPONSE_TO_BIOTIC_STIMULUS	GO_REGULATION_OF_RESPONSE_TO_BIOTIC_STIMULUS		135	0.426669	1.71198	0.0143737	0.136072	0.845	12595	tags=52%, list=22%, signal=67%
GO_POSITIVE_REGULATION_OF_PROTEIN_POLYMERIZATION	GO_POSITIVE_REGULATION_OF_PROTEIN_POLYMERIZATION		134	0.406577	1.71398	0.00576923	0.136115	0.841	9698	tags=36%, list=17%, signal=43%
GO_REGULATION_OF_PROTEIN_LOCALIZATION_TO_PLASMA_MEMBRANE	GO_REGULATION_OF_PROTEIN_LOCALIZATION_TO_PLASMA_MEMBRANE		92	0.448911	1.71225	0.0140281	0.136223	0.845	11212	tags=45%, list=20%, signal=55%
GO_DNA_DEMETHYLATION	GO_DNA_DEMETHYLATION		26	0.57611	1.70812	0.023166	0.136264	0.85	11964	tags=65%, list=21%, signal=83%
GO_DNA_GEOMETRIC_CHANGE	GO_DNA_GEOMETRIC_CHANGE		95	0.563601	1.71256	0.0391389	0.136305	0.843	8748	tags=45%, list=15%, signal=53%
GO_BLASTOCYST_DEVELOPMENT	GO_BLASTOCYST_DEVELOPMENT		98	0.449448	1.71296	0.0119284	0.136345	0.843	12560	tags=51%, list=22%, signal=65%
GO_PROTEIN_LOCALIZATION_TO_KINETOCHORE	GO_PROTEIN_LOCALIZATION_TO_KINETOCHORE		17	0.764026	1.70586	0.023166	0.137915	0.854	3303	tags=65%, list=6%, signal=69%
GO_POSITIVE_REGULATION_OF_TRANSCRIPTION_INITIATION_FROM_RNA_POLYMERASE_II_PROMOTER	GO_POSITIVE_REGULATION_OF_TRANSCRIPTION_INITIATION_FROM_RNA_POLYMERASE_II_PROMOTER		19	0.603584	1.706	0.02	0.138189	0.854	4375	tags=42%, list=8%, signal=46%
GO_PROTEIN_LOCALIZATION_TO_NUCLEUS	GO_PROTEIN_LOCALIZATION_TO_NUCLEUS		248	0.424002	1.70401	0.018	0.139503	0.855	9354	tags=37%, list=17%, signal=44%
GO_COPPER_ION_TRANSPORT	GO_COPPER_ION_TRANSPORT		17	0.583809	1.6989	0.0190114	0.140114	0.857	10696	tags=59%, list=19%, signal=73%
GO_GENERATION_OF_PRECURSOR_METABOLITES_AND_ENERGY	GO_GENERATION_OF_PRECURSOR_METABOLITES_AND_ENERGY		486	0.433448	1.70255	0.0213178	0.140217	0.855	9904	tags=38%, list=18%, signal=46%
GO_NUCLEAR_CHROMOSOME_SEGREGATION	GO_NUCLEAR_CHROMOSOME_SEGREGATION		261	0.510231	1.70028	0.0470588	0.140289	0.857	7219	tags=41%, list=13%, signal=47%
GO_REGULATION_OF_CELL_CYCLE_CHECKPOINT	GO_REGULATION_OF_CELL_CYCLE_CHECKPOINT		32	0.570355	1.70167	0.0263158	0.140375	0.855	9427	tags=44%, list=17%, signal=52%
GO_PROTEIN_IMPORT	GO_PROTEIN_IMPORT		183	0.425223	1.70273	0.0117417	0.140425	0.855	9301	tags=36%, list=16%, signal=42%
GO_NUCLEOBASE_BIOSYNTHETIC_PROCESS	GO_NUCLEOBASE_BIOSYNTHETIC_PROCESS		19	0.695523	1.69898	0.0310078	0.14043	0.857	9661	tags=74%, list=17%, signal=89%
GO_REGULATION_OF_NUCLEOCYTOPLASMIC_TRANSPORT	GO_REGULATION_OF_NUCLEOCYTOPLASMIC_TRANSPORT		105	0.454706	1.70114	0.0292969	0.140534	0.856	8833	tags=40%, list=16%, signal=47%
GO_NEGATIVE_REGULATION_OF_CELLULAR_SENESCENCE	GO_NEGATIVE_REGULATION_OF_CELLULAR_SENESCENCE		21	0.592353	1.70036	0.0176471	0.140616	0.857	6421	tags=48%, list=11%, signal=54%
GO_CEREBRAL_CORTEX_DEVELOPMENT	GO_CEREBRAL_CORTEX_DEVELOPMENT		112	0.447816	1.70064	0.0221328	0.140644	0.857	5768	tags=30%, list=10%, signal=34%
KEGG_FC_GAMMA_R_MEDIATED_PHAGOCYTOSIS	KEGG_FC_GAMMA_R_MEDIATED_PHAGOCYTOSIS		96	0.464716	1.69908	0.0368852	0.140722	0.857	6490	tags=33%, list=11%, signal=38%
KEGG_UBIQUITIN_MEDIATED_PROTEOLYSIS	KEGG_UBIQUITIN_MEDIATED_PROTEOLYSIS		134	0.447578	1.70171	0.0227704	0.140732	0.855	9882	tags=41%, list=17%, signal=50%
GO_REGULATION_OF_SUBSTRATE_ADHESION_DEPENDENT_CELL_SPREADING	GO_REGULATION_OF_SUBSTRATE_ADHESION_DEPENDENT_CELL_SPREADING		50	0.489091	1.69791	0.0105263	0.14076	0.858	9198	tags=42%, list=16%, signal=50%
GO_CELLULAR_RESPONSE_TO_ABIOTIC_STIMULUS	GO_CELLULAR_RESPONSE_TO_ABIOTIC_STIMULUS		321	0.38313	1.69927	0.0020202	0.140919	0.857	9264	tags=33%, list=16%, signal=39%
GO_ESTABLISHMENT_OR_MAINTENANCE_OF_CYTOSKELETON_POLARITY	GO_ESTABLISHMENT_OR_MAINTENANCE_OF_CYTOSKELETON_POLARITY		16	0.611958	1.68966	0.0118577	0.141984	0.869	5618	tags=44%, list=10%, signal=49%
GO_POLYSACCHARIDE_BIOSYNTHETIC_PROCESS	GO_POLYSACCHARIDE_BIOSYNTHETIC_PROCESS		75	0.445583	1.69282	0.01222	0.142125	0.866	10439	tags=44%, list=18%, signal=54%
GO_REGULATION_OF_PROTEIN_LOCALIZATION_TO_SYNAPSE	GO_REGULATION_OF_PROTEIN_LOCALIZATION_TO_SYNAPSE		25	0.525947	1.69059	0.0211864	0.142145	0.868	7013	tags=32%, list=12%, signal=37%
GO_POSITIVE_REGULATION_OF_LAMELLIPODIUM_ASSEMBLY	GO_POSITIVE_REGULATION_OF_LAMELLIPODIUM_ASSEMBLY		20	0.605264	1.68985	0.0179641	0.142186	0.869	9661	tags=55%, list=17%, signal=66%
GO_REGULATION_OF_POSTSYNAPTIC_DENSITY_ORGANIZATION	GO_REGULATION_OF_POSTSYNAPTIC_DENSITY_ORGANIZATION		16	0.602626	1.692	0.00788955	0.142247	0.868	9520	tags=56%, list=17%, signal=68%
GO_ATP_DEPENDENT_CHROMATIN_REMODELING	GO_ATP_DEPENDENT_CHROMATIN_REMODELING		81	0.570351	1.69416	0.0273973	0.14231	0.862	7395	tags=41%, list=13%, signal=47%
GO_REGULATION_OF_PROTEIN_SERINE_THREONINE_KINASE_ACTIVITY	GO_REGULATION_OF_PROTEIN_SERINE_THREONINE_KINASE_ACTIVITY		500	0.374002	1.69383	0.00406504	0.142324	0.863	10135	tags=36%, list=18%, signal=44%
GO_NUCLEOTIDE_EXCISION_REPAIR_DNA_INCISION	GO_NUCLEOTIDE_EXCISION_REPAIR_DNA_INCISION		39	0.568274	1.69003	0.028	0.142371	0.869	6908	tags=46%, list=12%, signal=53%
GO_PROTEIN_DEPOLYMERIZATION	GO_PROTEIN_DEPOLYMERIZATION		108	0.446205	1.69223	0.0156863	0.142433	0.867	10331	tags=44%, list=18%, signal=53%
GO_POSITIVE_REGULATION_OF_DEFENSE_RESPONSE_TO_VIRUS_BY_HOST	GO_POSITIVE_REGULATION_OF_DEFENSE_RESPONSE_TO_VIRUS_BY_HOST		26	0.579642	1.69063	0.0373281	0.142502	0.868	12367	tags=69%, list=22%, signal=89%
GO_AMINE_METABOLIC_PROCESS	GO_AMINE_METABOLIC_PROCESS		133	0.465284	1.69283	0.0164948	0.142508	0.866	7425	tags=39%, list=13%, signal=45%
GO_NUCLEOSIDE_CATABOLIC_PROCESS	GO_NUCLEOSIDE_CATABOLIC_PROCESS		32	0.54202	1.69092	0.0245399	0.142567	0.868	8835	tags=50%, list=16%, signal=59%
GO_ENDODERM_DEVELOPMENT	GO_ENDODERM_DEVELOPMENT		73	0.486534	1.69426	0.0230126	0.142597	0.861	12920	tags=51%, list=23%, signal=66%
GO_G1_DNA_DAMAGE_CHECKPOINT	GO_G1_DNA_DAMAGE_CHECKPOINT		64	0.48127	1.69564	0.0194553	0.14266	0.86	6577	tags=39%, list=12%, signal=44%
GO_REGULATION_OF_LAMELLIPODIUM_ASSEMBLY	GO_REGULATION_OF_LAMELLIPODIUM_ASSEMBLY		35	0.533647	1.69296	0.0104384	0.142763	0.865	10427	tags=51%, list=18%, signal=63%
KEGG_PATHWAYS_IN_CANCER	KEGG_PATHWAYS_IN_CANCER		324	0.401919	1.6948	0.00821355	0.14283	0.861	12187	tags=44%, list=22%, signal=55%
GO_ERROR_PRONE_TRANSLESION_SYNTHESIS	GO_ERROR_PRONE_TRANSLESION_SYNTHESIS		20	0.623552	1.69099	0.0294118	0.142865	0.868	6628	tags=65%, list=12%, signal=74%
GO_REGULATION_OF_MRNA_3_END_PROCESSING	GO_REGULATION_OF_MRNA_3_END_PROCESSING		27	0.608553	1.69509	0.0348837	0.142928	0.86	10102	tags=59%, list=18%, signal=72%
GO_RESPONSE_TO_IONIZING_RADIATION	GO_RESPONSE_TO_IONIZING_RADIATION		148	0.457876	1.69429	0.0203252	0.142954	0.861	6407	tags=34%, list=11%, signal=38%
GO_NCRNA_EXPORT_FROM_NUCLEUS	GO_NCRNA_EXPORT_FROM_NUCLEUS		38	0.655911	1.6872	0.0346821	0.144353	0.871	10244	tags=55%, list=18%, signal=67%
GO_POSITIVE_REGULATION_OF_PROTEOLYSIS_INVOLVED_IN_CELLULAR_PROTEIN_CATABOLIC_PROCESS	GO_POSITIVE_REGULATION_OF_PROTEOLYSIS_INVOLVED_IN_CELLULAR_PROTEIN_CATABOLIC_PROCESS		121	0.397054	1.68424	0.00595238	0.145273	0.876	6738	tags=30%, list=12%, signal=34%
GO_REGULATION_OF_RELEASE_OF_CYTOCHROME_C_FROM_MITOCHONDRIA	GO_REGULATION_OF_RELEASE_OF_CYTOCHROME_C_FROM_MITOCHONDRIA		47	0.496971	1.68425	0.012024	0.145652	0.876	12527	tags=55%, list=22%, signal=71%
GO_MEMBRANE_PROTEIN_PROTEOLYSIS	GO_MEMBRANE_PROTEIN_PROTEOLYSIS		59	0.468714	1.68449	0.0125786	0.14571	0.875	11508	tags=53%, list=20%, signal=66%
GO_PROTEIN_INSERTION_INTO_MEMBRANE	GO_PROTEIN_INSERTION_INTO_MEMBRANE		60	0.507966	1.68509	0.00984252	0.145775	0.874	7973	tags=50%, list=14%, signal=58%
GO_KINETOCHORE_ORGANIZATION	GO_KINETOCHORE_ORGANIZATION		21	0.702546	1.68467	0.0371094	0.145839	0.875	3545	tags=57%, list=6%, signal=61%
GO_ENTRY_INTO_OTHER_ORGANISM_INVOLVED_IN_SYMBIOTIC_INTERACTION	GO_ENTRY_INTO_OTHER_ORGANISM_INVOLVED_IN_SYMBIOTIC_INTERACTION		134	0.433427	1.68146	0.00613497	0.146002	0.879	10048	tags=40%, list=18%, signal=48%
GO_HISTONE_UBIQUITINATION	GO_HISTONE_UBIQUITINATION		45	0.552441	1.6831	0.0332681	0.146088	0.877	3615	tags=33%, list=6%, signal=36%
GO_DNA_CONFORMATION_CHANGE	GO_DNA_CONFORMATION_CHANGE		301	0.492937	1.68515	0.0327553	0.146127	0.874	8800	tags=38%, list=16%, signal=45%
GO_FORMATION_OF_PRIMARY_GERM_LAYER	GO_FORMATION_OF_PRIMARY_GERM_LAYER		118	0.452797	1.68092	0.0102881	0.146191	0.879	11188	tags=41%, list=20%, signal=51%
GO_REGULATION_OF_TRANSCRIPTION_REGULATORY_REGION_DNA_BINDING	GO_REGULATION_OF_TRANSCRIPTION_REGULATORY_REGION_DNA_BINDING		51	0.467927	1.68149	0.00823045	0.146353	0.879	15933	tags=63%, list=28%, signal=87%
GO_PROTEIN_K63_LINKED_UBIQUITINATION	GO_PROTEIN_K63_LINKED_UBIQUITINATION		48	0.466219	1.67889	0.0118343	0.146507	0.881	8300	tags=42%, list=15%, signal=49%
GO_DNA_DEALKYLATION	GO_DNA_DEALKYLATION		32	0.536358	1.68163	0.0257426	0.146606	0.879	12629	tags=63%, list=22%, signal=80%
GO_REPRODUCTIVE_SYSTEM_DEVELOPMENT	GO_REPRODUCTIVE_SYSTEM_DEVELOPMENT		427	0.382901	1.68224	0.00617284	0.146691	0.878	9378	tags=34%, list=17%, signal=41%
GO_LABYRINTHINE_LAYER_DEVELOPMENT	GO_LABYRINTHINE_LAYER_DEVELOPMENT		47	0.482813	1.67965	0.0246914	0.146772	0.88	9092	tags=36%, list=16%, signal=43%
GO_REGULATION_OF_DNA_TEMPLATED_TRANSCRIPTION_INITIATION	GO_REGULATION_OF_DNA_TEMPLATED_TRANSCRIPTION_INITIATION		36	0.498495	1.67896	0.0221774	0.146772	0.881	4868	tags=33%, list=9%, signal=36%
GO_BINDING_OF_SPERM_TO_ZONA_PELLUCIDA	GO_BINDING_OF_SPERM_TO_ZONA_PELLUCIDA		38	0.526386	1.68169	0.00782779	0.146898	0.879	7776	tags=42%, list=14%, signal=49%
GO_REGULATION_OF_CYTOKINE_PRODUCTION_INVOLVED_IN_IMMUNE_RESPONSE	GO_REGULATION_OF_CYTOKINE_PRODUCTION_INVOLVED_IN_IMMUNE_RESPONSE		80	0.484213	1.67916	0.0287474	0.146924	0.881	14965	tags=56%, list=26%, signal=76%
GO_NUCLEOTIDE_EXCISION_REPAIR_PREINCISION_COMPLEX_STABILIZATION	GO_NUCLEOTIDE_EXCISION_REPAIR_PREINCISION_COMPLEX_STABILIZATION		21	0.612793	1.6777	0.0222672	0.146977	0.882	8423	tags=48%, list=15%, signal=56%
GO_NEGATIVE_REGULATION_OF_CELL_AGING	GO_NEGATIVE_REGULATION_OF_CELL_AGING		26	0.564945	1.67967	0.0179283	0.147137	0.88	7557	tags=46%, list=13%, signal=53%
GO_MEMBRANE_DOCKING	GO_MEMBRANE_DOCKING		177	0.428843	1.67785	0.0197239	0.147204	0.882	7694	tags=37%, list=14%, signal=42%
GO_POSITIVE_REGULATION_OF_MICROTUBULE_POLYMERIZATION_OR_DEPOLYMERIZATION	GO_POSITIVE_REGULATION_OF_MICROTUBULE_POLYMERIZATION_OR_DEPOLYMERIZATION		31	0.521075	1.67642	0.00994036	0.147635	0.885	15474	tags=61%, list=27%, signal=84%
GO_IN_UTERO_EMBRYONIC_DEVELOPMENT	GO_IN_UTERO_EMBRYONIC_DEVELOPMENT		343	0.396485	1.67668	0.0146138	0.147654	0.884	12920	tags=43%, list=23%, signal=56%
GO_CARBOHYDRATE_BIOSYNTHETIC_PROCESS	GO_CARBOHYDRATE_BIOSYNTHETIC_PROCESS		209	0.392188	1.67446	0.00401606	0.148216	0.887	10439	tags=39%, list=18%, signal=48%
GO_REGULATION_OF_REACTIVE_OXYGEN_SPECIES_METABOLIC_PROCESS	GO_REGULATION_OF_REACTIVE_OXYGEN_SPECIES_METABOLIC_PROCESS		102	0.440761	1.67395	0.0105708	0.148446	0.888	12218	tags=50%, list=22%, signal=64%
GO_ANGIOGENESIS_INVOLVED_IN_WOUND_HEALING	GO_ANGIOGENESIS_INVOLVED_IN_WOUND_HEALING		20	0.638431	1.6745	0.0455487	0.148538	0.887	7779	tags=50%, list=14%, signal=58%
GO_NEGATIVE_REGULATION_OF_ORGANELLE_ORGANIZATION	GO_NEGATIVE_REGULATION_OF_ORGANELLE_ORGANIZATION		376	0.392659	1.67477	0.0140562	0.148625	0.887	8822	tags=33%, list=16%, signal=39%
GO_POSITIVE_REGULATION_OF_INTERLEUKIN_6_SECRETION	GO_POSITIVE_REGULATION_OF_INTERLEUKIN_6_SECRETION		27	0.557556	1.67501	0.0293542	0.148792	0.887	11787	tags=52%, list=21%, signal=65%
GO_HISTONE_H2A_UBIQUITINATION	GO_HISTONE_H2A_UBIQUITINATION		25	0.568784	1.66904	0.0255906	0.14948	0.89	3566	tags=36%, list=6%, signal=38%
GO_MAINTENANCE_OF_LOCATION	GO_MAINTENANCE_OF_LOCATION		324	0.38475	1.66747	0.0102669	0.149513	0.892	14528	tags=46%, list=26%, signal=61%
GO_G2_DNA_DAMAGE_CHECKPOINT	GO_G2_DNA_DAMAGE_CHECKPOINT		31	0.56302	1.66927	0.0420842	0.149559	0.89	1959	tags=35%, list=3%, signal=37%
GO_BASEMENT_MEMBRANE_ORGANIZATION	GO_BASEMENT_MEMBRANE_ORGANIZATION		21	0.588993	1.67147	0.0251572	0.149573	0.889	12947	tags=67%, list=23%, signal=86%
GO_ACTIN_FILAMENT_BUNDLE_ORGANIZATION	GO_ACTIN_FILAMENT_BUNDLE_ORGANIZATION		151	0.441071	1.67209	0.0120482	0.149645	0.889	10404	tags=39%, list=18%, signal=48%
GO_OLFACTORY_LOBE_DEVELOPMENT	GO_OLFACTORY_LOBE_DEVELOPMENT		32	0.525535	1.67235	0.025	0.149729	0.889	7013	tags=38%, list=12%, signal=43%
GO_PROTEIN_DEPHOSPHORYLATION	GO_PROTEIN_DEPHOSPHORYLATION		314	0.373382	1.66848	0.00803213	0.149755	0.89	6375	tags=27%, list=11%, signal=30%
GO_POSITIVE_REGULATION_OF_RESPONSE_TO_CYTOKINE_STIMULUS	GO_POSITIVE_REGULATION_OF_RESPONSE_TO_CYTOKINE_STIMULUS		55	0.484314	1.67095	0.025	0.149774	0.889	13628	tags=53%, list=24%, signal=69%
GO_RESPONSE_TO_KETONE	GO_RESPONSE_TO_KETONE		195	0.392443	1.66964	0.0105485	0.149827	0.889	11673	tags=43%, list=21%, signal=54%
GO_INTERLEUKIN_8_PRODUCTION	GO_INTERLEUKIN_8_PRODUCTION		72	0.480205	1.66749	0.0239521	0.149855	0.892	10549	tags=44%, list=19%, signal=55%
GO_ARP2_3_COMPLEX_MEDIATED_ACTIN_NUCLEATION	GO_ARP2_3_COMPLEX_MEDIATED_ACTIN_NUCLEATION		36	0.478026	1.67151	0.0167286	0.149912	0.889	6733	tags=36%, list=12%, signal=41%
GO_NEURAL_PRECURSOR_CELL_PROLIFERATION	GO_NEURAL_PRECURSOR_CELL_PROLIFERATION		147	0.425926	1.66928	0.00823045	0.149917	0.89	10677	tags=42%, list=19%, signal=52%
GO_RESPONSE_TO_AMMONIUM_ION	GO_RESPONSE_TO_AMMONIUM_ION		128	0.414163	1.67047	0.0056926	0.149947	0.889	10925	tags=43%, list=19%, signal=53%
GO_GLYCOLYTIC_PROCESS_THROUGH_FRUCTOSE_6_PHOSPHATE	GO_GLYCOLYTIC_PROCESS_THROUGH_FRUCTOSE_6_PHOSPHATE		26	0.626188	1.66978	0.0277186	0.149993	0.889	8667	tags=50%, list=15%, signal=59%
GO_INTERMEDIATE_FILAMENT_ORGANIZATION	GO_INTERMEDIATE_FILAMENT_ORGANIZATION		22	0.571832	1.67005	0.0168776	0.150031	0.889	10719	tags=64%, list=19%, signal=78%
KEGG_BIOSYNTHESIS_OF_UNSATURATED_FATTY_ACIDS	KEGG_BIOSYNTHESIS_OF_UNSATURATED_FATTY_ACIDS		22	0.558768	1.6679	0.0289855	0.150067	0.891	5407	tags=45%, list=10%, signal=50%
GO_REGULATION_OF_CYSTEINE_TYPE_ENDOPEPTIDASE_ACTIVITY	GO_REGULATION_OF_CYSTEINE_TYPE_ENDOPEPTIDASE_ACTIVITY		225	0.388655	1.66752	0.00609756	0.150168	0.892	7948	tags=34%, list=14%, signal=40%
GO_POSITIVE_REGULATION_OF_INTRACELLULAR_PROTEIN_TRANSPORT	GO_POSITIVE_REGULATION_OF_INTRACELLULAR_PROTEIN_TRANSPORT		149	0.395264	1.66571	0.00613497	0.150616	0.893	9928	tags=38%, list=18%, signal=45%
GO_POSITIVE_REGULATION_OF_DNA_BIOSYNTHETIC_PROCESS	GO_POSITIVE_REGULATION_OF_DNA_BIOSYNTHETIC_PROCESS		66	0.492848	1.66605	0.0247423	0.150639	0.893	9933	tags=48%, list=18%, signal=59%
GO_POSITIVE_REGULATION_OF_COAGULATION	GO_POSITIVE_REGULATION_OF_COAGULATION		27	0.582966	1.66379	0.0285714	0.152241	0.895	11284	tags=59%, list=20%, signal=74%
GO_POLYSACCHARIDE_METABOLIC_PROCESS	GO_POLYSACCHARIDE_METABOLIC_PROCESS		107	0.418977	1.66303	0.0102249	0.152629	0.895	10439	tags=40%, list=18%, signal=49%
GO_FC_RECEPTOR_MEDIATED_STIMULATORY_SIGNALING_PATHWAY	GO_FC_RECEPTOR_MEDIATED_STIMULATORY_SIGNALING_PATHWAY		93	0.4817	1.66218	0.045098	0.153191	0.895	9224	tags=40%, list=16%, signal=47%
GO_RESPONSE_TO_DSRNA	GO_RESPONSE_TO_DSRNA		54	0.442807	1.66136	0.00604839	0.153767	0.896	13995	tags=52%, list=25%, signal=69%
GO_RESPONSE_TO_FUNGUS	GO_RESPONSE_TO_FUNGUS		50	0.514387	1.66096	0.0139721	0.153904	0.898	5769	tags=32%, list=10%, signal=36%
GO_REGULATION_OF_SPINDLE_ASSEMBLY	GO_REGULATION_OF_SPINDLE_ASSEMBLY		27	0.595248	1.65368	0.0245747	0.153925	0.902	5974	tags=52%, list=11%, signal=58%
GO_RECOMBINATIONAL_REPAIR	GO_RECOMBINATIONAL_REPAIR		127	0.510475	1.66033	0.0485437	0.153982	0.898	4989	tags=34%, list=9%, signal=37%
GO_CELLULAR_RESPONSE_TO_UV	GO_CELLULAR_RESPONSE_TO_UV		78	0.451837	1.66044	0.0282258	0.154195	0.898	4908	tags=31%, list=9%, signal=34%
KEGG_HUNTINGTONS_DISEASE	KEGG_HUNTINGTONS_DISEASE		174	0.472451	1.65188	0.0554493	0.154203	0.903	8187	tags=37%, list=14%, signal=43%
GO_MITOCHONDRIAL_FUSION	GO_MITOCHONDRIAL_FUSION		22	0.560635	1.65374	0.026	0.15421	0.902	8778	tags=50%, list=16%, signal=59%
GO_NEGATIVE_REGULATION_OF_LIPID_STORAGE	GO_NEGATIVE_REGULATION_OF_LIPID_STORAGE		19	0.576658	1.65246	0.0329897	0.154286	0.902	17544	tags=63%, list=31%, signal=92%
GO_POSITIVE_REGULATION_OF_TELOMERE_MAINTENANCE_VIA_TELOMERE_LENGTHENING	GO_POSITIVE_REGULATION_OF_TELOMERE_MAINTENANCE_VIA_TELOMERE_LENGTHENING		37	0.547926	1.6594	0.0278884	0.154325	0.898	8540	tags=49%, list=15%, signal=57%
GO_INTEGRIN_ACTIVATION	GO_INTEGRIN_ACTIVATION		22	0.607809	1.6539	0.0607966	0.154388	0.902	9105	tags=55%, list=16%, signal=65%
GO_POSITIVE_REGULATION_OF_CELL_CYCLE	GO_POSITIVE_REGULATION_OF_CELL_CYCLE		397	0.414778	1.65859	0.0208333	0.154476	0.898	12203	tags=44%, list=22%, signal=55%
GO_CYTOPLASMIC_TRANSLATIONAL_INITIATION	GO_CYTOPLASMIC_TRANSLATIONAL_INITIATION		31	0.607425	1.65195	0.0406977	0.154476	0.903	3891	tags=35%, list=7%, signal=38%
GO_CELLULAR_RESPONSE_TO_DRUG	GO_CELLULAR_RESPONSE_TO_DRUG		352	0.376504	1.65252	0.00623701	0.154538	0.902	12203	tags=42%, list=22%, signal=54%
GO_REGULATION_OF_VIRAL_LIFE_CYCLE	GO_REGULATION_OF_VIRAL_LIFE_CYCLE		143	0.421904	1.65945	0.0101833	0.154631	0.898	10051	tags=39%, list=18%, signal=48%
GO_NEGATIVE_REGULATION_OF_HISTONE_ACETYLATION	GO_NEGATIVE_REGULATION_OF_HISTONE_ACETYLATION		16	0.553037	1.65396	0.0156556	0.154673	0.902	11432	tags=56%, list=20%, signal=70%
KEGG_REGULATION_OF_AUTOPHAGY	KEGG_REGULATION_OF_AUTOPHAGY		35	0.463908	1.6587	0.0162272	0.154698	0.898	13669	tags=51%, list=24%, signal=68%
GO_MODULATION_BY_HOST_OF_VIRAL_PROCESS	GO_MODULATION_BY_HOST_OF_VIRAL_PROCESS		27	0.51085	1.65267	0.0289017	0.154712	0.902	5641	tags=37%, list=10%, signal=41%
KEGG_ALZHEIMERS_DISEASE	KEGG_ALZHEIMERS_DISEASE		159	0.475314	1.65807	0.0453649	0.154747	0.898	8358	tags=37%, list=15%, signal=43%
GO_POSITIVE_REGULATION_OF_INTRACELLULAR_TRANSPORT	GO_POSITIVE_REGULATION_OF_INTRACELLULAR_TRANSPORT		207	0.386319	1.65774	0.0059761	0.154755	0.899	9928	tags=38%, list=18%, signal=46%
GO_REGULATION_OF_INTRACELLULAR_PROTEIN_TRANSPORT	GO_REGULATION_OF_INTRACELLULAR_PROTEIN_TRANSPORT		235	0.371869	1.65099	0.00801603	0.154782	0.905	9928	tags=36%, list=18%, signal=43%
GO_SOMATIC_RECOMBINATION_OF_IMMUNOGLOBULIN_GENE_SEGMENTS	GO_SOMATIC_RECOMBINATION_OF_IMMUNOGLOBULIN_GENE_SEGMENTS		51	0.477305	1.65397	0.027027	0.155009	0.902	6880	tags=35%, list=12%, signal=40%
GO_MYELOID_CELL_HOMEOSTASIS	GO_MYELOID_CELL_HOMEOSTASIS		145	0.403401	1.65554	0.0142276	0.155013	0.901	12184	tags=48%, list=22%, signal=60%
GO_REGULATION_OF_NEUROTRANSMITTER_UPTAKE	GO_REGULATION_OF_NEUROTRANSMITTER_UPTAKE		20	0.560571	1.65489	0.0182927	0.155083	0.901	15344	tags=65%, list=27%, signal=89%
GO_REGULATION_OF_PROTEIN_LOCALIZATION_TO_CELL_PERIPHERY	GO_REGULATION_OF_PROTEIN_LOCALIZATION_TO_CELL_PERIPHERY		110	0.424369	1.65035	0.02	0.155109	0.905	11212	tags=42%, list=20%, signal=52%
GO_NEGATIVE_REGULATION_OF_VIRAL_PROCESS	GO_NEGATIVE_REGULATION_OF_VIRAL_PROCESS		96	0.463036	1.65578	0.026749	0.15513	0.9	10976	tags=45%, list=19%, signal=55%
GO_SOMATIC_DIVERSIFICATION_OF_IMMUNE_RECEPTORS_VIA_GERMLINE_RECOMBINATION_WITHIN_A_SINGLE_LOCUS	GO_SOMATIC_DIVERSIFICATION_OF_IMMUNE_RECEPTORS_VIA_GERMLINE_RECOMBINATION_WITHIN_A_SINGLE_LOCUS		60	0.477482	1.65506	0.0292398	0.155213	0.901	6880	tags=35%, list=12%, signal=40%
GO_CELLULAR_RESPONSE_TO_ALCOHOL	GO_CELLULAR_RESPONSE_TO_ALCOHOL		88	0.424712	1.656	0.006	0.155261	0.9	9889	tags=39%, list=17%, signal=47%
GO_RIG_I_SIGNALING_PATHWAY	GO_RIG_I_SIGNALING_PATHWAY		20	0.542398	1.6543	0.0176125	0.155322	0.902	7212	tags=45%, list=13%, signal=52%
KEGG_CARDIAC_MUSCLE_CONTRACTION	KEGG_CARDIAC_MUSCLE_CONTRACTION		74	0.478955	1.65399	0.0224033	0.155333	0.902	7435	tags=39%, list=13%, signal=45%
GO_MULTICELLULAR_ORGANISM_AGING	GO_MULTICELLULAR_ORGANISM_AGING		34	0.494975	1.65623	0.0182556	0.155361	0.899	11068	tags=47%, list=20%, signal=58%
GO_REGULATION_OF_DNA_METABOLIC_PROCESS	GO_REGULATION_OF_DNA_METABOLIC_PROCESS		284	0.444816	1.65655	0.0315582	0.1554	0.899	9354	tags=37%, list=17%, signal=44%
GO_INTERFERON_ALPHA_PRODUCTION	GO_INTERFERON_ALPHA_PRODUCTION		30	0.570065	1.65659	0.0382409	0.155715	0.899	7806	tags=47%, list=14%, signal=54%
GO_NEGATIVE_REGULATION_OF_PROTEIN_POLYMERIZATION	GO_NEGATIVE_REGULATION_OF_PROTEIN_POLYMERIZATION		69	0.44752	1.64932	0.0120724	0.155916	0.905	8297	tags=41%, list=15%, signal=47%
GO_POSITIVE_REGULATION_OF_PROTEIN_SERINE_THREONINE_KINASE_ACTIVITY	GO_POSITIVE_REGULATION_OF_PROTEIN_SERINE_THREONINE_KINASE_ACTIVITY		330	0.373982	1.6478	0.00399202	0.156947	0.905	10135	tags=36%, list=18%, signal=44%
GO_REGULATION_OF_RETINOIC_ACID_RECEPTOR_SIGNALING_PATHWAY	GO_REGULATION_OF_RETINOIC_ACID_RECEPTOR_SIGNALING_PATHWAY		16	0.573767	1.64802	0.0197239	0.157036	0.905	7605	tags=44%, list=13%, signal=51%
GO_REGULATION_OF_INTRACELLULAR_TRANSPORT	GO_REGULATION_OF_INTRACELLULAR_TRANSPORT		424	0.363686	1.64692	0.0038835	0.157533	0.905	9818	tags=35%, list=17%, signal=42%
GO_PURINE_CONTAINING_COMPOUND_CATABOLIC_PROCESS	GO_PURINE_CONTAINING_COMPOUND_CATABOLIC_PROCESS		49	0.425951	1.64568	0.010101	0.158125	0.905	8835	tags=39%, list=16%, signal=46%
GO_INTERMEDIATE_FILAMENT_BASED_PROCESS	GO_INTERMEDIATE_FILAMENT_BASED_PROCESS		48	0.475367	1.64576	0.0231092	0.158382	0.905	10719	tags=58%, list=19%, signal=72%
GO_INTRINSIC_APOPTOTIC_SIGNALING_PATHWAY	GO_INTRINSIC_APOPTOTIC_SIGNALING_PATHWAY		279	0.381595	1.64451	0.00826446	0.159109	0.905	7485	tags=30%, list=13%, signal=35%
GO_NEGATIVE_REGULATION_OF_CELL_DIVISION	GO_NEGATIVE_REGULATION_OF_CELL_DIVISION		18	0.569461	1.64388	0.0276134	0.159426	0.905	4153	tags=33%, list=7%, signal=36%
GO_RELEASE_OF_CYTOCHROME_C_FROM_MITOCHONDRIA	GO_RELEASE_OF_CYTOCHROME_C_FROM_MITOCHONDRIA		58	0.474064	1.64347	0.0143737	0.159547	0.905	6407	tags=34%, list=11%, signal=39%
GO_CELL_REDOX_HOMEOSTASIS	GO_CELL_REDOX_HOMEOSTASIS		75	0.447222	1.64244	0.0202429	0.159702	0.905	6663	tags=35%, list=12%, signal=39%
GO_REGULATION_OF_SMALL_MOLECULE_METABOLIC_PROCESS	GO_REGULATION_OF_SMALL_MOLECULE_METABOLIC_PROCESS		341	0.377896	1.64246	0.00854701	0.16002	0.905	7502	tags=30%, list=13%, signal=35%
KEGG_CHRONIC_MYELOID_LEUKEMIA	KEGG_CHRONIC_MYELOID_LEUKEMIA		73	0.445807	1.64138	0.0224949	0.160182	0.905	6421	tags=36%, list=11%, signal=40%
GO_REGULATION_OF_RESPONSE_TO_CYTOKINE_STIMULUS	GO_REGULATION_OF_RESPONSE_TO_CYTOKINE_STIMULUS		172	0.406363	1.64257	0.0234375	0.160225	0.905	12012	tags=45%, list=21%, signal=57%
GO_REGULATION_OF_VASCULAR_ENDOTHELIAL_GROWTH_FACTOR_RECEPTOR_SIGNALING_PATHWAY	GO_REGULATION_OF_VASCULAR_ENDOTHELIAL_GROWTH_FACTOR_RECEPTOR_SIGNALING_PATHWAY		33	0.517299	1.64096	0.0247934	0.160294	0.906	12025	tags=42%, list=21%, signal=54%
GO_PALLIUM_DEVELOPMENT	GO_PALLIUM_DEVELOPMENT		168	0.415363	1.6416	0.0228216	0.160311	0.905	8545	tags=35%, list=15%, signal=41%
GO_MODULATION_OF_TRANSCRIPTION_IN_OTHER_ORGANISM_INVOLVED_IN_SYMBIOTIC_INTERACTION	GO_MODULATION_OF_TRANSCRIPTION_IN_OTHER_ORGANISM_INVOLVED_IN_SYMBIOTIC_INTERACTION		28	0.534995	1.64003	0.0366599	0.161049	0.909	8958	tags=50%, list=16%, signal=59%
GO_NEGATIVE_REGULATION_OF_PROTEIN_COMPLEX_ASSEMBLY	GO_NEGATIVE_REGULATION_OF_PROTEIN_COMPLEX_ASSEMBLY		130	0.408993	1.63936	0.00596422	0.161132	0.911	11946	tags=47%, list=21%, signal=59%
GO_RESPONSE_TO_IMMOBILIZATION_STRESS	GO_RESPONSE_TO_IMMOBILIZATION_STRESS		27	0.515883	1.63794	0.0139165	0.161218	0.912	8801	tags=44%, list=16%, signal=53%
GO_NEGATIVE_REGULATION_OF_MULTI_ORGANISM_PROCESS	GO_NEGATIVE_REGULATION_OF_MULTI_ORGANISM_PROCESS		176	0.41171	1.63954	0.0143737	0.161266	0.911	10051	tags=39%, list=18%, signal=47%
GO_NEGATIVE_REGULATION_OF_RNA_METABOLIC_PROCESS	GO_NEGATIVE_REGULATION_OF_RNA_METABOLIC_PROCESS		48	0.515631	1.63799	0.0295276	0.161516	0.912	7915	tags=38%, list=14%, signal=44%
GO_IMMUNOGLOBULIN_PRODUCTION_INVOLVED_IN_IMMUNOGLOBULIN_MEDIATED_IMMUNE_RESPONSE	GO_IMMUNOGLOBULIN_PRODUCTION_INVOLVED_IN_IMMUNOGLOBULIN_MEDIATED_IMMUNE_RESPONSE		55	0.47228	1.63824	0.0276134	0.161605	0.912	6880	tags=33%, list=12%, signal=37%
GO_POSITIVE_REGULATION_OF_PROTEIN_DEPOLYMERIZATION	GO_POSITIVE_REGULATION_OF_PROTEIN_DEPOLYMERIZATION		19	0.565569	1.63848	0.0244399	0.161705	0.912	9060	tags=47%, list=16%, signal=56%
GO_RESPONSE_TO_PLATELET_DERIVED_GROWTH_FACTOR	GO_RESPONSE_TO_PLATELET_DERIVED_GROWTH_FACTOR		22	0.538619	1.63711	0.0342052	0.161792	0.912	11364	tags=45%, list=20%, signal=57%
GO_REGULATION_OF_TYPE_I_INTERFERON_MEDIATED_SIGNALING_PATHWAY	GO_REGULATION_OF_TYPE_I_INTERFERON_MEDIATED_SIGNALING_PATHWAY		30	0.537705	1.63486	0.0285132	0.163142	0.915	7898	tags=50%, list=14%, signal=58%
GO_RESPONSE_TO_INTERFERON_GAMMA	GO_RESPONSE_TO_INTERFERON_GAMMA		177	0.470718	1.63489	0.0390947	0.163454	0.915	11133	tags=45%, list=20%, signal=56%
GO_POSITIVE_REGULATION_OF_PROTEIN_BINDING	GO_POSITIVE_REGULATION_OF_PROTEIN_BINDING		93	0.41732	1.63532	0.0101215	0.163586	0.915	11728	tags=45%, list=21%, signal=57%
GO_OXIDATIVE_PHOSPHORYLATION	GO_OXIDATIVE_PHOSPHORYLATION		126	0.580121	1.63403	0.0809249	0.163691	0.915	12159	tags=54%, list=22%, signal=69%
GO_G0_TO_G1_TRANSITION	GO_G0_TO_G1_TRANSITION		45	0.539942	1.63495	0.0358566	0.163739	0.915	8377	tags=51%, list=15%, signal=60%
GO_POSITIVE_REGULATION_OF_IMMUNOGLOBULIN_PRODUCTION	GO_POSITIVE_REGULATION_OF_IMMUNOGLOBULIN_PRODUCTION		43	0.475664	1.63232	0.0279441	0.163958	0.917	12185	tags=49%, list=22%, signal=62%
GO_CHROMATIN_ASSEMBLY	GO_CHROMATIN_ASSEMBLY		162	0.496765	1.63055	0.0458891	0.163993	0.918	5861	tags=30%, list=10%, signal=33%
GO_DNA_STRAND_ELONGATION	GO_DNA_STRAND_ELONGATION		21	0.731079	1.63082	0.0301811	0.164043	0.918	3942	tags=52%, list=7%, signal=56%
GO_HETEROTYPIC_CELL_CELL_ADHESION	GO_HETEROTYPIC_CELL_CELL_ADHESION		61	0.482029	1.63245	0.0389344	0.164144	0.917	15264	tags=54%, list=27%, signal=74%
GO_REGULATION_OF_MITOCHONDRIAL_OUTER_MEMBRANE_PERMEABILIZATION_INVOLVED_IN_APOPTOTIC_SIGNALING_PATHWAY	GO_REGULATION_OF_MITOCHONDRIAL_OUTER_MEMBRANE_PERMEABILIZATION_INVOLVED_IN_APOPTOTIC_SIGNALING_PATHWAY		44	0.500135	1.63271	0.0182186	0.164173	0.916	7345	tags=50%, list=13%, signal=57%
GO_MITOTIC_G2_M_TRANSITION_CHECKPOINT	GO_MITOTIC_G2_M_TRANSITION_CHECKPOINT		30	0.575256	1.63326	0.0499002	0.164241	0.916	1840	tags=37%, list=3%, signal=38%
GO_ACTIN_FILAMENT_ORGANIZATION	GO_ACTIN_FILAMENT_ORGANIZATION		392	0.385102	1.63291	0.0155945	0.164261	0.916	9811	tags=36%, list=17%, signal=43%
GO_REGULATION_OF_PROTEIN_LOCALIZATION_TO_NUCLEUS	GO_REGULATION_OF_PROTEIN_LOCALIZATION_TO_NUCLEUS		111	0.43874	1.63091	0.0226337	0.164269	0.918	10062	tags=43%, list=18%, signal=53%
GO_NEGATIVE_REGULATION_OF_ANOIKIS	GO_NEGATIVE_REGULATION_OF_ANOIKIS		17	0.564926	1.63112	0.028169	0.164373	0.918	1014	tags=29%, list=2%, signal=30%
GO_POSITIVE_REGULATION_OF_PROTEIN_AUTOPHOSPHORYLATION	GO_POSITIVE_REGULATION_OF_PROTEIN_AUTOPHOSPHORYLATION		26	0.521948	1.63114	0.0391389	0.164688	0.918	7060	tags=38%, list=12%, signal=44%
GO_REGULATION_OF_TUBE_SIZE	GO_REGULATION_OF_TUBE_SIZE		136	0.432906	1.63133	0.0209644	0.164767	0.918	13918	tags=48%, list=25%, signal=63%
GO_MONONUCLEAR_CELL_MIGRATION	GO_MONONUCLEAR_CELL_MIGRATION		86	0.512246	1.62871	0.0534653	0.165644	0.918	13071	tags=53%, list=23%, signal=69%
GO_POSITIVE_REGULATION_OF_MITOTIC_NUCLEAR_DIVISION	GO_POSITIVE_REGULATION_OF_MITOTIC_NUCLEAR_DIVISION		54	0.465052	1.62819	0.0217822	0.165866	0.918	10575	tags=50%, list=19%, signal=61%
GO_REGULATION_OF_ACTIN_FILAMENT_ORGANIZATION	GO_REGULATION_OF_ACTIN_FILAMENT_ORGANIZATION		257	0.388627	1.62689	0.017341	0.167041	0.918	9811	tags=36%, list=17%, signal=43%
GO_LONG_CHAIN_FATTY_ACYL_COA_BIOSYNTHETIC_PROCESS	GO_LONG_CHAIN_FATTY_ACYL_COA_BIOSYNTHETIC_PROCESS		19	0.532806	1.62534	0.0235294	0.167195	0.919	5625	tags=47%, list=10%, signal=53%
GO_POSITIVE_REGULATION_OF_NUCLEOCYTOPLASMIC_TRANSPORT	GO_POSITIVE_REGULATION_OF_NUCLEOCYTOPLASMIC_TRANSPORT		61	0.454698	1.62636	0.0309478	0.167359	0.919	12644	tags=51%, list=22%, signal=65%
GO_MODIFICATION_OF_SYNAPTIC_STRUCTURE	GO_MODIFICATION_OF_SYNAPTIC_STRUCTURE		21	0.555476	1.62544	0.0227273	0.167426	0.919	9668	tags=52%, list=17%, signal=63%
GO_POSITIVE_REGULATION_OF_PROTEIN_LOCALIZATION_TO_NUCLEUS	GO_POSITIVE_REGULATION_OF_PROTEIN_LOCALIZATION_TO_NUCLEUS		73	0.483885	1.62566	0.0326531	0.167526	0.919	9987	tags=48%, list=18%, signal=58%
GO_SCHWANN_CELL_DIFFERENTIATION	GO_SCHWANN_CELL_DIFFERENTIATION		37	0.475909	1.6258	0.0285714	0.167727	0.919	14516	tags=49%, list=26%, signal=65%
GO_NUCLEAR_TRANSPORT	GO_NUCLEAR_TRANSPORT		337	0.429751	1.62353	0.0330097	0.168284	0.92	8833	tags=38%, list=16%, signal=44%
GO_REGULATION_OF_PROTEASOMAL_PROTEIN_CATABOLIC_PROCESS	GO_REGULATION_OF_PROTEASOMAL_PROTEIN_CATABOLIC_PROCESS		182	0.374035	1.62398	0.0119284	0.168385	0.92	9530	tags=35%, list=17%, signal=41%
KEGG_LEISHMANIA_INFECTION	KEGG_LEISHMANIA_INFECTION		58	0.511452	1.62372	0.0588235	0.168388	0.92	9127	tags=41%, list=16%, signal=49%
GO_DNA_PACKAGING	GO_DNA_PACKAGING		205	0.486199	1.62148	0.0445736	0.169019	0.921	5510	tags=30%, list=10%, signal=33%
GO_REGULATION_OF_ANOIKIS	GO_REGULATION_OF_ANOIKIS		24	0.495949	1.62202	0.0181087	0.169023	0.921	5018	tags=29%, list=9%, signal=32%
GO_GLYCOGEN_BIOSYNTHETIC_PROCESS	GO_GLYCOGEN_BIOSYNTHETIC_PROCESS		46	0.455119	1.62257	0.0178926	0.169067	0.921	6807	tags=30%, list=12%, signal=35%
GO_REGULATION_OF_PROTEIN_IMPORT	GO_REGULATION_OF_PROTEIN_IMPORT		57	0.453337	1.62111	0.026	0.169133	0.921	13918	tags=58%, list=25%, signal=77%
GO_REACTIVE_OXYGEN_SPECIES_METABOLIC_PROCESS	GO_REACTIVE_OXYGEN_SPECIES_METABOLIC_PROCESS		163	0.412455	1.62151	0.0189076	0.169297	0.921	12218	tags=48%, list=22%, signal=61%
GO_ATP_BIOSYNTHETIC_PROCESS	GO_ATP_BIOSYNTHETIC_PROCESS		43	0.534594	1.62209	0.061144	0.169301	0.921	9666	tags=44%, list=17%, signal=53%
GO_HISTONE_PHOSPHORYLATION	GO_HISTONE_PHOSPHORYLATION		38	0.493344	1.62042	0.0352251	0.169566	0.921	1959	tags=26%, list=3%, signal=27%
GO_NEGATIVE_REGULATION_OF_PEPTIDYL_LYSINE_ACETYLATION	GO_NEGATIVE_REGULATION_OF_PEPTIDYL_LYSINE_ACETYLATION		19	0.526632	1.6193	0.0176471	0.170407	0.923	11432	tags=53%, list=20%, signal=66%
KEGG_NOD_LIKE_RECEPTOR_SIGNALING_PATHWAY	KEGG_NOD_LIKE_RECEPTOR_SIGNALING_PATHWAY		62	0.472278	1.6188	0.0492126	0.170614	0.924	9727	tags=47%, list=17%, signal=56%
GO_EMBRYONIC_EYE_MORPHOGENESIS	GO_EMBRYONIC_EYE_MORPHOGENESIS		34	0.521878	1.61744	0.0406504	0.171111	0.924	11432	tags=47%, list=20%, signal=59%
GO_NUCLEOTIDE_EXCISION_REPAIR_DNA_DUPLEX_UNWINDING	GO_NUCLEOTIDE_EXCISION_REPAIR_DNA_DUPLEX_UNWINDING		22	0.564514	1.61711	0.027833	0.171177	0.925	13477	tags=59%, list=24%, signal=78%
GO_HINDBRAIN_MORPHOGENESIS	GO_HINDBRAIN_MORPHOGENESIS		41	0.473604	1.61746	0.0298211	0.171418	0.924	7785	tags=41%, list=14%, signal=48%
GO_REGULATION_OF_CENTROSOME_DUPLICATION	GO_REGULATION_OF_CENTROSOME_DUPLICATION		43	0.505142	1.61747	0.0477099	0.171746	0.924	8691	tags=42%, list=15%, signal=49%
GO_POSITIVE_REGULATION_OF_PROTEIN_TARGETING_TO_MITOCHONDRION	GO_POSITIVE_REGULATION_OF_PROTEIN_TARGETING_TO_MITOCHONDRION		32	0.487545	1.61563	0.0161616	0.172187	0.926	6787	tags=34%, list=12%, signal=39%
GO_POSITIVE_REGULATION_OF_PEPTIDYL_THREONINE_PHOSPHORYLATION	GO_POSITIVE_REGULATION_OF_PEPTIDYL_THREONINE_PHOSPHORYLATION		29	0.512589	1.61571	0.0247934	0.172417	0.926	8367	tags=45%, list=15%, signal=53%
GO_POSITIVE_REGULATION_OF_NUCLEOBASE_CONTAINING_COMPOUND_METABOLIC_PROCESS	GO_POSITIVE_REGULATION_OF_NUCLEOBASE_CONTAINING_COMPOUND_METABOLIC_PROCESS		229	0.434398	1.61422	0.0395257	0.172467	0.926	9972	tags=41%, list=18%, signal=50%
GO_CRISTAE_FORMATION	GO_CRISTAE_FORMATION		31	0.626865	1.61438	0.0670611	0.172592	0.926	9666	tags=58%, list=17%, signal=70%
GO_CELL_DIFFERENTIATION_INVOLVED_IN_EMBRYONIC_PLACENTA_DEVELOPMENT	GO_CELL_DIFFERENTIATION_INVOLVED_IN_EMBRYONIC_PLACENTA_DEVELOPMENT		25	0.558939	1.61495	0.03125	0.172613	0.926	9966	tags=48%, list=18%, signal=58%
GO_ACTIN_FILAMENT_DEPOLYMERIZATION	GO_ACTIN_FILAMENT_DEPOLYMERIZATION		53	0.46617	1.61374	0.0309478	0.172708	0.926	10331	tags=47%, list=18%, signal=58%
GO_MITOTIC_DNA_INTEGRITY_CHECKPOINT	GO_MITOTIC_DNA_INTEGRITY_CHECKPOINT		106	0.462724	1.61339	0.0544355	0.172766	0.926	6886	tags=39%, list=12%, signal=44%
GO_NEGATIVE_REGULATION_OF_DNA_REPAIR	GO_NEGATIVE_REGULATION_OF_DNA_REPAIR		34	0.542573	1.61253	0.0386847	0.172792	0.927	10163	tags=44%, list=18%, signal=54%
GO_MAINTENANCE_OF_PROTEIN_LOCATION_IN_NUCLEUS	GO_MAINTENANCE_OF_PROTEIN_LOCATION_IN_NUCLEUS		22	0.499947	1.61453	0.0223124	0.172798	0.926	15232	tags=73%, list=27%, signal=100%
GO_POSITIVE_REGULATION_OF_INTERLEUKIN_8_SECRETION	GO_POSITIVE_REGULATION_OF_INTERLEUKIN_8_SECRETION		15	0.647117	1.61301	0.045929	0.17293	0.927	10549	tags=67%, list=19%, signal=82%
GO_PROTEIN_SUMOYLATION	GO_PROTEIN_SUMOYLATION		78	0.500923	1.61267	0.0466019	0.172972	0.927	11673	tags=50%, list=21%, signal=63%
GO_TRNA_TRANSPORT	GO_TRNA_TRANSPORT		35	0.63406	1.61206	0.0481696	0.173015	0.928	10244	tags=54%, list=18%, signal=66%
GO_NEGATIVE_REGULATION_OF_APOPTOTIC_SIGNALING_PATHWAY	GO_NEGATIVE_REGULATION_OF_APOPTOTIC_SIGNALING_PATHWAY		222	0.382951	1.60935	0.01222	0.173529	0.929	12175	tags=43%, list=22%, signal=55%
GO_GLYCOSYL_COMPOUND_CATABOLIC_PROCESS	GO_GLYCOSYL_COMPOUND_CATABOLIC_PROCESS		42	0.496843	1.60942	0.0489796	0.173756	0.929	8835	tags=45%, list=16%, signal=54%
GO_POSITIVE_REGULATION_OF_ENDOCYTOSIS	GO_POSITIVE_REGULATION_OF_ENDOCYTOSIS		96	0.410523	1.60963	0.031185	0.173819	0.928	11621	tags=45%, list=21%, signal=56%
GO_CYTOPLASMIC_PATTERN_RECOGNITION_RECEPTOR_SIGNALING_PATHWAY	GO_CYTOPLASMIC_PATTERN_RECOGNITION_RECEPTOR_SIGNALING_PATHWAY		62	0.436021	1.61087	0.019685	0.174005	0.928	8130	tags=37%, list=14%, signal=43%
GO_PROTEIN_MONOUBIQUITINATION	GO_PROTEIN_MONOUBIQUITINATION		67	0.481113	1.60968	0.04	0.174087	0.928	10412	tags=45%, list=18%, signal=55%
GO_CELL_PROLIFERATION_IN_FOREBRAIN	GO_CELL_PROLIFERATION_IN_FOREBRAIN		26	0.526552	1.6102	0.0204082	0.174151	0.928	9238	tags=46%, list=16%, signal=55%
GO_SISTER_CHROMATID_COHESION	GO_SISTER_CHROMATID_COHESION		62	0.543475	1.60984	0.0581395	0.174242	0.928	7219	tags=47%, list=13%, signal=54%
GO_NEGATIVE_REGULATION_OF_DNA_BINDING	GO_NEGATIVE_REGULATION_OF_DNA_BINDING		53	0.458886	1.61026	0.0325203	0.174398	0.928	9602	tags=38%, list=17%, signal=45%
GO_FACE_DEVELOPMENT	GO_FACE_DEVELOPMENT		50	0.474565	1.60822	0.0411523	0.17448	0.93	14427	tags=48%, list=26%, signal=64%
GO_ACTIN_MEDIATED_CELL_CONTRACTION	GO_ACTIN_MEDIATED_CELL_CONTRACTION		116	0.415068	1.59731	0.0162602	0.174643	0.943	9949	tags=39%, list=18%, signal=47%
GO_REGULATION_OF_CGMP_MEDIATED_SIGNALING	GO_REGULATION_OF_CGMP_MEDIATED_SIGNALING		15	0.604228	1.59696	0.0357895	0.174753	0.943	6142	tags=33%, list=11%, signal=37%
GO_GLUCAN_METABOLIC_PROCESS	GO_GLUCAN_METABOLIC_PROCESS		73	0.418189	1.5974	0.00809717	0.174822	0.942	8189	tags=32%, list=14%, signal=37%
GO_REGULATION_OF_APOPTOTIC_SIGNALING_PATHWAY	GO_REGULATION_OF_APOPTOTIC_SIGNALING_PATHWAY		390	0.368311	1.6023	0.00828157	0.174845	0.936	10180	tags=37%, list=18%, signal=44%
GO_REGULATION_OF_COAGULATION	GO_REGULATION_OF_COAGULATION		80	0.485473	1.5966	0.0554415	0.17491	0.944	11783	tags=50%, list=21%, signal=63%
GO_NUCLEOTIDE_EXCISION_REPAIR	GO_NUCLEOTIDE_EXCISION_REPAIR		108	0.466193	1.59753	0.0537849	0.174966	0.941	8639	tags=40%, list=15%, signal=47%
GO_ACTIN_FILAMENT_BASED_MOVEMENT	GO_ACTIN_FILAMENT_BASED_MOVEMENT		138	0.409364	1.59777	0.0101833	0.174978	0.94	8025	tags=33%, list=14%, signal=38%
GO_REGULATION_OF_ACTIN_FILAMENT_BASED_PROCESS	GO_REGULATION_OF_ACTIN_FILAMENT_BASED_PROCESS		376	0.373326	1.60354	0.0256917	0.175007	0.935	9811	tags=34%, list=17%, signal=41%
GO_NUCLEUS_ORGANIZATION	GO_NUCLEUS_ORGANIZATION		128	0.421292	1.60664	0.0396975	0.175046	0.931	8691	tags=38%, list=15%, signal=44%
GO_REGULATION_OF_PRODUCTION_OF_MOLECULAR_MEDIATOR_OF_IMMUNE_RESPONSE	GO_REGULATION_OF_PRODUCTION_OF_MOLECULAR_MEDIATOR_OF_IMMUNE_RESPONSE		138	0.414789	1.60241	0.026	0.17505	0.936	12332	tags=42%, list=22%, signal=54%
GO_NEGATIVE_REGULATION_OF_MUSCLE_HYPERTROPHY	GO_NEGATIVE_REGULATION_OF_MUSCLE_HYPERTROPHY		32	0.47184	1.60264	0.0239044	0.175073	0.936	11580	tags=44%, list=20%, signal=55%
GO_REGULATION_OF_NUCLEASE_ACTIVITY	GO_REGULATION_OF_NUCLEASE_ACTIVITY		22	0.551943	1.60369	0.0416667	0.175155	0.935	5974	tags=50%, list=11%, signal=56%
GO_NEGATIVE_REGULATION_OF_VIRAL_GENOME_REPLICATION	GO_NEGATIVE_REGULATION_OF_VIRAL_GENOME_REPLICATION		58	0.4902	1.59842	0.0372671	0.175184	0.94	11991	tags=45%, list=21%, signal=57%
KEGG_BASAL_TRANSCRIPTION_FACTORS	KEGG_BASAL_TRANSCRIPTION_FACTORS		35	0.523511	1.59783	0.0399202	0.175203	0.94	5491	tags=31%, list=10%, signal=35%
GO_MICROTUBULE_ORGANIZING_CENTER_ORGANIZATION	GO_MICROTUBULE_ORGANIZING_CENTER_ORGANIZATION		133	0.46315	1.60279	0.0626223	0.17521	0.936	12641	tags=50%, list=22%, signal=64%
GO_POSITIVE_REGULATION_OF_ESTABLISHMENT_OF_PROTEIN_LOCALIZATION	GO_POSITIVE_REGULATION_OF_ESTABLISHMENT_OF_PROTEIN_LOCALIZATION		434	0.35443	1.6074	0.00806452	0.175212	0.93	9824	tags=34%, list=17%, signal=41%
GO_AZOLE_TRANSPORT	GO_AZOLE_TRANSPORT		22	0.516437	1.60679	0.0183299	0.175229	0.931	10618	tags=50%, list=19%, signal=62%
GO_REGULATION_OF_CHONDROCYTE_DIFFERENTIATION	GO_REGULATION_OF_CHONDROCYTE_DIFFERENTIATION		47	0.472176	1.59809	0.03125	0.175264	0.94	13763	tags=64%, list=24%, signal=84%
GO_CELL_DEATH_IN_RESPONSE_TO_OXIDATIVE_STRESS	GO_CELL_DEATH_IN_RESPONSE_TO_OXIDATIVE_STRESS		79	0.407509	1.59908	0.0184049	0.175345	0.94	12187	tags=41%, list=22%, signal=52%
GO_NEGATIVE_REGULATION_OF_PROTEIN_BINDING	GO_NEGATIVE_REGULATION_OF_PROTEIN_BINDING		101	0.406411	1.6038	0.0223124	0.175353	0.935	12203	tags=46%, list=22%, signal=58%
KEGG_PARKINSONS_DISEASE	KEGG_PARKINSONS_DISEASE		114	0.556177	1.59879	0.0816733	0.175359	0.94	8042	tags=39%, list=14%, signal=46%
GO_PROTEIN_LOCALIZATION_TO_CHROMOSOME_TELOMERIC_REGION	GO_PROTEIN_LOCALIZATION_TO_CHROMOSOME_TELOMERIC_REGION		29	0.599944	1.60405	0.0517928	0.175386	0.935	4774	tags=38%, list=8%, signal=41%
GO_RESPONSE_TO_NUTRIENT	GO_RESPONSE_TO_NUTRIENT		217	0.375195	1.59844	0.0167715	0.175479	0.94	9972	tags=36%, list=18%, signal=43%
GO_REGULATION_OF_SUPRAMOLECULAR_FIBER_ORGANIZATION	GO_REGULATION_OF_SUPRAMOLECULAR_FIBER_ORGANIZATION		341	0.367354	1.60084	0.0230326	0.175499	0.937	9811	tags=35%, list=17%, signal=42%
GO_REGULATION_OF_DOUBLE_STRAND_BREAK_REPAIR	GO_REGULATION_OF_DOUBLE_STRAND_BREAK_REPAIR		76	0.486977	1.60279	0.0465116	0.175521	0.936	9354	tags=45%, list=17%, signal=54%
KEGG_GLIOMA	KEGG_GLIOMA		65	0.433378	1.59921	0.0180723	0.175526	0.94	13226	tags=49%, list=23%, signal=64%
GO_REGULATION_OF_INTRINSIC_APOPTOTIC_SIGNALING_PATHWAY	GO_REGULATION_OF_INTRINSIC_APOPTOTIC_SIGNALING_PATHWAY		154	0.392771	1.60679	0.0163934	0.175542	0.931	9327	tags=34%, list=16%, signal=41%
GO_POSITIVE_REGULATION_OF_TELOMERE_MAINTENANCE	GO_POSITIVE_REGULATION_OF_TELOMERE_MAINTENANCE		51	0.499883	1.5955	0.0488281	0.175568	0.944	8540	tags=43%, list=15%, signal=51%
GO_NEGATIVE_REGULATION_OF_PROTEIN_LOCALIZATION_TO_MEMBRANE	GO_NEGATIVE_REGULATION_OF_PROTEIN_LOCALIZATION_TO_MEMBRANE		30	0.489898	1.59995	0.040619	0.175589	0.94	8778	tags=40%, list=16%, signal=47%
GO_POSITIVE_REGULATION_OF_NUCLEAR_DIVISION	GO_POSITIVE_REGULATION_OF_NUCLEAR_DIVISION		66	0.436901	1.59942	0.0201207	0.175596	0.94	10575	tags=47%, list=19%, signal=58%
GO_AEROBIC_ELECTRON_TRANSPORT_CHAIN	GO_AEROBIC_ELECTRON_TRANSPORT_CHAIN		18	0.674574	1.59967	0.0645793	0.175604	0.94	7813	tags=56%, list=14%, signal=64%
GO_REGULATION_OF_PROTEIN_POLYUBIQUITINATION	GO_REGULATION_OF_PROTEIN_POLYUBIQUITINATION		20	0.533085	1.60415	0.0326531	0.17561	0.935	6790	tags=40%, list=12%, signal=45%
GO_TYPE_I_INTERFERON_PRODUCTION	GO_TYPE_I_INTERFERON_PRODUCTION		125	0.432321	1.60124	0.0326296	0.175647	0.937	8130	tags=38%, list=14%, signal=44%
GO_NEGATIVE_REGULATION_OF_UBIQUITIN_PROTEIN_TRANSFERASE_ACTIVITY	GO_NEGATIVE_REGULATION_OF_UBIQUITIN_PROTEIN_TRANSFERASE_ACTIVITY		16	0.596181	1.60014	0.0400802	0.175665	0.94	12361	tags=69%, list=22%, signal=88%
GO_TRANSCRIPTION_PREINITIATION_COMPLEX_ASSEMBLY	GO_TRANSCRIPTION_PREINITIATION_COMPLEX_ASSEMBLY		43	0.508164	1.60087	0.0472441	0.175757	0.937	5258	tags=37%, list=9%, signal=41%
GO_GROWTH_HORMONE_SECRETION	GO_GROWTH_HORMONE_SECRETION		16	0.568074	1.60428	0.0301318	0.175771	0.935	11008	tags=63%, list=19%, signal=78%
GO_NEGATIVE_REGULATION_OF_PHAGOCYTOSIS	GO_NEGATIVE_REGULATION_OF_PHAGOCYTOSIS		19	0.613726	1.60029	0.0557851	0.175816	0.939	12889	tags=68%, list=23%, signal=89%
GO_PROTEIN_TETRAMERIZATION	GO_PROTEIN_TETRAMERIZATION		159	0.388565	1.59554	0.0122699	0.175826	0.944	9974	tags=33%, list=18%, signal=40%
GO_REGULATION_OF_PROTEIN_TARGETING	GO_REGULATION_OF_PROTEIN_TARGETING		81	0.409204	1.60442	0.00819672	0.175925	0.935	9928	tags=36%, list=18%, signal=43%
GO_ACTIN_POLYMERIZATION_OR_DEPOLYMERIZATION	GO_ACTIN_POLYMERIZATION_OR_DEPOLYMERIZATION		206	0.381947	1.59378	0.0219124	0.175954	0.945	9994	tags=38%, list=18%, signal=46%
GO_RESPONSE_TO_ANTINEOPLASTIC_AGENT	GO_RESPONSE_TO_ANTINEOPLASTIC_AGENT		95	0.425721	1.60558	0.0206186	0.175963	0.934	13595	tags=53%, list=24%, signal=69%
GO_NUCLEOSIDE_MONOPHOSPHATE_BIOSYNTHETIC_PROCESS	GO_NUCLEOSIDE_MONOPHOSPHATE_BIOSYNTHETIC_PROCESS		45	0.517678	1.59408	0.0503018	0.17597	0.945	6256	tags=40%, list=11%, signal=45%
KEGG_GAP_JUNCTION	KEGG_GAP_JUNCTION		90	0.423287	1.59435	0.0330578	0.17598	0.945	10442	tags=38%, list=18%, signal=46%
GO_ESTABLISHMENT_OR_MAINTENANCE_OF_CELL_POLARITY	GO_ESTABLISHMENT_OR_MAINTENANCE_OF_CELL_POLARITY		205	0.392642	1.60447	0.0225873	0.176193	0.935	11323	tags=42%, list=20%, signal=52%
GO_EXIT_FROM_MITOSIS	GO_EXIT_FROM_MITOSIS		31	0.484024	1.59466	0.0269231	0.176237	0.944	13748	tags=52%, list=24%, signal=68%
GO_POSITIVE_REGULATION_OF_UBIQUITIN_DEPENDENT_PROTEIN_CATABOLIC_PROCESS	GO_POSITIVE_REGULATION_OF_UBIQUITIN_DEPENDENT_PROTEIN_CATABOLIC_PROCESS		95	0.381665	1.59437	0.0138614	0.176257	0.945	10032	tags=35%, list=18%, signal=42%
GO_DOUBLE_STRAND_BREAK_REPAIR	GO_DOUBLE_STRAND_BREAK_REPAIR		239	0.462073	1.60468	0.0583658	0.176289	0.935	8403	tags=37%, list=15%, signal=44%
GO_NEGATIVE_REGULATION_OF_RELEASE_OF_CYTOCHROME_C_FROM_MITOCHONDRIA	GO_NEGATIVE_REGULATION_OF_RELEASE_OF_CYTOCHROME_C_FROM_MITOCHONDRIA		19	0.549505	1.60479	0.0430328	0.176476	0.935	6407	tags=37%, list=11%, signal=42%
GO_TOLL_LIKE_RECEPTOR_9_SIGNALING_PATHWAY	GO_TOLL_LIKE_RECEPTOR_9_SIGNALING_PATHWAY		23	0.546637	1.59194	0.0477137	0.177442	0.948	4652	tags=39%, list=8%, signal=43%
GO_POSITIVE_REGULATION_OF_ACTIN_FILAMENT_POLYMERIZATION	GO_POSITIVE_REGULATION_OF_ACTIN_FILAMENT_POLYMERIZATION		101	0.392662	1.59163	0.0157791	0.177498	0.948	9698	tags=36%, list=17%, signal=43%
GO_NUCLEOSIDE_TRIPHOSPHATE_BIOSYNTHETIC_PROCESS	GO_NUCLEOSIDE_TRIPHOSPHATE_BIOSYNTHETIC_PROCESS		72	0.480729	1.59197	0.061144	0.17772	0.948	9666	tags=42%, list=17%, signal=50%
GO_RESPONSE_TO_THYROID_HORMONE	GO_RESPONSE_TO_THYROID_HORMONE		27	0.49114	1.58929	0.0419287	0.179542	0.949	6354	tags=41%, list=11%, signal=46%
KEGG_RENAL_CELL_CARCINOMA	KEGG_RENAL_CELL_CARCINOMA		70	0.432798	1.58941	0.0334029	0.179722	0.949	13226	tags=51%, list=23%, signal=67%
GO_HISTONE_MONOUBIQUITINATION	GO_HISTONE_MONOUBIQUITINATION		29	0.551145	1.58741	0.0527344	0.180498	0.95	3615	tags=34%, list=6%, signal=37%
GO_NEGATIVE_REGULATION_OF_CELLULAR_PROTEIN_LOCALIZATION	GO_NEGATIVE_REGULATION_OF_CELLULAR_PROTEIN_LOCALIZATION		109	0.381996	1.58764	0.0191205	0.180506	0.95	13452	tags=46%, list=24%, signal=60%
GO_DNA_BIOSYNTHETIC_PROCESS	GO_DNA_BIOSYNTHETIC_PROCESS		188	0.421683	1.58776	0.0415842	0.180667	0.95	9351	tags=41%, list=17%, signal=49%
GO_REGULATION_OF_ACTIN_FILAMENT_BUNDLE_ASSEMBLY	GO_REGULATION_OF_ACTIN_FILAMENT_BUNDLE_ASSEMBLY		93	0.443727	1.58612	0.029106	0.180767	0.952	14528	tags=52%, list=26%, signal=69%
GO_BLOOD_VESSEL_REMODELING	GO_BLOOD_VESSEL_REMODELING		39	0.488553	1.58788	0.0292276	0.180832	0.95	12185	tags=46%, list=22%, signal=59%
GO_POSITIVE_REGULATION_OF_OLIGODENDROCYTE_DIFFERENTIATION	GO_POSITIVE_REGULATION_OF_OLIGODENDROCYTE_DIFFERENTIATION		16	0.557875	1.58683	0.045082	0.180838	0.95	9661	tags=56%, list=17%, signal=68%
GO_MEMBRANE_FUSION	GO_MEMBRANE_FUSION		151	0.377123	1.58614	0.0177165	0.181046	0.952	10070	tags=39%, list=18%, signal=47%
GO_REGULATION_OF_TRANSLATIONAL_INITIATION	GO_REGULATION_OF_TRANSLATIONAL_INITIATION		77	0.464921	1.58621	0.0519231	0.181291	0.952	11636	tags=43%, list=21%, signal=54%
GO_NEGATIVE_REGULATION_OF_INTRINSIC_APOPTOTIC_SIGNALING_PATHWAY_IN_RESPONSE_TO_DNA_DAMAGE	GO_NEGATIVE_REGULATION_OF_INTRINSIC_APOPTOTIC_SIGNALING_PATHWAY_IN_RESPONSE_TO_DNA_DAMAGE		30	0.472432	1.58498	0.0408998	0.181542	0.952	4694	tags=33%, list=8%, signal=36%
KEGG_MELANOMA	KEGG_MELANOMA		71	0.425785	1.58519	0.0182556	0.181571	0.952	12187	tags=48%, list=22%, signal=61%
GO_POSITIVE_REGULATION_OF_APOPTOTIC_SIGNALING_PATHWAY	GO_POSITIVE_REGULATION_OF_APOPTOTIC_SIGNALING_PATHWAY		171	0.381893	1.5845	0.00622407	0.181752	0.952	8089	tags=35%, list=14%, signal=40%
GO_REGULATION_OF_SYNAPSE_STRUCTURE_OR_ACTIVITY	GO_REGULATION_OF_SYNAPSE_STRUCTURE_OR_ACTIVITY		228	0.389877	1.58423	0.0164948	0.181765	0.953	9876	tags=37%, list=17%, signal=45%
GO_PROTEIN_TARGETING_TO_MITOCHONDRION	GO_PROTEIN_TARGETING_TO_MITOCHONDRION		101	0.445767	1.58306	0.0513834	0.182869	0.957	6912	tags=31%, list=12%, signal=35%
GO_SEX_DIFFERENTIATION	GO_SEX_DIFFERENTIATION		266	0.368365	1.58264	0.0245902	0.183044	0.957	12786	tags=43%, list=23%, signal=56%
GO_DNA_LIGATION	GO_DNA_LIGATION		17	0.588199	1.58225	0.0552268	0.183181	0.957	7301	tags=47%, list=13%, signal=54%
GO_NEURON_DEATH_IN_RESPONSE_TO_OXIDATIVE_STRESS	GO_NEURON_DEATH_IN_RESPONSE_TO_OXIDATIVE_STRESS		26	0.478526	1.57916	0.0327869	0.183603	0.959	11673	tags=38%, list=21%, signal=48%
GO_NEGATIVE_REGULATION_OF_CHROMOSOME_ORGANIZATION	GO_NEGATIVE_REGULATION_OF_CHROMOSOME_ORGANIZATION		144	0.458929	1.57577	0.0552268	0.183723	0.96	9208	tags=36%, list=16%, signal=43%
GO_TRANSCRIPTION_INITIATION_FROM_RNA_POLYMERASE_II_PROMOTER	GO_TRANSCRIPTION_INITIATION_FROM_RNA_POLYMERASE_II_PROMOTER		186	0.381275	1.5744	0.0245902	0.183739	0.961	9092	tags=31%, list=16%, signal=36%
GO_RESPONSE_TO_GROWTH_HORMONE	GO_RESPONSE_TO_GROWTH_HORMONE		38	0.454073	1.57487	0.015873	0.183793	0.961	9437	tags=47%, list=17%, signal=57%
GO_POSITIVE_REGULATION_OF_CELLULAR_PROTEIN_CATABOLIC_PROCESS	GO_POSITIVE_REGULATION_OF_CELLULAR_PROTEIN_CATABOLIC_PROCESS		141	0.371101	1.57925	0.0118577	0.183794	0.959	8602	tags=32%, list=15%, signal=38%
GO_NEGATIVE_REGULATION_OF_DENDRITE_DEVELOPMENT	GO_NEGATIVE_REGULATION_OF_DENDRITE_DEVELOPMENT		26	0.475855	1.57537	0.0356436	0.183805	0.961	4928	tags=31%, list=9%, signal=34%
GO_ACTIVATION_OF_PROTEIN_KINASE_B_ACTIVITY	GO_ACTIVATION_OF_PROTEIN_KINASE_B_ACTIVITY		32	0.468645	1.57509	0.0205761	0.183811	0.961	11673	tags=53%, list=21%, signal=67%
GO_POSITIVE_REGULATION_OF_BLOOD_VESSEL_DIAMETER	GO_POSITIVE_REGULATION_OF_BLOOD_VESSEL_DIAMETER		57	0.457827	1.5758	0.0375783	0.18399	0.96	13918	tags=53%, list=25%, signal=70%
GO_REGULATION_OF_ANATOMICAL_STRUCTURE_SIZE	GO_REGULATION_OF_ANATOMICAL_STRUCTURE_SIZE		494	0.358824	1.57443	0.0232108	0.183998	0.961	11716	tags=39%, list=21%, signal=48%
GO_VASCULAR_ENDOTHELIAL_GROWTH_FACTOR_RECEPTOR_SIGNALING_PATHWAY	GO_VASCULAR_ENDOTHELIAL_GROWTH_FACTOR_RECEPTOR_SIGNALING_PATHWAY		92	0.438838	1.57927	0.0402414	0.184055	0.959	9776	tags=36%, list=17%, signal=43%
GO_PRODUCTION_OF_MOLECULAR_MEDIATOR_INVOLVED_IN_INFLAMMATORY_RESPONSE	GO_PRODUCTION_OF_MOLECULAR_MEDIATOR_INVOLVED_IN_INFLAMMATORY_RESPONSE		65	0.454768	1.57599	0.0530452	0.184081	0.96	7846	tags=38%, list=14%, signal=45%
GO_POSITIVE_REGULATION_OF_ACTIN_FILAMENT_BUNDLE_ASSEMBLY	GO_POSITIVE_REGULATION_OF_ACTIN_FILAMENT_BUNDLE_ASSEMBLY		62	0.443941	1.58101	0.04	0.184114	0.957	14528	tags=55%, list=26%, signal=74%
KEGG_CITRATE_CYCLE_TCA_CYCLE	KEGG_CITRATE_CYCLE_TCA_CYCLE		31	0.60008	1.58129	0.0598802	0.184121	0.957	9070	tags=42%, list=16%, signal=50%
GO_PYRIMIDINE_CONTAINING_COMPOUND_METABOLIC_PROCESS	GO_PYRIMIDINE_CONTAINING_COMPOUND_METABOLIC_PROCESS		24	0.497287	1.57996	0.0274262	0.184163	0.958	6911	tags=42%, list=12%, signal=47%
GO_TOXIN_METABOLIC_PROCESS	GO_TOXIN_METABOLIC_PROCESS		22	0.529848	1.57102	0.0338983	0.184164	0.962	6824	tags=45%, list=12%, signal=52%
GO_INTRACELLULAR_RECEPTOR_SIGNALING_PATHWAY	GO_INTRACELLULAR_RECEPTOR_SIGNALING_PATHWAY		277	0.354515	1.57077	0.0160321	0.184187	0.962	9427	tags=33%, list=17%, signal=40%
GO_POSITIVE_REGULATION_OF_DNA_REPAIR	GO_POSITIVE_REGULATION_OF_DNA_REPAIR		65	0.465571	1.57941	0.061144	0.184206	0.959	10163	tags=49%, list=18%, signal=60%
GO_REGULATION_OF_EPIDERMAL_GROWTH_FACTOR_ACTIVATED_RECEPTOR_ACTIVITY	GO_REGULATION_OF_EPIDERMAL_GROWTH_FACTOR_ACTIVATED_RECEPTOR_ACTIVITY		27	0.473367	1.5737	0.0320513	0.184228	0.961	8367	tags=41%, list=15%, signal=48%
GO_POSITIVE_REGULATION_OF_LEUKOCYTE_MEDIATED_IMMUNITY	GO_POSITIVE_REGULATION_OF_LEUKOCYTE_MEDIATED_IMMUNITY		125	0.429929	1.57613	0.0528376	0.184233	0.96	12367	tags=46%, list=22%, signal=58%
GO_B_CELL_ACTIVATION_INVOLVED_IN_IMMUNE_RESPONSE	GO_B_CELL_ACTIVATION_INVOLVED_IN_IMMUNE_RESPONSE		73	0.441777	1.58011	0.0582329	0.184281	0.958	7088	tags=32%, list=13%, signal=36%
GO_ASYMMETRIC_CELL_DIVISION	GO_ASYMMETRIC_CELL_DIVISION		20	0.510568	1.57114	0.0394477	0.184293	0.962	12832	tags=60%, list=23%, signal=78%
GO_POSITIVE_REGULATION_OF_MACROPHAGE_ACTIVATION	GO_POSITIVE_REGULATION_OF_MACROPHAGE_ACTIVATION		28	0.562491	1.57131	0.0518672	0.184353	0.962	11259	tags=57%, list=20%, signal=71%
GO_DNA_DEPENDENT_DNA_REPLICATION_MAINTENANCE_OF_FIDELITY	GO_DNA_DEPENDENT_DNA_REPLICATION_MAINTENANCE_OF_FIDELITY		42	0.562151	1.57952	0.0717054	0.184375	0.959	10507	tags=52%, list=19%, signal=64%
GO_MYELOID_CELL_APOPTOTIC_PROCESS	GO_MYELOID_CELL_APOPTOTIC_PROCESS		32	0.469894	1.57333	0.0333333	0.184377	0.961	7502	tags=34%, list=13%, signal=40%
GO_REGULATION_OF_CYTOKINESIS	GO_REGULATION_OF_CYTOKINESIS		89	0.436416	1.5769	0.0412574	0.18447	0.96	6407	tags=29%, list=11%, signal=33%
GO_INTERLEUKIN_6_SECRETION	GO_INTERLEUKIN_6_SECRETION		38	0.499867	1.57619	0.05	0.184475	0.96	13918	tags=55%, list=25%, signal=73%
GO_INTERLEUKIN_1_PRODUCTION	GO_INTERLEUKIN_1_PRODUCTION		94	0.44591	1.57226	0.0492813	0.184482	0.961	10137	tags=40%, list=18%, signal=49%
GO_PLATELET_MORPHOGENESIS	GO_PLATELET_MORPHOGENESIS		21	0.522308	1.58016	0.044	0.184511	0.958	3756	tags=33%, list=7%, signal=36%
GO_ACROSOME_ASSEMBLY	GO_ACROSOME_ASSEMBLY		15	0.549609	1.57808	0.0295276	0.184524	0.959	7564	tags=33%, list=13%, signal=38%
GO_RNA_LOCALIZATION	GO_RNA_LOCALIZATION		227	0.468155	1.57133	0.0878906	0.184613	0.962	6254	tags=34%, list=11%, signal=38%
GO_RESPONSE_TO_AMINE	GO_RESPONSE_TO_AMINE		46	0.429723	1.57242	0.00814664	0.184618	0.961	9549	tags=41%, list=17%, signal=50%
GO_ORGANELLE_MEMBRANE_FUSION	GO_ORGANELLE_MEMBRANE_FUSION		97	0.399135	1.57697	0.015873	0.184667	0.96	9632	tags=40%, list=17%, signal=48%
GO_CELL_CELL_RECOGNITION	GO_CELL_CELL_RECOGNITION		73	0.411672	1.57261	0.0120482	0.184694	0.961	10072	tags=38%, list=18%, signal=47%
GO_ENERGY_COUPLED_PROTON_TRANSPORT_DOWN_ELECTROCHEMICAL_GRADIENT	GO_ENERGY_COUPLED_PROTON_TRANSPORT_DOWN_ELECTROCHEMICAL_GRADIENT		23	0.674024	1.58022	0.0707269	0.184733	0.958	9666	tags=57%, list=17%, signal=68%
GO_EOSINOPHIL_CHEMOTAXIS	GO_EOSINOPHIL_CHEMOTAXIS		20	0.605228	1.5762	0.0502008	0.184759	0.96	10286	tags=65%, list=18%, signal=79%
GO_REGULATION_OF_RECEPTOR_RECYCLING	GO_REGULATION_OF_RECEPTOR_RECYCLING		24	0.503263	1.57711	0.0439122	0.184774	0.96	8257	tags=46%, list=15%, signal=54%
GO_ENERGY_DERIVATION_BY_OXIDATION_OF_ORGANIC_COMPOUNDS	GO_ENERGY_DERIVATION_BY_OXIDATION_OF_ORGANIC_COMPOUNDS		269	0.428626	1.5714	0.0507812	0.184803	0.962	7813	tags=32%, list=14%, signal=37%
GO_ACTIN_FILAMENT_POLYMERIZATION	GO_ACTIN_FILAMENT_POLYMERIZATION		178	0.37386	1.57727	0.0191939	0.184869	0.96	9994	tags=37%, list=18%, signal=45%
GO_NATURAL_KILLER_CELL_MEDIATED_IMMUNITY	GO_NATURAL_KILLER_CELL_MEDIATED_IMMUNITY		61	0.494976	1.57271	0.0690335	0.18487	0.961	10442	tags=43%, list=18%, signal=52%
GO_NEGATIVE_REGULATION_OF_TRANSCRIPTION_REGULATORY_REGION_DNA_BINDING	GO_NEGATIVE_REGULATION_OF_TRANSCRIPTION_REGULATORY_REGION_DNA_BINDING		20	0.514928	1.57746	0.030303	0.184933	0.96	15566	tags=70%, list=28%, signal=97%
GO_RRNA_TRANSCRIPTION	GO_RRNA_TRANSCRIPTION		30	0.566493	1.56966	0.0607843	0.184963	0.963	9661	tags=60%, list=17%, signal=72%
GO_REGULATION_OF_SYNAPTIC_VESICLE_RECYCLING	GO_REGULATION_OF_SYNAPTIC_VESICLE_RECYCLING		26	0.487796	1.57627	0.0273684	0.184967	0.96	9348	tags=50%, list=17%, signal=60%
GO_POSITIVE_REGULATION_OF_B_CELL_MEDIATED_IMMUNITY	GO_POSITIVE_REGULATION_OF_B_CELL_MEDIATED_IMMUNITY		38	0.480225	1.57149	0.0416667	0.185026	0.962	7564	tags=37%, list=13%, signal=43%
GO_MULTI_MULTICELLULAR_ORGANISM_PROCESS	GO_MULTI_MULTICELLULAR_ORGANISM_PROCESS		221	0.374273	1.56973	0.00811359	0.185178	0.963	9783	tags=37%, list=17%, signal=44%
GO_POSITIVE_REGULATION_OF_IMMUNE_EFFECTOR_PROCESS	GO_POSITIVE_REGULATION_OF_IMMUNE_EFFECTOR_PROCESS		205	0.407832	1.56922	0.052	0.185196	0.963	12539	tags=43%, list=22%, signal=56%
GO_NUCLEOSOME_ORGANIZATION	GO_NUCLEOSOME_ORGANIZATION		178	0.468373	1.56864	0.0661626	0.185619	0.964	7699	tags=32%, list=14%, signal=37%
GO_REGULATION_OF_MITOCHONDRION_ORGANIZATION	GO_REGULATION_OF_MITOCHONDRION_ORGANIZATION		175	0.386282	1.5682	0.0124481	0.185848	0.964	7345	tags=31%, list=13%, signal=36%
GO_SINGLE_STRANDED_VIRAL_RNA_REPLICATION_VIA_DOUBLE_STRANDED_DNA_INTERMEDIATE	GO_SINGLE_STRANDED_VIRAL_RNA_REPLICATION_VIA_DOUBLE_STRANDED_DNA_INTERMEDIATE		18	0.573911	1.56737	0.0461538	0.186585	0.964	8780	tags=50%, list=16%, signal=59%
GO_PROTEIN_INSERTION_INTO_MITOCHONDRIAL_MEMBRANE	GO_PROTEIN_INSERTION_INTO_MITOCHONDRIAL_MEMBRANE		46	0.501631	1.56611	0.0607843	0.187485	0.964	7628	tags=50%, list=13%, signal=58%
GO_CENTROSOME_DUPLICATION	GO_CENTROSOME_DUPLICATION		67	0.481581	1.56585	0.0674374	0.187497	0.964	12609	tags=52%, list=22%, signal=67%
GO_NEGATIVE_REGULATION_OF_SMOOTH_MUSCLE_CELL_MIGRATION	GO_NEGATIVE_REGULATION_OF_SMOOTH_MUSCLE_CELL_MIGRATION		27	0.500619	1.56622	0.0473251	0.18764	0.964	13439	tags=56%, list=24%, signal=73%
GO_DNA_DAMAGE_RESPONSE_SIGNAL_TRANSDUCTION_RESULTING_IN_TRANSCRIPTION	GO_DNA_DAMAGE_RESPONSE_SIGNAL_TRANSDUCTION_RESULTING_IN_TRANSCRIPTION		17	0.519348	1.56412	0.040856	0.188864	0.966	4215	tags=35%, list=7%, signal=38%
GO_NEGATIVE_REGULATION_OF_INTRINSIC_APOPTOTIC_SIGNALING_PATHWAY	GO_NEGATIVE_REGULATION_OF_INTRINSIC_APOPTOTIC_SIGNALING_PATHWAY		94	0.402316	1.56423	0.0203252	0.189029	0.966	10059	tags=38%, list=18%, signal=47%
GO_CEREBELLAR_CORTEX_MORPHOGENESIS	GO_CEREBELLAR_CORTEX_MORPHOGENESIS		30	0.479278	1.56293	0.0393701	0.189389	0.968	8986	tags=47%, list=16%, signal=55%
GO_SOMATIC_DIVERSIFICATION_OF_IMMUNE_RECEPTORS	GO_SOMATIC_DIVERSIFICATION_OF_IMMUNE_RECEPTORS		71	0.435921	1.5634	0.0402299	0.189434	0.967	6880	tags=34%, list=12%, signal=38%
GO_VASODILATION	GO_VASODILATION		31	0.500947	1.56231	0.0357895	0.18952	0.968	11699	tags=48%, list=21%, signal=61%
KEGG_AXON_GUIDANCE	KEGG_AXON_GUIDANCE		129	0.406794	1.56302	0.0444444	0.189564	0.968	9928	tags=37%, list=18%, signal=45%
KEGG_HOMOLOGOUS_RECOMBINATION	KEGG_HOMOLOGOUS_RECOMBINATION		28	0.608049	1.56243	0.0726915	0.189663	0.968	9799	tags=54%, list=17%, signal=65%
GO_INTERFERON_BETA_PRODUCTION	GO_INTERFERON_BETA_PRODUCTION		50	0.459811	1.56181	0.0464217	0.189828	0.968	12443	tags=58%, list=22%, signal=74%
GO_REGULATION_OF_PROTEIN_CATABOLIC_PROCESS	GO_REGULATION_OF_PROTEIN_CATABOLIC_PROCESS		374	0.340865	1.56157	0.0141414	0.189892	0.968	11391	tags=40%, list=20%, signal=50%
GO_SIGNAL_TRANSDUCTION_BY_P53_CLASS_MEDIATOR	GO_SIGNAL_TRANSDUCTION_BY_P53_CLASS_MEDIATOR		264	0.419569	1.56107	0.0520833	0.189937	0.968	8181	tags=37%, list=14%, signal=43%
GO_REGULATION_OF_SIGNAL_TRANSDUCTION_BY_P53_CLASS_MEDIATOR	GO_REGULATION_OF_SIGNAL_TRANSDUCTION_BY_P53_CLASS_MEDIATOR		177	0.437622	1.56034	0.0630081	0.189959	0.969	10948	tags=46%, list=19%, signal=57%
GO_REGULATION_OF_MRNA_POLYADENYLATION	GO_REGULATION_OF_MRNA_POLYADENYLATION		16	0.599674	1.56123	0.0666667	0.190014	0.968	10102	tags=56%, list=18%, signal=68%
GO_EMBRYO_IMPLANTATION	GO_EMBRYO_IMPLANTATION		49	0.433646	1.56073	0.0311203	0.190036	0.969	12527	tags=51%, list=22%, signal=65%
GO_TRICARBOXYLIC_ACID_CYCLE	GO_TRICARBOXYLIC_ACID_CYCLE		34	0.558738	1.55998	0.0747126	0.190058	0.969	5665	tags=32%, list=10%, signal=36%
GO_CELLULAR_RESPONSE_TO_EXTERNAL_STIMULUS	GO_CELLULAR_RESPONSE_TO_EXTERNAL_STIMULUS		335	0.350309	1.56042	0.00614754	0.190149	0.969	11364	tags=39%, list=20%, signal=49%
GO_FEMALE_MEIOTIC_NUCLEAR_DIVISION	GO_FEMALE_MEIOTIC_NUCLEAR_DIVISION		29	0.548752	1.55949	0.0661323	0.190326	0.969	3681	tags=31%, list=7%, signal=33%
GO_MESODERM_MORPHOGENESIS	GO_MESODERM_MORPHOGENESIS		74	0.432289	1.55834	0.0351967	0.190765	0.969	8497	tags=32%, list=15%, signal=38%
GO_CELL_GROWTH	GO_CELL_GROWTH		468	0.353959	1.55843	0.0206612	0.190937	0.969	8111	tags=30%, list=14%, signal=35%
GO_LEUKOCYTE_APOPTOTIC_PROCESS	GO_LEUKOCYTE_APOPTOTIC_PROCESS		106	0.418127	1.55792	0.0524109	0.191005	0.969	12391	tags=42%, list=22%, signal=54%
GO_REGULATION_OF_PROTEIN_DEPOLYMERIZATION	GO_REGULATION_OF_PROTEIN_DEPOLYMERIZATION		82	0.415647	1.55858	0.0346154	0.191055	0.969	10331	tags=43%, list=18%, signal=52%
GO_NEGATIVE_REGULATION_OF_CELL_CYCLE_G1_S_PHASE_TRANSITION	GO_NEGATIVE_REGULATION_OF_CELL_CYCLE_G1_S_PHASE_TRANSITION		114	0.379987	1.55717	0.0259481	0.191072	0.969	10617	tags=38%, list=19%, signal=46%
GO_NEURON_APOPTOTIC_PROCESS	GO_NEURON_APOPTOTIC_PROCESS		238	0.357257	1.55644	0.0204918	0.191083	0.969	11147	tags=39%, list=20%, signal=48%
GO_REPRODUCTIVE_BEHAVIOR	GO_REPRODUCTIVE_BEHAVIOR		32	0.446247	1.55597	0.0309478	0.19111	0.969	4769	tags=25%, list=8%, signal=27%
GO_RNA_CATABOLIC_PROCESS	GO_RNA_CATABOLIC_PROCESS		394	0.418298	1.55657	0.0644531	0.191206	0.969	8574	tags=34%, list=15%, signal=40%
GO_POSITIVE_REGULATION_OF_LONG_TERM_SYNAPTIC_POTENTIATION	GO_POSITIVE_REGULATION_OF_LONG_TERM_SYNAPTIC_POTENTIATION		22	0.52939	1.55731	0.0292887	0.191206	0.969	7070	tags=55%, list=13%, signal=62%
GO_RESPONSE_TO_ALCOHOL	GO_RESPONSE_TO_ALCOHOL		232	0.371176	1.55744	0.0123203	0.191313	0.969	12185	tags=42%, list=22%, signal=53%
GO_REGULATION_OF_PEPTIDYL_SERINE_PHOSPHORYLATION	GO_REGULATION_OF_PEPTIDYL_SERINE_PHOSPHORYLATION		139	0.366357	1.55603	0.00625	0.191336	0.969	13669	tags=43%, list=24%, signal=57%
GO_REGULATION_OF_EARLY_ENDOSOME_TO_LATE_ENDOSOME_TRANSPORT	GO_REGULATION_OF_EARLY_ENDOSOME_TO_LATE_ENDOSOME_TRANSPORT		17	0.576474	1.55434	0.0475248	0.191363	0.97	9105	tags=65%, list=16%, signal=77%
GO_RECEPTOR_CATABOLIC_PROCESS	GO_RECEPTOR_CATABOLIC_PROCESS		34	0.486275	1.55669	0.0571992	0.191368	0.969	8187	tags=44%, list=14%, signal=52%
GO_POSITIVE_REGULATION_OF_DNA_RECOMBINATION	GO_POSITIVE_REGULATION_OF_DNA_RECOMBINATION		42	0.479391	1.55445	0.0556622	0.191482	0.97	7662	tags=36%, list=14%, signal=41%
GO_REGULATION_OF_OXIDATIVE_STRESS_INDUCED_CELL_DEATH	GO_REGULATION_OF_OXIDATIVE_STRESS_INDUCED_CELL_DEATH		61	0.410223	1.5546	0.0205761	0.191579	0.97	12187	tags=39%, list=22%, signal=50%
GO_RESPONSE_TO_DEXAMETHASONE	GO_RESPONSE_TO_DEXAMETHASONE		42	0.450463	1.55529	0.0176817	0.191628	0.969	12185	tags=55%, list=22%, signal=70%
GO_REGULATION_OF_MICROTUBULE_BASED_PROCESS	GO_REGULATION_OF_MICROTUBULE_BASED_PROCESS		211	0.404849	1.55494	0.0562016	0.191752	0.969	9636	tags=37%, list=17%, signal=44%
GO_DOPAMINE_RECEPTOR_SIGNALING_PATHWAY	GO_DOPAMINE_RECEPTOR_SIGNALING_PATHWAY		44	0.445815	1.55462	0.0239521	0.191835	0.97	14020	tags=48%, list=25%, signal=63%
GO_GLUTAMINE_METABOLIC_PROCESS	GO_GLUTAMINE_METABOLIC_PROCESS		21	0.538492	1.55167	0.0517241	0.191839	0.97	9250	tags=48%, list=16%, signal=57%
GO_NEGATIVE_REGULATION_OF_CELL_SUBSTRATE_ADHESION	GO_NEGATIVE_REGULATION_OF_CELL_SUBSTRATE_ADHESION		62	0.442509	1.55146	0.0480167	0.191854	0.97	9339	tags=40%, list=17%, signal=48%
GO_EXCITATORY_SYNAPSE_ASSEMBLY	GO_EXCITATORY_SYNAPSE_ASSEMBLY		25	0.505157	1.551	0.0435644	0.191882	0.971	8986	tags=44%, list=16%, signal=52%
GO_REGULATION_OF_GLUCOSE_TRANSMEMBRANE_TRANSPORT	GO_REGULATION_OF_GLUCOSE_TRANSMEMBRANE_TRANSPORT		77	0.418295	1.55075	0.0439122	0.191897	0.971	8778	tags=35%, list=16%, signal=41%
KEGG_SPLICEOSOME	KEGG_SPLICEOSOME		127	0.527677	1.55123	0.0957031	0.191902	0.971	9156	tags=52%, list=16%, signal=62%
GO_RNA_CAPPING	GO_RNA_CAPPING		34	0.527447	1.55174	0.0644531	0.192018	0.97	8423	tags=41%, list=15%, signal=48%
GO_REGULATION_OF_PROTEASOMAL_UBIQUITIN_DEPENDENT_PROTEIN_CATABOLIC_PROCESS	GO_REGULATION_OF_PROTEASOMAL_UBIQUITIN_DEPENDENT_PROTEIN_CATABOLIC_PROCESS		122	0.37045	1.55325	0.0275591	0.192096	0.97	11673	tags=41%, list=21%, signal=52%
GO_HIPPO_SIGNALING	GO_HIPPO_SIGNALING		38	0.527019	1.55199	0.0704225	0.192226	0.97	10672	tags=58%, list=19%, signal=71%
KEGG_VIRAL_MYOCARDITIS	KEGG_VIRAL_MYOCARDITIS		50	0.479478	1.55176	0.0534979	0.192263	0.97	10595	tags=44%, list=19%, signal=54%
GO_IMMUNE_RESPONSE_REGULATING_CELL_SURFACE_RECEPTOR_SIGNALING_PATHWAY	GO_IMMUNE_RESPONSE_REGULATING_CELL_SURFACE_RECEPTOR_SIGNALING_PATHWAY		398	0.397399	1.55216	0.066	0.192307	0.97	8656	tags=32%, list=15%, signal=37%
GO_POSITIVE_REGULATION_OF_PROTEIN_EXPORT_FROM_NUCLEUS	GO_POSITIVE_REGULATION_OF_PROTEIN_EXPORT_FROM_NUCLEUS		21	0.499074	1.55332	0.0437262	0.192313	0.97	10282	tags=43%, list=18%, signal=52%
GO_NEGATIVE_REGULATION_OF_EPITHELIAL_CELL_DIFFERENTIATION	GO_NEGATIVE_REGULATION_OF_EPITHELIAL_CELL_DIFFERENTIATION		41	0.468977	1.55224	0.0409836	0.19248	0.97	12527	tags=49%, list=22%, signal=63%
KEGG_ANTIGEN_PROCESSING_AND_PRESENTATION	KEGG_ANTIGEN_PROCESSING_AND_PRESENTATION		63	0.467817	1.55242	0.0532544	0.192523	0.97	13825	tags=54%, list=24%, signal=71%
GO_HETEROCHROMATIN_ORGANIZATION	GO_HETEROCHROMATIN_ORGANIZATION		18	0.540109	1.55249	0.0469388	0.192728	0.97	1666	tags=33%, list=3%, signal=34%
GO_T_CELL_APOPTOTIC_PROCESS	GO_T_CELL_APOPTOTIC_PROCESS		49	0.460315	1.54955	0.0486258	0.193071	0.971	12896	tags=53%, list=23%, signal=69%
GO_REGULATION_OF_RECEPTOR_BIOSYNTHETIC_PROCESS	GO_REGULATION_OF_RECEPTOR_BIOSYNTHETIC_PROCESS		20	0.520317	1.54914	0.0526316	0.193314	0.971	7779	tags=45%, list=14%, signal=52%
GO_REGULATION_OF_PROTEIN_BINDING	GO_REGULATION_OF_PROTEIN_BINDING		215	0.365025	1.54876	0.0159681	0.193487	0.971	12203	tags=42%, list=22%, signal=54%
GO_PEPTIDYL_SERINE_MODIFICATION	GO_PEPTIDYL_SERINE_MODIFICATION		309	0.361446	1.5478	0.0102459	0.194335	0.971	10015	tags=33%, list=18%, signal=40%
GO_WATER_SOLUBLE_VITAMIN_METABOLIC_PROCESS	GO_WATER_SOLUBLE_VITAMIN_METABOLIC_PROCESS		84	0.407497	1.54725	0.0376984	0.194434	0.972	9337	tags=33%, list=17%, signal=40%
GO_CHROMOSOME_CONDENSATION	GO_CHROMOSOME_CONDENSATION		43	0.51766	1.54701	0.0785855	0.194449	0.972	3658	tags=30%, list=6%, signal=32%
GO_T_HELPER_1_CELL_DIFFERENTIATION	GO_T_HELPER_1_CELL_DIFFERENTIATION		18	0.568831	1.54733	0.057377	0.194613	0.972	10653	tags=61%, list=19%, signal=75%
GO_FIBROBLAST_MIGRATION	GO_FIBROBLAST_MIGRATION		41	0.459604	1.54654	0.0401606	0.194713	0.972	12662	tags=54%, list=22%, signal=69%
GO_NEGATIVE_REGULATION_OF_MITOCHONDRION_ORGANIZATION	GO_NEGATIVE_REGULATION_OF_MITOCHONDRION_ORGANIZATION		50	0.438044	1.54479	0.0368852	0.194797	0.972	9488	tags=36%, list=17%, signal=43%
GO_LAMELLIPODIUM_MORPHOGENESIS	GO_LAMELLIPODIUM_MORPHOGENESIS		17	0.564698	1.54627	0.0441177	0.194829	0.972	10846	tags=59%, list=19%, signal=73%
GO_RESPONSE_TO_RADIATION	GO_RESPONSE_TO_RADIATION		446	0.353757	1.54576	0.0246914	0.194848	0.972	12790	tags=41%, list=23%, signal=53%
GO_POSITIVE_REGULATION_OF_REACTIVE_OXYGEN_SPECIES_METABOLIC_PROCESS	GO_POSITIVE_REGULATION_OF_REACTIVE_OXYGEN_SPECIES_METABOLIC_PROCESS		46	0.489623	1.54595	0.0393013	0.194907	0.972	12218	tags=59%, list=22%, signal=75%
GO_DENDRITIC_SPINE_DEVELOPMENT	GO_DENDRITIC_SPINE_DEVELOPMENT		90	0.4094	1.54493	0.0486815	0.19494	0.972	9688	tags=39%, list=17%, signal=47%
GO_INTRINSIC_APOPTOTIC_SIGNALING_PATHWAY_IN_RESPONSE_TO_ENDOPLASMIC_RETICULUM_STRESS	GO_INTRINSIC_APOPTOTIC_SIGNALING_PATHWAY_IN_RESPONSE_TO_ENDOPLASMIC_RETICULUM_STRESS		61	0.425193	1.545	0.0374016	0.195131	0.972	12059	tags=44%, list=21%, signal=56%
GO_PORE_COMPLEX_ASSEMBLY	GO_PORE_COMPLEX_ASSEMBLY		15	0.5828	1.54517	0.0647059	0.195237	0.972	9492	tags=67%, list=17%, signal=80%
GO_NEGATIVE_REGULATION_OF_PEPTIDASE_ACTIVITY	GO_NEGATIVE_REGULATION_OF_PEPTIDASE_ACTIVITY		250	0.376378	1.54277	0.0102249	0.195307	0.973	11012	tags=40%, list=19%, signal=49%
GO_NEGATIVE_REGULATION_OF_TRANSFERASE_ACTIVITY	GO_NEGATIVE_REGULATION_OF_TRANSFERASE_ACTIVITY		268	0.342313	1.54345	0.0204082	0.195323	0.973	8357	tags=31%, list=15%, signal=36%
GO_ENTRY_OF_BACTERIUM_INTO_HOST_CELL	GO_ENTRY_OF_BACTERIUM_INTO_HOST_CELL		15	0.596786	1.54298	0.0511811	0.195335	0.973	12187	tags=67%, list=22%, signal=85%
GO_REGULATION_OF_HEMOPOIESIS	GO_REGULATION_OF_HEMOPOIESIS		463	0.350955	1.5436	0.0358566	0.195387	0.973	13595	tags=44%, list=24%, signal=57%
GO_PYRIMIDINE_NUCLEOSIDE_MONOPHOSPHATE_BIOSYNTHETIC_PROCESS	GO_PYRIMIDINE_NUCLEOSIDE_MONOPHOSPHATE_BIOSYNTHETIC_PROCESS		17	0.554926	1.54379	0.0490798	0.195427	0.973	7427	tags=41%, list=13%, signal=47%
GO_ANATOMICAL_STRUCTURE_HOMEOSTASIS	GO_ANATOMICAL_STRUCTURE_HOMEOSTASIS		431	0.349785	1.54304	0.020284	0.195552	0.973	11916	tags=38%, list=21%, signal=48%
GO_CHROMATIN_ASSEMBLY_OR_DISASSEMBLY	GO_CHROMATIN_ASSEMBLY_OR_DISASSEMBLY		188	0.460642	1.54386	0.0752896	0.195597	0.972	7699	tags=31%, list=14%, signal=36%
GO_VASCULAR_PROCESS_IN_CIRCULATORY_SYSTEM	GO_VASCULAR_PROCESS_IN_CIRCULATORY_SYSTEM		162	0.405974	1.54109	0.04375	0.19645	0.975	13938	tags=48%, list=25%, signal=63%
GO_MEMBRANE_BIOGENESIS	GO_MEMBRANE_BIOGENESIS		36	0.47417	1.54147	0.0515873	0.196472	0.973	10105	tags=42%, list=18%, signal=51%
GO_VESICLE_DOCKING_INVOLVED_IN_EXOCYTOSIS	GO_VESICLE_DOCKING_INVOLVED_IN_EXOCYTOSIS		44	0.448145	1.53962	0.0517928	0.196539	0.976	7507	tags=36%, list=13%, signal=42%
GO_POSITIVE_REGULATION_OF_RESPONSE_TO_DNA_DAMAGE_STIMULUS	GO_POSITIVE_REGULATION_OF_RESPONSE_TO_DNA_DAMAGE_STIMULUS		95	0.418532	1.54048	0.0594059	0.196652	0.975	10163	tags=43%, list=18%, signal=53%
GO_POSITIVE_REGULATION_OF_RELEASE_OF_CYTOCHROME_C_FROM_MITOCHONDRIA	GO_POSITIVE_REGULATION_OF_RELEASE_OF_CYTOCHROME_C_FROM_MITOCHONDRIA		29	0.49466	1.54113	0.0588235	0.196695	0.975	12527	tags=62%, list=22%, signal=80%
GO_DIGESTIVE_SYSTEM_DEVELOPMENT	GO_DIGESTIVE_SYSTEM_DEVELOPMENT		138	0.40098	1.54018	0.0371134	0.196733	0.975	14427	tags=48%, list=26%, signal=64%
GO_OOCYTE_MATURATION	GO_OOCYTE_MATURATION		25	0.498793	1.53925	0.0603622	0.196739	0.976	6653	tags=40%, list=12%, signal=45%
GO_NEGATIVE_REGULATION_OF_HYDROLASE_ACTIVITY	GO_NEGATIVE_REGULATION_OF_HYDROLASE_ACTIVITY		447	0.341439	1.53967	0.0040568	0.196756	0.976	10190	tags=35%, list=18%, signal=42%
GO_GLYCOSYL_COMPOUND_METABOLIC_PROCESS	GO_GLYCOSYL_COMPOUND_METABOLIC_PROCESS		62	0.408916	1.53825	0.0393996	0.196769	0.977	8553	tags=35%, list=15%, signal=42%
GO_PROTEIN_NITROSYLATION	GO_PROTEIN_NITROSYLATION		15	0.546456	1.54052	0.0469667	0.196867	0.975	2988	tags=33%, list=5%, signal=35%
GO_CELLULAR_RESPONSE_TO_ARSENIC_CONTAINING_SUBSTANCE	GO_CELLULAR_RESPONSE_TO_ARSENIC_CONTAINING_SUBSTANCE		18	0.539638	1.53979	0.0353635	0.196876	0.976	6096	tags=39%, list=11%, signal=44%
GO_REGULATION_OF_CARBOHYDRATE_CATABOLIC_PROCESS	GO_REGULATION_OF_CARBOHYDRATE_CATABOLIC_PROCESS		80	0.44273	1.53834	0.0433925	0.196947	0.977	11897	tags=44%, list=21%, signal=55%
GO_REGULATION_OF_ACTIN_FILAMENT_BASED_MOVEMENT	GO_REGULATION_OF_ACTIN_FILAMENT_BASED_MOVEMENT		43	0.417298	1.53883	0.0223124	0.196982	0.976	7432	tags=37%, list=13%, signal=43%
GO_INTRINSIC_APOPTOTIC_SIGNALING_PATHWAY_IN_RESPONSE_TO_DNA_DAMAGE	GO_INTRINSIC_APOPTOTIC_SIGNALING_PATHWAY_IN_RESPONSE_TO_DNA_DAMAGE		102	0.388416	1.53852	0.0314465	0.197032	0.977	7799	tags=32%, list=14%, signal=37%
GO_INNER_MITOCHONDRIAL_MEMBRANE_ORGANIZATION	GO_INNER_MITOCHONDRIAL_MEMBRANE_ORGANIZATION		44	0.578676	1.5378	0.103516	0.19705	0.977	9666	tags=55%, list=17%, signal=66%
GO_NEGATIVE_REGULATION_OF_ACTIN_FILAMENT_POLYMERIZATION	GO_NEGATIVE_REGULATION_OF_ACTIN_FILAMENT_POLYMERIZATION		56	0.428858	1.53733	0.0338645	0.197065	0.977	8297	tags=38%, list=15%, signal=44%
GO_MEIOTIC_CHROMOSOME_SEGREGATION	GO_MEIOTIC_CHROMOSOME_SEGREGATION		89	0.474647	1.53736	0.0838207	0.197309	0.977	9492	tags=42%, list=17%, signal=50%
GO_POSITIVE_REGULATION_OF_FOCAL_ADHESION_ASSEMBLY	GO_POSITIVE_REGULATION_OF_FOCAL_ADHESION_ASSEMBLY		25	0.520665	1.53663	0.0378151	0.197386	0.978	14516	tags=56%, list=26%, signal=75%
GO_REGULATION_OF_ORGANELLE_ASSEMBLY	GO_REGULATION_OF_ORGANELLE_ASSEMBLY		185	0.366315	1.53681	0.0508806	0.197423	0.978	9589	tags=38%, list=17%, signal=45%
GO_FACE_MORPHOGENESIS	GO_FACE_MORPHOGENESIS		32	0.50749	1.53621	0.0828157	0.197626	0.978	15077	tags=47%, list=27%, signal=64%
GO_TOLL_LIKE_RECEPTOR_4_SIGNALING_PATHWAY	GO_TOLL_LIKE_RECEPTOR_4_SIGNALING_PATHWAY		34	0.498544	1.53564	0.0566802	0.198113	0.979	9127	tags=38%, list=16%, signal=46%
GO_REGULATION_OF_PROTEIN_OLIGOMERIZATION	GO_REGULATION_OF_PROTEIN_OLIGOMERIZATION		43	0.43306	1.53527	0.0241935	0.198322	0.979	7718	tags=33%, list=14%, signal=38%
GO_POSITIVE_REGULATION_OF_PROTEIN_LOCALIZATION_TO_CELL_PERIPHERY	GO_POSITIVE_REGULATION_OF_PROTEIN_LOCALIZATION_TO_CELL_PERIPHERY		62	0.410775	1.53483	0.0400802	0.198364	0.979	11212	tags=45%, list=20%, signal=56%
GO_CELLULAR_RESPONSE_TO_EXTRACELLULAR_STIMULUS	GO_CELLULAR_RESPONSE_TO_EXTRACELLULAR_STIMULUS		266	0.34576	1.53497	0.00845666	0.198472	0.979	11364	tags=40%, list=20%, signal=50%
GO_INTERLEUKIN_2_PRODUCTION	GO_INTERLEUKIN_2_PRODUCTION		63	0.470585	1.53448	0.06639	0.198476	0.979	8520	tags=38%, list=15%, signal=45%
GO_MITOCHONDRIAL_OUTER_MEMBRANE_PERMEABILIZATION	GO_MITOCHONDRIAL_OUTER_MEMBRANE_PERMEABILIZATION		54	0.448162	1.53373	0.0487805	0.198645	0.979	7345	tags=44%, list=13%, signal=51%
GO_CELLULAR_RESPONSE_TO_CADMIUM_ION	GO_CELLULAR_RESPONSE_TO_CADMIUM_ION		37	0.484921	1.53378	0.0514851	0.198859	0.979	8908	tags=43%, list=16%, signal=51%
GO_CELL_JUNCTION_ORGANIZATION	GO_CELL_JUNCTION_ORGANIZATION		287	0.389118	1.53385	0.0430328	0.199032	0.979	9811	tags=37%, list=17%, signal=44%
GO_PURINE_CONTAINING_COMPOUND_BIOSYNTHETIC_PROCESS	GO_PURINE_CONTAINING_COMPOUND_BIOSYNTHETIC_PROCESS		197	0.381581	1.5329	0.0376238	0.199318	0.98	7306	tags=30%, list=13%, signal=34%
GO_POSITIVE_REGULATION_OF_CELLULAR_RESPONSE_TO_TRANSFORMING_GROWTH_FACTOR_BETA_STIMULUS	GO_POSITIVE_REGULATION_OF_CELLULAR_RESPONSE_TO_TRANSFORMING_GROWTH_FACTOR_BETA_STIMULUS		29	0.492986	1.5324	0.0468432	0.199373	0.98	8071	tags=38%, list=14%, signal=44%
GO_POSTSYNAPSE_ORGANIZATION	GO_POSTSYNAPSE_ORGANIZATION		162	0.376721	1.5315	0.0325866	0.199382	0.981	9730	tags=38%, list=17%, signal=45%
GO_RECEPTOR_METABOLIC_PROCESS	GO_RECEPTOR_METABOLIC_PROCESS		186	0.374029	1.53261	0.028866	0.1994	0.98	10015	tags=34%, list=18%, signal=41%
GO_REGULATION_OF_INTRINSIC_APOPTOTIC_SIGNALING_PATHWAY_IN_RESPONSE_TO_DNA_DAMAGE	GO_REGULATION_OF_INTRINSIC_APOPTOTIC_SIGNALING_PATHWAY_IN_RESPONSE_TO_DNA_DAMAGE		38	0.436311	1.53161	0.0439122	0.199521	0.981	4694	tags=29%, list=8%, signal=32%
GO_EXTRINSIC_APOPTOTIC_SIGNALING_PATHWAY	GO_EXTRINSIC_APOPTOTIC_SIGNALING_PATHWAY		224	0.35807	1.53178	0.012024	0.199589	0.98	12416	tags=43%, list=22%, signal=55%
GO_COCHLEA_DEVELOPMENT	GO_COCHLEA_DEVELOPMENT		49	0.448959	1.53107	0.044586	0.199631	0.981	10438	tags=43%, list=18%, signal=53%
GO_MITOCHONDRIAL_CALCIUM_ION_HOMEOSTASIS	GO_MITOCHONDRIAL_CALCIUM_ION_HOMEOSTASIS		23	0.482842	1.53061	0.0598456	0.199672	0.981	13233	tags=57%, list=23%, signal=74%
GO_REGULATION_OF_CYTOPLASMIC_TRANSPORT	GO_REGULATION_OF_CYTOPLASMIC_TRANSPORT		24	0.49591	1.53015	0.0453649	0.199713	0.981	9105	tags=50%, list=16%, signal=60%
GO_NUCLEOSIDE_PHOSPHATE_BIOSYNTHETIC_PROCESS	GO_NUCLEOSIDE_PHOSPHATE_BIOSYNTHETIC_PROCESS		275	0.373906	1.53031	0.0414201	0.199792	0.981	7501	tags=31%, list=13%, signal=35%
GO_NUCLEAR_ENVELOPE_REASSEMBLY	GO_NUCLEAR_ENVELOPE_REASSEMBLY		18	0.564081	1.53178	0.0748031	0.199841	0.98	8691	tags=56%, list=15%, signal=66%
GO_GASTRULATION	GO_GASTRULATION		180	0.389699	1.53066	0.052521	0.199865	0.981	10135	tags=34%, list=18%, signal=42%
GO_PRODUCTION_OF_MOLECULAR_MEDIATOR_OF_IMMUNE_RESPONSE	GO_PRODUCTION_OF_MOLECULAR_MEDIATOR_OF_IMMUNE_RESPONSE		201	0.385545	1.52939	0.0439122	0.200051	0.981	12391	tags=40%, list=22%, signal=51%
GO_EMBRYONIC_PLACENTA_MORPHOGENESIS	GO_EMBRYONIC_PLACENTA_MORPHOGENESIS		26	0.506623	1.5269	0.0589431	0.200266	0.983	8860	tags=46%, list=16%, signal=55%
GO_CELL_SUBSTRATE_JUNCTION_ASSEMBLY	GO_CELL_SUBSTRATE_JUNCTION_ASSEMBLY		96	0.44775	1.52941	0.0674603	0.200282	0.981	6712	tags=34%, list=12%, signal=39%
GO_NON_RECOMBINATIONAL_REPAIR	GO_NON_RECOMBINATIONAL_REPAIR		96	0.461409	1.52667	0.0552268	0.200302	0.983	11593	tags=48%, list=21%, signal=60%
GO_FEMALE_SEX_DIFFERENTIATION	GO_FEMALE_SEX_DIFFERENTIATION		116	0.372943	1.52701	0.0226804	0.200394	0.983	12786	tags=42%, list=23%, signal=54%
GO_POSITIVE_REGULATION_OF_PEPTIDYL_SERINE_PHOSPHORYLATION	GO_POSITIVE_REGULATION_OF_PEPTIDYL_SERINE_PHOSPHORYLATION		105	0.365973	1.52756	0.0121951	0.200493	0.983	13669	tags=44%, list=24%, signal=58%
GO_OSTEOBLAST_DIFFERENTIATION	GO_OSTEOBLAST_DIFFERENTIATION		205	0.377734	1.52879	0.0299786	0.200549	0.982	9101	tags=32%, list=16%, signal=38%
GO_TELENCEPHALON_DEVELOPMENT	GO_TELENCEPHALON_DEVELOPMENT		247	0.37149	1.52795	0.035343	0.200555	0.983	8801	tags=33%, list=16%, signal=39%
GO_TOXIN_TRANSPORT	GO_TOXIN_TRANSPORT		39	0.452933	1.52706	0.0509165	0.200581	0.983	7299	tags=36%, list=13%, signal=41%
GO_EOSINOPHIL_MIGRATION	GO_EOSINOPHIL_MIGRATION		24	0.560816	1.52812	0.0738523	0.200623	0.983	10286	tags=58%, list=18%, signal=71%
GO_MUSCLE_CELL_DEVELOPMENT	GO_MUSCLE_CELL_DEVELOPMENT		173	0.376956	1.52757	0.0344828	0.200742	0.983	9949	tags=32%, list=18%, signal=39%
GO_ENERGY_RESERVE_METABOLIC_PROCESS	GO_ENERGY_RESERVE_METABOLIC_PROCESS		86	0.385587	1.52711	0.0254403	0.200781	0.983	6807	tags=27%, list=12%, signal=30%
GO_PERK_MEDIATED_UNFOLDED_PROTEIN_RESPONSE	GO_PERK_MEDIATED_UNFOLDED_PROTEIN_RESPONSE		21	0.519564	1.52813	0.0564516	0.200876	0.983	11301	tags=48%, list=20%, signal=59%
GO_NOTCH_SIGNALING_PATHWAY	GO_NOTCH_SIGNALING_PATHWAY		191	0.370458	1.52835	0.0274262	0.200896	0.983	9354	tags=32%, list=17%, signal=38%
GO_MEIOTIC_CELL_CYCLE_PROCESS	GO_MEIOTIC_CELL_CYCLE_PROCESS		187	0.431785	1.52544	0.0790514	0.201332	0.983	9620	tags=37%, list=17%, signal=45%
GO_APPENDAGE_MORPHOGENESIS	GO_APPENDAGE_MORPHOGENESIS		147	0.401248	1.5249	0.0496894	0.201424	0.983	12059	tags=42%, list=21%, signal=53%
GO_POSITIVE_REGULATION_OF_T_CELL_CYTOKINE_PRODUCTION	GO_POSITIVE_REGULATION_OF_T_CELL_CYTOKINE_PRODUCTION		18	0.557329	1.52509	0.0772277	0.201454	0.983	11728	tags=56%, list=21%, signal=70%
GO_PROTEIN_STABILIZATION	GO_PROTEIN_STABILIZATION		172	0.349288	1.52551	0.014	0.201475	0.983	6946	tags=27%, list=12%, signal=31%
GO_POSITIVE_REGULATION_OF_G_PROTEIN_COUPLED_RECEPTOR_SIGNALING_PATHWAY	GO_POSITIVE_REGULATION_OF_G_PROTEIN_COUPLED_RECEPTOR_SIGNALING_PATHWAY		31	0.489341	1.52408	0.0476191	0.20185	0.983	10630	tags=45%, list=19%, signal=56%
GO_VESICLE_ORGANIZATION	GO_VESICLE_ORGANIZATION		319	0.342194	1.52386	0.027451	0.201867	0.984	9632	tags=34%, list=17%, signal=40%
GO_CEREBELLAR_CORTEX_DEVELOPMENT	GO_CEREBELLAR_CORTEX_DEVELOPMENT		48	0.440059	1.52336	0.0409836	0.201934	0.984	7785	tags=35%, list=14%, signal=41%
GO_FOREBRAIN_DEVELOPMENT	GO_FOREBRAIN_DEVELOPMENT		376	0.366911	1.52351	0.033264	0.202016	0.984	9776	tags=35%, list=17%, signal=42%
GO_RESPONSE_TO_UV	GO_RESPONSE_TO_UV		137	0.393088	1.52417	0.066	0.202025	0.983	4908	tags=26%, list=9%, signal=29%
GO_INTERFERON_GAMMA_MEDIATED_SIGNALING_PATHWAY	GO_INTERFERON_GAMMA_MEDIATED_SIGNALING_PATHWAY		72	0.482114	1.52207	0.089613	0.202046	0.984	8602	tags=43%, list=15%, signal=51%
GO_REGULATION_OF_DOUBLE_STRAND_BREAK_REPAIR_VIA_HOMOLOGOUS_RECOMBINATION	GO_REGULATION_OF_DOUBLE_STRAND_BREAK_REPAIR_VIA_HOMOLOGOUS_RECOMBINATION		45	0.505073	1.52012	0.0877193	0.202113	0.985	6577	tags=40%, list=12%, signal=45%
GO_INTERFERON_GAMMA_BIOSYNTHETIC_PROCESS	GO_INTERFERON_GAMMA_BIOSYNTHETIC_PROCESS		17	0.586035	1.52216	0.0869565	0.20221	0.984	5834	tags=47%, list=10%, signal=52%
GO_NEGATIVE_REGULATION_OF_TRANSPORT	GO_NEGATIVE_REGULATION_OF_TRANSPORT		485	0.340825	1.52134	0.022	0.202231	0.984	9853	tags=32%, list=17%, signal=39%
GO_NEGATIVE_REGULATION_OF_CHONDROCYTE_DIFFERENTIATION	GO_NEGATIVE_REGULATION_OF_CHONDROCYTE_DIFFERENTIATION		19	0.531799	1.52285	0.0708155	0.202235	0.984	6883	tags=53%, list=12%, signal=60%
GO_ESTABLISHMENT_OF_ORGANELLE_LOCALIZATION	GO_ESTABLISHMENT_OF_ORGANELLE_LOCALIZATION		490	0.351586	1.52112	0.0437376	0.20224	0.985	9787	tags=32%, list=17%, signal=39%
GO_ESTABLISHMENT_OF_PROTEIN_LOCALIZATION_TO_MITOCHONDRIAL_MEMBRANE	GO_ESTABLISHMENT_OF_PROTEIN_LOCALIZATION_TO_MITOCHONDRIAL_MEMBRANE		18	0.618974	1.51953	0.104126	0.20228	0.985	7628	tags=61%, list=13%, signal=71%
GO_ESTABLISHMENT_OR_MAINTENANCE_OF_BIPOLAR_CELL_POLARITY	GO_ESTABLISHMENT_OR_MAINTENANCE_OF_BIPOLAR_CELL_POLARITY		46	0.421404	1.52016	0.0447154	0.202304	0.985	11323	tags=50%, list=20%, signal=62%
GO_CYTOKINE_PRODUCTION_INVOLVED_IN_IMMUNE_RESPONSE	GO_CYTOKINE_PRODUCTION_INVOLVED_IN_IMMUNE_RESPONSE		97	0.410202	1.52035	0.0541082	0.202353	0.985	14965	tags=53%, list=26%, signal=71%
KEGG_RNA_DEGRADATION	KEGG_RNA_DEGRADATION		59	0.474044	1.52144	0.0617761	0.202355	0.984	12236	tags=51%, list=22%, signal=65%
GO_REGULATION_OF_TOLERANCE_INDUCTION	GO_REGULATION_OF_TOLERANCE_INDUCTION		15	0.616361	1.51964	0.072	0.202383	0.985	8205	tags=53%, list=15%, signal=62%
GO_REGULATION_OF_IMMUNE_EFFECTOR_PROCESS	GO_REGULATION_OF_IMMUNE_EFFECTOR_PROCESS		394	0.385921	1.5216	0.0686869	0.20241	0.984	12393	tags=43%, list=22%, signal=54%
GO_POSITIVE_REGULATION_OF_INTERFERON_ALPHA_PRODUCTION	GO_POSITIVE_REGULATION_OF_INTERFERON_ALPHA_PRODUCTION		22	0.525686	1.52219	0.0747663	0.202432	0.984	7806	tags=45%, list=14%, signal=53%
GO_CELL_JUNCTION_ASSEMBLY	GO_CELL_JUNCTION_ASSEMBLY		238	0.392195	1.52242	0.050813	0.202438	0.984	9520	tags=36%, list=17%, signal=43%
GO_NEGATIVE_REGULATION_OF_DOUBLE_STRAND_BREAK_REPAIR_VIA_HOMOLOGOUS_RECOMBINATION	GO_NEGATIVE_REGULATION_OF_DOUBLE_STRAND_BREAK_REPAIR_VIA_HOMOLOGOUS_RECOMBINATION		18	0.582605	1.52048	0.0611855	0.202466	0.985	10163	tags=50%, list=18%, signal=61%
GO_CELLULAR_RESPONSE_TO_ALKALOID	GO_CELLULAR_RESPONSE_TO_ALKALOID		35	0.436316	1.52067	0.026749	0.202506	0.985	8908	tags=46%, list=16%, signal=54%
GO_NEURON_DEATH	GO_NEURON_DEATH		342	0.344375	1.51808	0.0225873	0.20318	0.985	11728	tags=39%, list=21%, signal=49%
GO_SEMI_LUNAR_VALVE_DEVELOPMENT	GO_SEMI_LUNAR_VALVE_DEVELOPMENT		36	0.520579	1.51816	0.0879346	0.203348	0.985	15054	tags=61%, list=27%, signal=83%
GO_RESPONSE_TO_MORPHINE	GO_RESPONSE_TO_MORPHINE		32	0.461065	1.51769	0.031068	0.203425	0.985	10823	tags=47%, list=19%, signal=58%
GO_DEOXYRIBOSE_PHOSPHATE_CATABOLIC_PROCESS	GO_DEOXYRIBOSE_PHOSPHATE_CATABOLIC_PROCESS		21	0.529673	1.51663	0.0728347	0.203456	0.986	7898	tags=57%, list=14%, signal=66%
GO_CELLULAR_RESPONSE_TO_ACID_CHEMICAL	GO_CELLULAR_RESPONSE_TO_ACID_CHEMICAL		204	0.357712	1.51816	0.0262009	0.203586	0.985	14498	tags=47%, list=26%, signal=63%
GO_POSITIVE_REGULATION_OF_PHOSPHATASE_ACTIVITY	GO_POSITIVE_REGULATION_OF_PHOSPHATASE_ACTIVITY		33	0.477427	1.51669	0.0665362	0.203656	0.986	16902	tags=73%, list=30%, signal=104%
GO_NEGATIVE_REGULATION_OF_PROTEIN_MODIFICATION_BY_SMALL_PROTEIN_CONJUGATION_OR_REMOVAL	GO_NEGATIVE_REGULATION_OF_PROTEIN_MODIFICATION_BY_SMALL_PROTEIN_CONJUGATION_OR_REMOVAL		81	0.388969	1.51729	0.0411765	0.203659	0.985	13891	tags=52%, list=25%, signal=69%
GO_TRANSLATIONAL_TERMINATION	GO_TRANSLATIONAL_TERMINATION		104	0.550875	1.51683	0.138402	0.203731	0.986	11131	tags=51%, list=20%, signal=63%
GO_NUCLEOTIDE_EXCISION_REPAIR_PREINCISION_COMPLEX_ASSEMBLY	GO_NUCLEOTIDE_EXCISION_REPAIR_PREINCISION_COMPLEX_ASSEMBLY		29	0.515876	1.5169	0.0587045	0.203905	0.986	14051	tags=59%, list=25%, signal=78%
GO_NEGATIVE_REGULATION_OF_STRIATED_MUSCLE_CELL_DIFFERENTIATION	GO_NEGATIVE_REGULATION_OF_STRIATED_MUSCLE_CELL_DIFFERENTIATION		39	0.44157	1.51505	0.0427184	0.204605	0.987	9224	tags=38%, list=16%, signal=46%
GO_ERYTHROCYTE_HOMEOSTASIS	GO_ERYTHROCYTE_HOMEOSTASIS		119	0.37194	1.51542	0.0422535	0.204665	0.987	12184	tags=45%, list=22%, signal=58%
GO_RESPONSE_TO_OSMOTIC_STRESS	GO_RESPONSE_TO_OSMOTIC_STRESS		76	0.393288	1.51515	0.0240481	0.204718	0.987	6363	tags=36%, list=11%, signal=40%
GO_EXTRACELLULAR_MATRIX_DISASSEMBLY	GO_EXTRACELLULAR_MATRIX_DISASSEMBLY		80	0.428625	1.51313	0.062	0.204915	0.988	12908	tags=51%, list=23%, signal=66%
GO_SPERM_EGG_RECOGNITION	GO_SPERM_EGG_RECOGNITION		54	0.423995	1.51325	0.0199601	0.205006	0.988	7776	tags=33%, list=14%, signal=39%
GO_CELLULAR_RESPONSE_TO_BIOTIC_STIMULUS	GO_CELLULAR_RESPONSE_TO_BIOTIC_STIMULUS		228	0.387344	1.51273	0.0632411	0.205089	0.988	13151	tags=43%, list=23%, signal=56%
GO_CELLULAR_RESPONSE_TO_THYROID_HORMONE_STIMULUS	GO_CELLULAR_RESPONSE_TO_THYROID_HORMONE_STIMULUS		16	0.544539	1.51329	0.053719	0.205203	0.988	6354	tags=50%, list=11%, signal=56%
GO_DNA_RECOMBINATION	GO_DNA_RECOMBINATION		280	0.415675	1.51346	0.0773694	0.205281	0.988	6999	tags=30%, list=12%, signal=34%
GO_RESPONSE_TO_FIBROBLAST_GROWTH_FACTOR	GO_RESPONSE_TO_FIBROBLAST_GROWTH_FACTOR		144	0.377558	1.51381	0.0233051	0.205343	0.988	9831	tags=38%, list=17%, signal=46%
GO_FIBROBLAST_APOPTOTIC_PROCESS	GO_FIBROBLAST_APOPTOTIC_PROCESS		21	0.507527	1.51363	0.0740741	0.20535	0.988	12514	tags=57%, list=22%, signal=73%
GO_SECRETORY_GRANULE_ORGANIZATION	GO_SECRETORY_GRANULE_ORGANIZATION		33	0.436973	1.51394	0.0342857	0.205419	0.988	10390	tags=36%, list=18%, signal=45%
GO_REGULATION_OF_CELLULAR_COMPONENT_SIZE	GO_REGULATION_OF_CELLULAR_COMPONENT_SIZE		366	0.349425	1.51415	0.0333333	0.20545	0.988	10488	tags=36%, list=19%, signal=44%
GO_FIBRINOLYSIS	GO_FIBRINOLYSIS		28	0.545044	1.51143	0.0659575	0.206136	0.988	7927	tags=39%, list=14%, signal=46%
GO_POSITIVE_REGULATION_OF_PLASMA_MEMBRANE_BOUNDED_CELL_PROJECTION_ASSEMBLY	GO_POSITIVE_REGULATION_OF_PLASMA_MEMBRANE_BOUNDED_CELL_PROJECTION_ASSEMBLY		98	0.385233	1.51149	0.0429448	0.206288	0.988	9661	tags=36%, list=17%, signal=43%
GO_POSITIVE_REGULATION_OF_CELL_GROWTH	GO_POSITIVE_REGULATION_OF_CELL_GROWTH		162	0.360354	1.51085	0.0313152	0.20662	0.988	12764	tags=40%, list=23%, signal=51%
GO_REGULATION_OF_CHROMOSOME_ORGANIZATION	GO_REGULATION_OF_CHROMOSOME_ORGANIZATION		336	0.407155	1.51033	0.0849802	0.206707	0.988	10575	tags=37%, list=19%, signal=45%
GO_POSITIVE_REGULATION_OF_LYMPHOCYTE_MEDIATED_IMMUNITY	GO_POSITIVE_REGULATION_OF_LYMPHOCYTE_MEDIATED_IMMUNITY		98	0.429207	1.5105	0.0843137	0.206764	0.988	12367	tags=46%, list=22%, signal=59%
GO_POSITIVE_REGULATION_OF_ATPASE_ACTIVITY	GO_POSITIVE_REGULATION_OF_ATPASE_ACTIVITY		53	0.425001	1.50798	0.0465116	0.206933	0.988	8630	tags=40%, list=15%, signal=47%
GO_PULMONARY_VALVE_DEVELOPMENT	GO_PULMONARY_VALVE_DEVELOPMENT		19	0.574167	1.50987	0.08742	0.207003	0.988	14427	tags=58%, list=26%, signal=78%
GO_DEVELOPMENT_OF_PRIMARY_SEXUAL_CHARACTERISTICS	GO_DEVELOPMENT_OF_PRIMARY_SEXUAL_CHARACTERISTICS		220	0.346821	1.50808	0.0258449	0.207066	0.988	12786	tags=40%, list=23%, signal=52%
GO_REGULATION_OF_UBIQUITIN_DEPENDENT_PROTEIN_CATABOLIC_PROCESS	GO_REGULATION_OF_UBIQUITIN_DEPENDENT_PROTEIN_CATABOLIC_PROCESS		148	0.353314	1.50948	0.0294118	0.20718	0.988	11369	tags=39%, list=20%, signal=48%
GO_PYRIMIDINE_CONTAINING_COMPOUND_BIOSYNTHETIC_PROCESS	GO_PYRIMIDINE_CONTAINING_COMPOUND_BIOSYNTHETIC_PROCESS		57	0.421671	1.5082	0.0554455	0.207181	0.988	10634	tags=42%, list=19%, signal=52%
GO_RESPONSE_TO_CORTICOSTERONE	GO_RESPONSE_TO_CORTICOSTERONE		22	0.561681	1.50857	0.0641026	0.207226	0.988	8908	tags=50%, list=16%, signal=59%
GO_ELECTRON_TRANSPORT_CHAIN	GO_ELECTRON_TRANSPORT_CHAIN		173	0.467637	1.50826	0.106299	0.207356	0.988	7846	tags=36%, list=14%, signal=42%
GO_REGULATION_OF_DNA_RECOMBINATION	GO_REGULATION_OF_DNA_RECOMBINATION		102	0.42548	1.50742	0.0745098	0.207358	0.988	6880	tags=29%, list=12%, signal=33%
GO_LIMBIC_SYSTEM_DEVELOPMENT	GO_LIMBIC_SYSTEM_DEVELOPMENT		107	0.403318	1.50867	0.0423387	0.207374	0.988	9589	tags=37%, list=17%, signal=45%
GO_REGULATION_OF_PROTEIN_COMPLEX_DISASSEMBLY	GO_REGULATION_OF_PROTEIN_COMPLEX_DISASSEMBLY		110	0.38376	1.50885	0.0371094	0.207414	0.988	10331	tags=39%, list=18%, signal=48%
GO_AORTIC_VALVE_DEVELOPMENT	GO_AORTIC_VALVE_DEVELOPMENT		28	0.526466	1.5089	0.0892495	0.207611	0.988	13119	tags=57%, list=23%, signal=74%
GO_NEGATIVE_REGULATION_OF_CELL_GROWTH	GO_NEGATIVE_REGULATION_OF_CELL_GROWTH		184	0.368698	1.50669	0.0315789	0.207753	0.988	12744	tags=43%, list=23%, signal=56%
GO_POSITIVE_REGULATION_OF_MAP_KINASE_ACTIVITY	GO_POSITIVE_REGULATION_OF_MAP_KINASE_ACTIVITY		256	0.348975	1.50685	0.0412574	0.2078	0.988	10135	tags=35%, list=18%, signal=42%
GO_REGULATION_OF_MONONUCLEAR_CELL_MIGRATION	GO_REGULATION_OF_MONONUCLEAR_CELL_MIGRATION		44	0.500625	1.49976	0.0851485	0.207805	0.99	13071	tags=59%, list=23%, signal=77%
GO_CELLULAR_AMINO_ACID_METABOLIC_PROCESS	GO_CELLULAR_AMINO_ACID_METABOLIC_PROCESS		290	0.407805	1.50623	0.0858283	0.207849	0.988	9250	tags=39%, list=16%, signal=47%
GO_NEGATIVE_REGULATION_OF_TRANSMEMBRANE_RECEPTOR_PROTEIN_SERINE_THREONINE_KINASE_SIGNALING_PATHWAY	GO_NEGATIVE_REGULATION_OF_TRANSMEMBRANE_RECEPTOR_PROTEIN_SERINE_THREONINE_KINASE_SIGNALING_PATHWAY		120	0.383138	1.5064	0.0491803	0.207868	0.988	7799	tags=28%, list=14%, signal=32%
GO_PULMONARY_VALVE_MORPHOGENESIS	GO_PULMONARY_VALVE_MORPHOGENESIS		16	0.589268	1.49985	0.100806	0.207938	0.99	14427	tags=56%, list=26%, signal=75%
GO_MAINTENANCE_OF_PROTEIN_LOCATION_IN_CELL	GO_MAINTENANCE_OF_PROTEIN_LOCATION_IN_CELL		74	0.368681	1.50568	0.0329457	0.207974	0.989	15299	tags=50%, list=27%, signal=68%
GO_NEGATIVE_REGULATION_OF_I_KAPPAB_KINASE_NF_KAPPAB_SIGNALING	GO_NEGATIVE_REGULATION_OF_I_KAPPAB_KINASE_NF_KAPPAB_SIGNALING		43	0.421003	1.50589	0.0544355	0.208005	0.988	7502	tags=37%, list=13%, signal=43%
GO_POSITIVE_REGULATION_OF_VIRAL_TRANSCRIPTION	GO_POSITIVE_REGULATION_OF_VIRAL_TRANSCRIPTION		41	0.490176	1.49994	0.0856031	0.208082	0.99	8582	tags=41%, list=15%, signal=49%
GO_SPINDLE_LOCALIZATION	GO_SPINDLE_LOCALIZATION		42	0.483927	1.50275	0.0925553	0.20819	0.989	9776	tags=45%, list=17%, signal=55%
GO_POSITIVE_REGULATION_OF_EPITHELIAL_TO_MESENCHYMAL_TRANSITION	GO_POSITIVE_REGULATION_OF_EPITHELIAL_TO_MESENCHYMAL_TRANSITION		49	0.472913	1.50144	0.0665323	0.208195	0.99	8605	tags=37%, list=15%, signal=43%
GO_PEPTIDYL_TYROSINE_DEPHOSPHORYLATION	GO_PEPTIDYL_TYROSINE_DEPHOSPHORYLATION		102	0.37411	1.50122	0.0465587	0.2082	0.99	6297	tags=26%, list=11%, signal=30%
GO_CARBOHYDRATE_CATABOLIC_PROCESS	GO_CARBOHYDRATE_CATABOLIC_PROCESS		184	0.373214	1.49693	0.0501002	0.20821	0.99	11694	tags=37%, list=21%, signal=46%
GO_NEGATIVE_REGULATION_OF_TYPE_I_INTERFERON_PRODUCTION	GO_NEGATIVE_REGULATION_OF_TYPE_I_INTERFERON_PRODUCTION		44	0.486524	1.50195	0.0885312	0.208249	0.989	7296	tags=43%, list=13%, signal=50%
GO_REGULATION_OF_CELLULAR_PROTEIN_CATABOLIC_PROCESS	GO_REGULATION_OF_CELLULAR_PROTEIN_CATABOLIC_PROCESS		245	0.333838	1.49709	0.0198413	0.208255	0.99	8774	tags=32%, list=16%, signal=38%
GO_VIRAL_GENOME_REPLICATION	GO_VIRAL_GENOME_REPLICATION		121	0.393376	1.5	0.052	0.208257	0.99	9206	tags=34%, list=16%, signal=40%
GO_POSITIVE_REGULATION_OF_MYELOID_LEUKOCYTE_MEDIATED_IMMUNITY	GO_POSITIVE_REGULATION_OF_MYELOID_LEUKOCYTE_MEDIATED_IMMUNITY		29	0.480196	1.5052	0.0722656	0.208272	0.989	17379	tags=76%, list=31%, signal=109%
GO_ADENYLATE_CYCLASE_INHIBITING_G_PROTEIN_COUPLED_RECEPTOR_SIGNALING_PATHWAY	GO_ADENYLATE_CYCLASE_INHIBITING_G_PROTEIN_COUPLED_RECEPTOR_SIGNALING_PATHWAY		87	0.408931	1.50232	0.0333333	0.208276	0.989	11503	tags=45%, list=20%, signal=56%
KEGG_THYROID_CANCER	KEGG_THYROID_CANCER		29	0.455268	1.49892	0.0697211	0.208288	0.99	6087	tags=28%, list=11%, signal=31%
GO_FERTILIZATION	GO_FERTILIZATION		175	0.346124	1.50099	0.0119522	0.208293	0.99	10070	tags=33%, list=18%, signal=40%
GO_NEGATIVE_REGULATION_OF_ESTABLISHMENT_OF_PROTEIN_LOCALIZATION	GO_NEGATIVE_REGULATION_OF_ESTABLISHMENT_OF_PROTEIN_LOCALIZATION		180	0.363544	1.50248	0.0375783	0.208307	0.989	13748	tags=47%, list=24%, signal=61%
GO_MACROAUTOPHAGY	GO_MACROAUTOPHAGY		291	0.350001	1.50079	0.0323232	0.208346	0.99	9661	tags=35%, list=17%, signal=42%
GO_HISTONE_H2A_MONOUBIQUITINATION	GO_HISTONE_H2A_MONOUBIQUITINATION		17	0.53777	1.50325	0.0729783	0.20835	0.989	3566	tags=35%, list=6%, signal=38%
GO_PROTON_TRANSMEMBRANE_TRANSPORT	GO_PROTON_TRANSMEMBRANE_TRANSPORT		154	0.396813	1.5015	0.0622407	0.20835	0.99	12062	tags=43%, list=21%, signal=54%
GO_REGULATION_OF_MICROTUBULE_POLYMERIZATION	GO_REGULATION_OF_MICROTUBULE_POLYMERIZATION		45	0.439242	1.50282	0.0631365	0.208364	0.989	10105	tags=44%, list=18%, signal=54%
GO_REGULATION_OF_PROTEIN_TARGETING_TO_MITOCHONDRION	GO_REGULATION_OF_PROTEIN_TARGETING_TO_MITOCHONDRION		44	0.410122	1.49905	0.0377734	0.20838	0.99	9928	tags=34%, list=18%, signal=41%
GO_REGULATION_OF_SMOOTH_MUSCLE_CONTRACTION	GO_REGULATION_OF_SMOOTH_MUSCLE_CONTRACTION		61	0.430526	1.50009	0.0802469	0.208402	0.99	7419	tags=34%, list=13%, signal=40%
GO_REGULATION_OF_RESPIRATORY_SYSTEM_PROCESS	GO_REGULATION_OF_RESPIRATORY_SYSTEM_PROCESS		16	0.52303	1.49614	0.0523013	0.208404	0.99	3905	tags=25%, list=7%, signal=27%
GO_TELOMERE_ORGANIZATION	GO_TELOMERE_ORGANIZATION		173	0.445406	1.50201	0.0834952	0.208419	0.989	11457	tags=44%, list=20%, signal=55%
GO_NEGATIVE_REGULATION_OF_COAGULATION	GO_NEGATIVE_REGULATION_OF_COAGULATION		54	0.485255	1.50298	0.089172	0.208433	0.989	11783	tags=48%, list=21%, signal=61%
GO_EMBRYONIC_ORGAN_DEVELOPMENT	GO_EMBRYONIC_ORGAN_DEVELOPMENT		420	0.360868	1.50163	0.0395833	0.20844	0.99	10455	tags=35%, list=18%, signal=43%
GO_NEGATIVE_REGULATION_OF_NEUROLOGICAL_SYSTEM_PROCESS	GO_NEGATIVE_REGULATION_OF_NEUROLOGICAL_SYSTEM_PROCESS		24	0.46998	1.49711	0.0477099	0.208464	0.99	6021	tags=29%, list=11%, signal=33%
GO_NEGATIVE_REGULATION_OF_CYSTEINE_TYPE_ENDOPEPTIDASE_ACTIVITY	GO_NEGATIVE_REGULATION_OF_CYSTEINE_TYPE_ENDOPEPTIDASE_ACTIVITY		89	0.378325	1.49587	0.0122699	0.208467	0.99	11838	tags=43%, list=21%, signal=54%
GO_PURINE_NUCLEOSIDE_METABOLIC_PROCESS	GO_PURINE_NUCLEOSIDE_METABOLIC_PROCESS		36	0.422282	1.50358	0.0541045	0.208473	0.989	8553	tags=36%, list=15%, signal=43%
GO_MITOTIC_SISTER_CHROMATID_COHESION	GO_MITOTIC_SISTER_CHROMATID_COHESION		22	0.576251	1.49815	0.0735587	0.208488	0.99	11225	tags=59%, list=20%, signal=74%
GO_REGULATION_OF_CELL_CYCLE_ARREST	GO_REGULATION_OF_CELL_CYCLE_ARREST		107	0.402998	1.50332	0.0423729	0.20851	0.989	13297	tags=46%, list=24%, signal=60%
KEGG_ENDOCYTOSIS	KEGG_ENDOCYTOSIS		175	0.373516	1.50019	0.044	0.208524	0.99	8367	tags=32%, list=15%, signal=37%
GO_OSSIFICATION	GO_OSSIFICATION		376	0.356852	1.49724	0.0487288	0.208532	0.99	11020	tags=34%, list=19%, signal=42%
GO_POSITIVE_REGULATION_OF_GLIAL_CELL_DIFFERENTIATION	GO_POSITIVE_REGULATION_OF_GLIAL_CELL_DIFFERENTIATION		37	0.440621	1.50033	0.0549898	0.208577	0.99	9661	tags=41%, list=17%, signal=49%
GO_CYTOPLASMIC_TRANSLATION	GO_CYTOPLASMIC_TRANSLATION		94	0.502508	1.4974	0.124498	0.208593	0.99	12128	tags=46%, list=21%, signal=58%
GO_REGULATION_OF_CELLULAR_RESPIRATION	GO_REGULATION_OF_CELLULAR_RESPIRATION		28	0.488666	1.49614	0.0651731	0.208626	0.99	7223	tags=43%, list=13%, signal=49%
GO_ATP_SYNTHESIS_COUPLED_ELECTRON_TRANSPORT	GO_ATP_SYNTHESIS_COUPLED_ELECTRON_TRANSPORT		84	0.571701	1.49753	0.131373	0.208671	0.99	7813	tags=39%, list=14%, signal=46%
GO_INTERLEUKIN_1_SECRETION	GO_INTERLEUKIN_1_SECRETION		57	0.451143	1.50361	0.0661157	0.208673	0.989	10137	tags=44%, list=18%, signal=53%
GO_ENDOCARDIAL_CUSHION_FORMATION	GO_ENDOCARDIAL_CUSHION_FORMATION		23	0.539806	1.49817	0.0983936	0.208692	0.99	8940	tags=39%, list=16%, signal=46%
GO_REGULATION_OF_PROTEIN_AUTOPHOSPHORYLATION	GO_REGULATION_OF_PROTEIN_AUTOPHOSPHORYLATION		47	0.435368	1.50376	0.0556701	0.208726	0.989	7502	tags=34%, list=13%, signal=39%
GO_GLIAL_CELL_DIFFERENTIATION	GO_GLIAL_CELL_DIFFERENTIATION		204	0.371086	1.49769	0.0372671	0.208747	0.99	13861	tags=46%, list=25%, signal=61%
GO_RHYTHMIC_PROCESS	GO_RHYTHMIC_PROCESS		278	0.360532	1.49828	0.03125	0.208786	0.99	14016	tags=48%, list=25%, signal=63%
GO_RESPONSE_TO_SALT_STRESS	GO_RESPONSE_TO_SALT_STRESS		20	0.48853	1.4962	0.0487805	0.208795	0.99	5905	tags=40%, list=10%, signal=45%
GO_MEIOTIC_CELL_CYCLE	GO_MEIOTIC_CELL_CYCLE		249	0.41635	1.50444	0.084507	0.208908	0.989	9620	tags=39%, list=17%, signal=47%
GO_CELLULAR_RESPONSE_TO_CHOLESTEROL	GO_CELLULAR_RESPONSE_TO_CHOLESTEROL		19	0.520073	1.50378	0.0631164	0.208942	0.989	7706	tags=37%, list=14%, signal=43%
GO_ANTIMICROBIAL_HUMORAL_IMMUNE_RESPONSE_MEDIATED_BY_ANTIMICROBIAL_PEPTIDE	GO_ANTIMICROBIAL_HUMORAL_IMMUNE_RESPONSE_MEDIATED_BY_ANTIMICROBIAL_PEPTIDE		73	0.449327	1.50379	0.0292276	0.209181	0.989	12058	tags=47%, list=21%, signal=59%
GO_MYELOID_CELL_DIFFERENTIATION	GO_MYELOID_CELL_DIFFERENTIATION		405	0.339404	1.5039	0.0281125	0.209279	0.989	12527	tags=40%, list=22%, signal=51%
GO_POSITIVE_REGULATION_OF_ADAPTIVE_IMMUNE_RESPONSE	GO_POSITIVE_REGULATION_OF_ADAPTIVE_IMMUNE_RESPONSE		97	0.430654	1.49462	0.0816733	0.209499	0.991	8148	tags=35%, list=14%, signal=41%
GO_NEGATIVE_REGULATION_OF_PROTEOLYSIS	GO_NEGATIVE_REGULATION_OF_PROTEOLYSIS		342	0.340982	1.49463	0.006	0.209721	0.991	10190	tags=36%, list=18%, signal=44%
GO_POSITIVE_REGULATION_OF_TELOMERASE_ACTIVITY	GO_POSITIVE_REGULATION_OF_TELOMERASE_ACTIVITY		36	0.481149	1.49416	0.0732673	0.209831	0.991	10546	tags=53%, list=19%, signal=65%
KEGG_TIGHT_JUNCTION	KEGG_TIGHT_JUNCTION		132	0.3893	1.49356	0.0386179	0.21007	0.991	9393	tags=40%, list=17%, signal=48%
GO_POSITIVE_REGULATION_OF_STRESS_FIBER_ASSEMBLY	GO_POSITIVE_REGULATION_OF_STRESS_FIBER_ASSEMBLY		52	0.427069	1.49363	0.0553191	0.210223	0.991	14528	tags=52%, list=26%, signal=70%
GO_RESPONSE_TO_ALKALOID	GO_RESPONSE_TO_ALKALOID		107	0.375401	1.48618	0.0279441	0.210535	0.991	9824	tags=38%, list=17%, signal=46%
GO_NEGATIVE_REGULATION_OF_CYCLIN_DEPENDENT_PROTEIN_KINASE_ACTIVITY	GO_NEGATIVE_REGULATION_OF_CYCLIN_DEPENDENT_PROTEIN_KINASE_ACTIVITY		32	0.44851	1.49185	0.0555556	0.210598	0.991	7834	tags=41%, list=14%, signal=47%
GO_REGULATION_OF_WOUND_HEALING	GO_REGULATION_OF_WOUND_HEALING		135	0.411474	1.48523	0.0729167	0.210613	0.991	11816	tags=44%, list=21%, signal=56%
GO_NEGATIVE_REGULATION_OF_INTERLEUKIN_2_PRODUCTION	GO_NEGATIVE_REGULATION_OF_INTERLEUKIN_2_PRODUCTION		23	0.521544	1.48632	0.0802469	0.210622	0.991	8520	tags=39%, list=15%, signal=46%
GO_REGULATION_OF_VIRAL_GENOME_REPLICATION	GO_REGULATION_OF_VIRAL_GENOME_REPLICATION		94	0.409054	1.49292	0.0670732	0.210631	0.991	10976	tags=38%, list=19%, signal=47%
GO_POSITIVE_REGULATION_OF_GROWTH	GO_POSITIVE_REGULATION_OF_GROWTH		265	0.340622	1.48588	0.0240481	0.210642	0.991	10439	tags=34%, list=18%, signal=41%
GO_MALE_SEX_DIFFERENTIATION	GO_MALE_SEX_DIFFERENTIATION		156	0.355729	1.48499	0.0346232	0.210684	0.991	8959	tags=35%, list=16%, signal=41%
GO_REGULATION_OF_EXTRINSIC_APOPTOTIC_SIGNALING_PATHWAY	GO_REGULATION_OF_EXTRINSIC_APOPTOTIC_SIGNALING_PATHWAY		156	0.366883	1.48535	0.0220884	0.210695	0.991	11917	tags=42%, list=21%, signal=53%
GO_SECONDARY_METABOLIC_PROCESS	GO_SECONDARY_METABOLIC_PROCESS		63	0.396082	1.4864	0.0257426	0.210749	0.991	7013	tags=33%, list=12%, signal=38%
GO_CELLULAR_RESPONSE_TO_MECHANICAL_STIMULUS	GO_CELLULAR_RESPONSE_TO_MECHANICAL_STIMULUS		77	0.406937	1.48658	0.0638298	0.210761	0.991	11528	tags=38%, list=20%, signal=47%
GO_REGULATION_OF_MITOCHONDRIAL_MEMBRANE_PERMEABILITY_INVOLVED_IN_APOPTOTIC_PROCESS	GO_REGULATION_OF_MITOCHONDRIAL_MEMBRANE_PERMEABILITY_INVOLVED_IN_APOPTOTIC_PROCESS		61	0.418372	1.49191	0.0607287	0.21078	0.991	7345	tags=39%, list=13%, signal=45%
GO_REGULATION_OF_PROTEIN_EXPORT_FROM_NUCLEUS	GO_REGULATION_OF_PROTEIN_EXPORT_FROM_NUCLEUS		40	0.429596	1.48129	0.0772201	0.210789	0.993	10282	tags=43%, list=18%, signal=52%
GO_REGULATION_OF_GRANULOCYTE_CHEMOTAXIS	GO_REGULATION_OF_GRANULOCYTE_CHEMOTAXIS		42	0.486576	1.48562	0.0764331	0.2108	0.991	14061	tags=64%, list=25%, signal=85%
GO_REGULATION_OF_TELOMERASE_ACTIVITY	GO_REGULATION_OF_TELOMERASE_ACTIVITY		48	0.449265	1.48544	0.0945674	0.210806	0.991	10546	tags=48%, list=19%, signal=59%
GO_COAGULATION	GO_COAGULATION		338	0.36183	1.48407	0.068	0.210842	0.992	13349	tags=41%, list=24%, signal=53%
GO_PURINE_CONTAINING_COMPOUND_SALVAGE	GO_PURINE_CONTAINING_COMPOUND_SALVAGE		15	0.566582	1.49119	0.0695296	0.210898	0.991	4286	tags=47%, list=8%, signal=50%
GO_REGULATION_OF_ACROSOME_REACTION	GO_REGULATION_OF_ACROSOME_REACTION		16	0.529203	1.48134	0.0569106	0.21096	0.993	9084	tags=38%, list=16%, signal=45%
KEGG_BLADDER_CANCER	KEGG_BLADDER_CANCER		42	0.412664	1.48659	0.0532787	0.210964	0.991	10844	tags=43%, list=19%, signal=53%
GO_LYMPHOCYTE_APOPTOTIC_PROCESS	GO_LYMPHOCYTE_APOPTOTIC_PROCESS		71	0.405089	1.49133	0.0698152	0.210966	0.991	13551	tags=48%, list=24%, signal=63%
GO_LABYRINTHINE_LAYER_MORPHOGENESIS	GO_LABYRINTHINE_LAYER_MORPHOGENESIS		21	0.516957	1.49193	0.0762887	0.210988	0.991	8860	tags=43%, list=16%, signal=51%
GO_RESPONSE_TO_ANTIBIOTIC	GO_RESPONSE_TO_ANTIBIOTIC		314	0.340388	1.48436	0.0160966	0.211008	0.991	12203	tags=40%, list=22%, signal=51%
GO_POSITIVE_REGULATION_OF_MITOCHONDRIAL_OUTER_MEMBRANE_PERMEABILIZATION_INVOLVED_IN_APOPTOTIC_SIGNALING_PATHWAY	GO_POSITIVE_REGULATION_OF_MITOCHONDRIAL_OUTER_MEMBRANE_PERMEABILIZATION_INVOLVED_IN_APOPTOTIC_SIGNALING_PATHWAY		35	0.467758	1.48409	0.0656064	0.21105	0.992	7345	tags=49%, list=13%, signal=56%
GO_LIVER_REGENERATION	GO_LIVER_REGENERATION		33	0.456831	1.48145	0.0524272	0.211056	0.993	7973	tags=39%, list=14%, signal=46%
GO_NEGATIVE_REGULATION_OF_MRNA_PROCESSING	GO_NEGATIVE_REGULATION_OF_MRNA_PROCESSING		29	0.568449	1.48692	0.106776	0.21106	0.991	7915	tags=48%, list=14%, signal=56%
GO_REGULATION_OF_NITRIC_OXIDE_SYNTHASE_ACTIVITY	GO_REGULATION_OF_NITRIC_OXIDE_SYNTHASE_ACTIVITY		49	0.411691	1.48674	0.0419048	0.211061	0.991	8588	tags=37%, list=15%, signal=43%
GO_CELLULAR_RESPONSE_TO_LIGHT_STIMULUS	GO_CELLULAR_RESPONSE_TO_LIGHT_STIMULUS		127	0.368983	1.4816	0.0452675	0.211086	0.993	10059	tags=34%, list=18%, signal=41%
GO_PROTEIN_INSERTION_INTO_MITOCHONDRIAL_MEMBRANE_INVOLVED_IN_APOPTOTIC_SIGNALING_PATHWAY	GO_PROTEIN_INSERTION_INTO_MITOCHONDRIAL_MEMBRANE_INVOLVED_IN_APOPTOTIC_SIGNALING_PATHWAY		30	0.47725	1.48441	0.0778443	0.211147	0.991	7345	tags=47%, list=13%, signal=54%
GO_MRNA_MODIFICATION	GO_MRNA_MODIFICATION		22	0.548447	1.48725	0.0865191	0.211193	0.991	8746	tags=50%, list=15%, signal=59%
GO_CYTOKINE_SECRETION	GO_CYTOKINE_SECRETION		217	0.393885	1.48078	0.0860656	0.211202	0.993	13918	tags=47%, list=25%, signal=62%
GO_EPITHELIAL_TO_MESENCHYMAL_TRANSITION_INVOLVED_IN_ENDOCARDIAL_CUSHION_FORMATION	GO_EPITHELIAL_TO_MESENCHYMAL_TRANSITION_INVOLVED_IN_ENDOCARDIAL_CUSHION_FORMATION		16	0.564126	1.48057	0.0866935	0.211206	0.993	8940	tags=38%, list=16%, signal=45%
GO_POSITIVE_REGULATION_OF_SMOOTH_MUSCLE_CELL_APOPTOTIC_PROCESS	GO_POSITIVE_REGULATION_OF_SMOOTH_MUSCLE_CELL_APOPTOTIC_PROCESS		15	0.524221	1.49194	0.0531697	0.211211	0.991	12487	tags=60%, list=22%, signal=77%
GO_ACTIVATION_OF_MAPK_ACTIVITY	GO_ACTIVATION_OF_MAPK_ACTIVITY		151	0.35249	1.48701	0.0393701	0.211218	0.991	10135	tags=36%, list=18%, signal=43%
GO_POSITIVE_REGULATION_OF_CYTOSOLIC_CALCIUM_ION_CONCENTRATION_INVOLVED_IN_PHOSPHOLIPASE_C_ACTIVATING_G_PROTEIN_COUPLED_SIGNALING_PATHWAY	GO_POSITIVE_REGULATION_OF_CYTOSOLIC_CALCIUM_ION_CONCENTRATION_INVOLVED_IN_PHOSPHOLIPASE_C_ACTIVATING_G_PROTEIN_COUPLED_SIGNALING_PATHWAY		31	0.495186	1.4895	0.0764331	0.211232	0.991	10404	tags=52%, list=18%, signal=63%
GO_POSTSYNAPTIC_DENSITY_ASSEMBLY	GO_POSTSYNAPTIC_DENSITY_ASSEMBLY		18	0.532581	1.48033	0.0732673	0.211248	0.993	8986	tags=39%, list=16%, signal=46%
GO_REGULATION_OF_ERYTHROCYTE_DIFFERENTIATION	GO_REGULATION_OF_ERYTHROCYTE_DIFFERENTIATION		47	0.426783	1.49009	0.057971	0.211266	0.991	12184	tags=49%, list=22%, signal=62%
GO_IMMUNOGLOBULIN_PRODUCTION	GO_IMMUNOGLOBULIN_PRODUCTION		112	0.402097	1.48734	0.072549	0.211274	0.991	12391	tags=42%, list=22%, signal=54%
GO_REGULATION_OF_CELL_DIVISION	GO_REGULATION_OF_CELL_DIVISION		167	0.354824	1.48162	0.044	0.211275	0.993	7345	tags=25%, list=13%, signal=29%
GO_CONTRACTILE_ACTIN_FILAMENT_BUNDLE_ASSEMBLY	GO_CONTRACTILE_ACTIN_FILAMENT_BUNDLE_ASSEMBLY		93	0.419241	1.48218	0.0669456	0.211276	0.993	9712	tags=35%, list=17%, signal=43%
GO_CELLULAR_RESPONSE_TO_AMINO_ACID_STIMULUS	GO_CELLULAR_RESPONSE_TO_AMINO_ACID_STIMULUS		66	0.395454	1.48347	0.0648536	0.211319	0.992	13009	tags=47%, list=23%, signal=61%
GO_ENDOPLASMIC_RETICULUM_CALCIUM_ION_HOMEOSTASIS	GO_ENDOPLASMIC_RETICULUM_CALCIUM_ION_HOMEOSTASIS		22	0.46397	1.48178	0.0541082	0.211337	0.993	8257	tags=36%, list=15%, signal=43%
GO_REGULATION_OF_MITOCHONDRIAL_MEMBRANE_POTENTIAL	GO_REGULATION_OF_MITOCHONDRIAL_MEMBRANE_POTENTIAL		70	0.387929	1.48958	0.0381526	0.211385	0.991	9170	tags=34%, list=16%, signal=41%
GO_NUCLEOBASE_CONTAINING_SMALL_MOLECULE_INTERCONVERSION	GO_NUCLEOBASE_CONTAINING_SMALL_MOLECULE_INTERCONVERSION		29	0.494579	1.48228	0.0745968	0.211389	0.993	4067	tags=34%, list=7%, signal=37%
GO_ANTIBIOTIC_CATABOLIC_PROCESS	GO_ANTIBIOTIC_CATABOLIC_PROCESS		50	0.476934	1.49018	0.0752033	0.21139	0.991	11012	tags=48%, list=19%, signal=60%
GO_PROTEIN_LOCALIZATION_TO_CELL_PERIPHERY	GO_PROTEIN_LOCALIZATION_TO_CELL_PERIPHERY		310	0.337543	1.49195	0.0299401	0.211431	0.991	8778	tags=32%, list=16%, signal=38%
GO_NUCLEOBASE_CONTAINING_SMALL_MOLECULE_CATABOLIC_PROCESS	GO_NUCLEOBASE_CONTAINING_SMALL_MOLECULE_CATABOLIC_PROCESS		49	0.424925	1.48819	0.0534979	0.211437	0.991	8835	tags=41%, list=16%, signal=48%
GO_CILIARY_BASAL_BODY_PLASMA_MEMBRANE_DOCKING	GO_CILIARY_BASAL_BODY_PLASMA_MEMBRANE_DOCKING		95	0.453438	1.48914	0.110899	0.211449	0.991	6983	tags=37%, list=12%, signal=42%
GO_CARBOHYDRATE_DERIVATIVE_CATABOLIC_PROCESS	GO_CARBOHYDRATE_DERIVATIVE_CATABOLIC_PROCESS		184	0.355182	1.48973	0.0274841	0.211449	0.991	8835	tags=35%, list=16%, signal=41%
GO_PROTEIN_HOMOTETRAMERIZATION	GO_PROTEIN_HOMOTETRAMERIZATION		83	0.373529	1.4824	0.0299786	0.211471	0.992	9974	tags=34%, list=18%, signal=41%
GO_POSITIVE_REGULATION_OF_ERYTHROCYTE_DIFFERENTIATION	GO_POSITIVE_REGULATION_OF_ERYTHROCYTE_DIFFERENTIATION		31	0.456832	1.49026	0.0665281	0.211475	0.991	5974	tags=29%, list=11%, signal=32%
GO_POSITIVE_REGULATION_OF_ISOTYPE_SWITCHING	GO_POSITIVE_REGULATION_OF_ISOTYPE_SWITCHING		27	0.479952	1.48735	0.0754352	0.21149	0.991	12185	tags=52%, list=22%, signal=66%
GO_POSITIVE_REGULATION_OF_DENDRITIC_SPINE_MORPHOGENESIS	GO_POSITIVE_REGULATION_OF_DENDRITIC_SPINE_MORPHOGENESIS		18	0.545161	1.49046	0.0910931	0.211517	0.991	7198	tags=44%, list=13%, signal=51%
GO_REGULATION_OF_REPRODUCTIVE_PROCESS	GO_REGULATION_OF_REPRODUCTIVE_PROCESS		155	0.349232	1.48828	0.0294737	0.211518	0.991	12855	tags=42%, list=23%, signal=54%
GO_HOMEOSTASIS_OF_NUMBER_OF_CELLS	GO_HOMEOSTASIS_OF_NUMBER_OF_CELLS		247	0.350108	1.48178	0.061753	0.211556	0.993	12185	tags=42%, list=22%, signal=53%
GO_REGULATION_OF_T_CELL_CYTOKINE_PRODUCTION	GO_REGULATION_OF_T_CELL_CYTOKINE_PRODUCTION		29	0.501119	1.48309	0.08159	0.211572	0.992	11728	tags=48%, list=21%, signal=61%
GO_REGULATION_OF_PROTON_TRANSPORT	GO_REGULATION_OF_PROTON_TRANSPORT		18	0.497034	1.48283	0.0639535	0.211641	0.992	11968	tags=56%, list=21%, signal=70%
GO_NUCLEOBASE_CONTAINING_SMALL_MOLECULE_METABOLIC_PROCESS	GO_NUCLEOBASE_CONTAINING_SMALL_MOLECULE_METABOLIC_PROCESS		356	0.338592	1.48739	0.0379242	0.211673	0.991	8025	tags=30%, list=14%, signal=35%
GO_PROXIMAL_DISTAL_PATTERN_FORMATION	GO_PROXIMAL_DISTAL_PATTERN_FORMATION		32	0.493603	1.48241	0.0691824	0.211688	0.992	8080	tags=50%, list=14%, signal=58%
GO_ANOIKIS	GO_ANOIKIS		34	0.444669	1.4883	0.0463158	0.211723	0.991	9738	tags=41%, list=17%, signal=50%
GO_RESPONSE_TO_VITAMIN_A	GO_RESPONSE_TO_VITAMIN_A		18	0.529107	1.48848	0.0607375	0.211766	0.991	15069	tags=72%, list=27%, signal=98%
GO_CELL_CELL_ADHESION_MEDIATED_BY_INTEGRIN	GO_CELL_CELL_ADHESION_MEDIATED_BY_INTEGRIN		16	0.575435	1.4877	0.0903491	0.211776	0.991	12166	tags=50%, list=22%, signal=64%
GO_FEMALE_GAMETE_GENERATION	GO_FEMALE_GAMETE_GENERATION		131	0.371913	1.48747	0.0294737	0.211819	0.991	7105	tags=28%, list=13%, signal=32%
GO_POSITIVE_REGULATION_OF_MEMBRANE_PERMEABILITY	GO_POSITIVE_REGULATION_OF_MEMBRANE_PERMEABILITY		62	0.428727	1.48244	0.0607287	0.211865	0.992	7345	tags=42%, list=13%, signal=48%
GO_POSITIVE_REGULATION_OF_CELL_CYCLE_ARREST	GO_POSITIVE_REGULATION_OF_CELL_CYCLE_ARREST		81	0.412262	1.4885	0.0515021	0.211961	0.991	8181	tags=33%, list=14%, signal=39%
GO_VENTRICULAR_CARDIAC_MUSCLE_CELL_DIFFERENTIATION	GO_VENTRICULAR_CARDIAC_MUSCLE_CELL_DIFFERENTIATION		15	0.523517	1.47703	0.0833333	0.212253	0.993	4714	tags=33%, list=8%, signal=36%
GO_VITAMIN_METABOLIC_PROCESS	GO_VITAMIN_METABOLIC_PROCESS		130	0.371118	1.47716	0.0308008	0.212307	0.993	9337	tags=32%, list=17%, signal=38%
GO_NUCLEAR_TRANSCRIBED_MRNA_CATABOLIC_PROCESS_EXONUCLEOLYTIC	GO_NUCLEAR_TRANSCRIBED_MRNA_CATABOLIC_PROCESS_EXONUCLEOLYTIC		35	0.494711	1.47798	0.0873786	0.212316	0.993	6237	tags=37%, list=11%, signal=42%
GO_DNA_TEMPLATED_TRANSCRIPTION_INITIATION	GO_DNA_TEMPLATED_TRANSCRIPTION_INITIATION		247	0.357903	1.47651	0.0526316	0.21236	0.993	9092	tags=30%, list=16%, signal=35%
GO_RIBOSE_PHOSPHATE_BIOSYNTHETIC_PROCESS	GO_RIBOSE_PHOSPHATE_BIOSYNTHETIC_PROCESS		184	0.371266	1.47733	0.064	0.212374	0.993	7427	tags=30%, list=13%, signal=34%
GO_SIGNAL_TRANSDUCTION_IN_ABSENCE_OF_LIGAND	GO_SIGNAL_TRANSDUCTION_IN_ABSENCE_OF_LIGAND		71	0.398542	1.47771	0.0438413	0.21242	0.993	12175	tags=44%, list=22%, signal=56%
GO_POSITIVE_REGULATION_OF_CYTOKINE_SECRETION	GO_POSITIVE_REGULATION_OF_CYTOKINE_SECRETION		130	0.40922	1.47805	0.0875764	0.212462	0.993	13748	tags=48%, list=24%, signal=63%
GO_PLASMINOGEN_ACTIVATION	GO_PLASMINOGEN_ACTIVATION		24	0.51424	1.47742	0.07431	0.212472	0.993	8111	tags=42%, list=14%, signal=49%
GO_AEROBIC_RESPIRATION	GO_AEROBIC_RESPIRATION		83	0.479449	1.47616	0.108317	0.212534	0.993	8432	tags=37%, list=15%, signal=44%
GO_POSITIVE_REGULATION_OF_PROTEIN_DEPHOSPHORYLATION	GO_POSITIVE_REGULATION_OF_PROTEIN_DEPHOSPHORYLATION		42	0.429789	1.47654	0.0686869	0.212553	0.993	13761	tags=50%, list=24%, signal=66%
GO_G_PROTEIN_COUPLED_ACETYLCHOLINE_RECEPTOR_SIGNALING_PATHWAY	GO_G_PROTEIN_COUPLED_ACETYLCHOLINE_RECEPTOR_SIGNALING_PATHWAY		19	0.512247	1.47816	0.0758483	0.212567	0.993	12843	tags=53%, list=23%, signal=68%
GO_GLYCOSYL_COMPOUND_BIOSYNTHETIC_PROCESS	GO_GLYCOSYL_COMPOUND_BIOSYNTHETIC_PROCESS		42	0.450569	1.47828	0.0753968	0.212627	0.993	11166	tags=48%, list=20%, signal=59%
GO_RESPONSE_TO_TOPOLOGICALLY_INCORRECT_PROTEIN	GO_RESPONSE_TO_TOPOLOGICALLY_INCORRECT_PROTEIN		194	0.372472	1.4783	0.0800821	0.212819	0.993	11301	tags=38%, list=20%, signal=47%
GO_CYTOLYSIS	GO_CYTOLYSIS		40	0.491345	1.47834	0.0903491	0.21301	0.993	14336	tags=65%, list=25%, signal=87%
GO_DEFINITIVE_HEMOPOIESIS	GO_DEFINITIVE_HEMOPOIESIS		19	0.521646	1.47861	0.0805501	0.213124	0.993	17379	tags=79%, list=31%, signal=114%
GO_KINETOCHORE_ASSEMBLY	GO_KINETOCHORE_ASSEMBLY		16	0.610323	1.4784	0.0966469	0.213163	0.993	5861	tags=50%, list=10%, signal=56%
GO_ACTIVATION_OF_PROTEIN_KINASE_ACTIVITY	GO_ACTIVATION_OF_PROTEIN_KINASE_ACTIVITY		329	0.332557	1.47502	0.0276134	0.213421	0.993	9966	tags=33%, list=18%, signal=40%
GO_REGULATION_OF_MONOCYTE_CHEMOTAXIS	GO_REGULATION_OF_MONOCYTE_CHEMOTAXIS		25	0.549021	1.4751	0.0916497	0.213554	0.993	13071	tags=64%, list=23%, signal=83%
GO_SUBPALLIUM_DEVELOPMENT	GO_SUBPALLIUM_DEVELOPMENT		25	0.483311	1.47469	0.0764706	0.213575	0.993	5209	tags=36%, list=9%, signal=40%
GO_REGULATION_OF_CENTRIOLE_REPLICATION	GO_REGULATION_OF_CENTRIOLE_REPLICATION		22	0.522243	1.4737	0.0904059	0.214242	0.993	6310	tags=41%, list=11%, signal=46%
GO_TERMINATION_OF_RNA_POLYMERASE_II_TRANSCRIPTION	GO_TERMINATION_OF_RNA_POLYMERASE_II_TRANSCRIPTION		34	0.543237	1.47387	0.1139	0.214293	0.993	9744	tags=59%, list=17%, signal=71%
GO_POSITIVE_REGULATION_OF_GRANULOCYTE_CHEMOTAXIS	GO_POSITIVE_REGULATION_OF_GRANULOCYTE_CHEMOTAXIS		25	0.519046	1.47279	0.0960334	0.215132	0.994	6485	tags=44%, list=11%, signal=50%
GO_INTERFERON_GAMMA_PRODUCTION	GO_INTERFERON_GAMMA_PRODUCTION		105	0.451587	1.47206	0.122449	0.215781	0.994	9321	tags=39%, list=16%, signal=47%
GO_MICROTUBULE_POLYMERIZATION_OR_DEPOLYMERIZATION	GO_MICROTUBULE_POLYMERIZATION_OR_DEPOLYMERIZATION		109	0.400809	1.47084	0.0900196	0.216936	0.994	10242	tags=39%, list=18%, signal=48%
GO_POSITIVE_REGULATION_OF_PROTEIN_IMPORT	GO_POSITIVE_REGULATION_OF_PROTEIN_IMPORT		38	0.437993	1.47034	0.062	0.217084	0.994	13918	tags=58%, list=25%, signal=77%
GO_ENDOMEMBRANE_SYSTEM_ORGANIZATION	GO_ENDOMEMBRANE_SYSTEM_ORGANIZATION		417	0.325463	1.4705	0.0355731	0.217086	0.994	9407	tags=32%, list=17%, signal=39%
GO_CALCIUM_DEPENDENT_CELL_CELL_ADHESION_VIA_PLASMA_MEMBRANE_CELL_ADHESION_MOLECULES	GO_CALCIUM_DEPENDENT_CELL_CELL_ADHESION_VIA_PLASMA_MEMBRANE_CELL_ADHESION_MOLECULES		48	0.441057	1.46988	0.0694981	0.217166	0.994	13430	tags=46%, list=24%, signal=60%
GO_POSITIVE_REGULATION_OF_INTERFERON_BETA_PRODUCTION	GO_POSITIVE_REGULATION_OF_INTERFERON_BETA_PRODUCTION		30	0.461319	1.46997	0.0754352	0.217273	0.994	13125	tags=60%, list=23%, signal=78%
GO_ENDOCARDIAL_CUSHION_DEVELOPMENT	GO_ENDOCARDIAL_CUSHION_DEVELOPMENT		43	0.486618	1.46962	0.112903	0.217278	0.994	12119	tags=49%, list=21%, signal=62%
GO_REGULATION_OF_CARDIAC_MUSCLE_CONTRACTION	GO_REGULATION_OF_CARDIAC_MUSCLE_CONTRACTION		76	0.376758	1.46909	0.0440882	0.21742	0.995	5370	tags=29%, list=9%, signal=32%
GO_REGULATION_OF_TRANSMISSION_OF_NERVE_IMPULSE	GO_REGULATION_OF_TRANSMISSION_OF_NERVE_IMPULSE		17	0.511541	1.46912	0.0657371	0.217608	0.995	6396	tags=29%, list=11%, signal=33%
GO_INTERLEUKIN_1_BETA_SECRETION	GO_INTERLEUKIN_1_BETA_SECRETION		49	0.457703	1.46809	0.08125	0.217928	0.995	9853	tags=45%, list=17%, signal=54%
GO_ANTIGEN_RECEPTOR_MEDIATED_SIGNALING_PATHWAY	GO_ANTIGEN_RECEPTOR_MEDIATED_SIGNALING_PATHWAY		247	0.392132	1.4681	0.119231	0.218132	0.995	8656	tags=31%, list=15%, signal=36%
GO_MUSCLE_CONTRACTION	GO_MUSCLE_CONTRACTION		350	0.343343	1.46766	0.0555556	0.218228	0.995	9661	tags=32%, list=17%, signal=39%
GO_RNA_DEPENDENT_DNA_BIOSYNTHETIC_PROCESS	GO_RNA_DEPENDENT_DNA_BIOSYNTHETIC_PROCESS		73	0.444674	1.46728	0.0955166	0.218249	0.995	11457	tags=48%, list=20%, signal=60%
GO_TRABECULA_FORMATION	GO_TRABECULA_FORMATION		25	0.495607	1.46744	0.0847458	0.218272	0.995	12416	tags=64%, list=22%, signal=82%
GO_PROTEIN_LOCALIZATION_TO_PLASMA_MEMBRANE	GO_PROTEIN_LOCALIZATION_TO_PLASMA_MEMBRANE		251	0.338402	1.46813	0.0420842	0.218307	0.995	8778	tags=33%, list=16%, signal=39%
GO_NCRNA_TRANSCRIPTION	GO_NCRNA_TRANSCRIPTION		104	0.451057	1.4662	0.0988142	0.218418	0.995	9661	tags=40%, list=17%, signal=49%
GO_REGULATION_OF_ATPASE_ACTIVITY	GO_REGULATION_OF_ATPASE_ACTIVITY		76	0.383849	1.4664	0.0381526	0.218425	0.995	10375	tags=41%, list=18%, signal=50%
GO_METENCEPHALON_DEVELOPMENT	GO_METENCEPHALON_DEVELOPMENT		109	0.393406	1.46684	0.0494845	0.218552	0.995	9589	tags=35%, list=17%, signal=42%
GO_REGULATION_OF_DNA_DAMAGE_CHECKPOINT	GO_REGULATION_OF_DNA_DAMAGE_CHECKPOINT		17	0.531053	1.46665	0.0931559	0.218567	0.995	12818	tags=59%, list=23%, signal=76%
GO_POSITIVE_REGULATION_OF_PROTEIN_KINASE_B_SIGNALING	GO_POSITIVE_REGULATION_OF_PROTEIN_KINASE_B_SIGNALING		171	0.363069	1.46572	0.0604839	0.218583	0.995	12187	tags=41%, list=22%, signal=52%
GO_NEGATIVE_REGULATION_OF_RESPONSE_TO_WOUNDING	GO_NEGATIVE_REGULATION_OF_RESPONSE_TO_WOUNDING		87	0.425706	1.46643	0.0754717	0.218609	0.995	9987	tags=39%, list=18%, signal=47%
GO_RESPONSE_TO_AMINO_ACID	GO_RESPONSE_TO_AMINO_ACID		112	0.358529	1.46575	0.0394191	0.218756	0.995	13049	tags=44%, list=23%, signal=57%
GO_VESICLE_DOCKING	GO_VESICLE_DOCKING		65	0.391569	1.46493	0.061753	0.218814	0.995	9957	tags=42%, list=18%, signal=50%
GO_MITOCHONDRIAL_GENE_EXPRESSION	GO_MITOCHONDRIAL_GENE_EXPRESSION		159	0.507335	1.46471	0.164093	0.218878	0.995	12111	tags=51%, list=21%, signal=65%
KEGG_OXIDATIVE_PHOSPHORYLATION	KEGG_OXIDATIVE_PHOSPHORYLATION		118	0.517639	1.46499	0.145957	0.218973	0.995	10037	tags=40%, list=18%, signal=48%
GO_POSITIVE_REGULATION_OF_PROTEIN_TARGETING_TO_MEMBRANE	GO_POSITIVE_REGULATION_OF_PROTEIN_TARGETING_TO_MEMBRANE		30	0.444075	1.46438	0.0590631	0.219064	0.995	9404	tags=43%, list=17%, signal=52%
GO_POSITIVE_REGULATION_OF_TRANSCRIPTION_ELONGATION_FROM_RNA_POLYMERASE_II_PROMOTER	GO_POSITIVE_REGULATION_OF_TRANSCRIPTION_ELONGATION_FROM_RNA_POLYMERASE_II_PROMOTER		18	0.540669	1.465	0.0831722	0.219179	0.995	12920	tags=61%, list=23%, signal=79%
GO_REGULATION_OF_EXCITATORY_SYNAPSE_ASSEMBLY	GO_REGULATION_OF_EXCITATORY_SYNAPSE_ASSEMBLY		15	0.524832	1.46391	0.0589431	0.219426	0.995	8986	tags=53%, list=16%, signal=63%
GO_CELLULAR_RESPONSE_TO_STEROL	GO_CELLULAR_RESPONSE_TO_STEROL		23	0.47015	1.46349	0.0828402	0.219715	0.995	7934	tags=39%, list=14%, signal=45%
GO_REGULATION_OF_RESPONSE_TO_WOUNDING	GO_REGULATION_OF_RESPONSE_TO_WOUNDING		164	0.393158	1.46316	0.0901639	0.219875	0.995	11816	tags=42%, list=21%, signal=53%
KEGG_CHEMOKINE_SIGNALING_PATHWAY	KEGG_CHEMOKINE_SIGNALING_PATHWAY		188	0.39813	1.46299	0.109312	0.219875	0.995	13250	tags=45%, list=23%, signal=59%
GO_RECEPTOR_MEDIATED_ENDOCYTOSIS	GO_RECEPTOR_MEDIATED_ENDOCYTOSIS		303	0.350406	1.46182	0.0666667	0.221072	0.995	12270	tags=41%, list=22%, signal=52%
GO_REGULATION_OF_PROTEIN_TARGETING_TO_MEMBRANE	GO_REGULATION_OF_PROTEIN_TARGETING_TO_MEMBRANE		36	0.41969	1.46121	0.0584677	0.22114	0.996	9404	tags=39%, list=17%, signal=47%
GO_NEGATIVE_REGULATION_OF_NUCLEOBASE_CONTAINING_COMPOUND_METABOLIC_PROCESS	GO_NEGATIVE_REGULATION_OF_NUCLEOBASE_CONTAINING_COMPOUND_METABOLIC_PROCESS		156	0.401385	1.46135	0.0972763	0.221173	0.996	9126	tags=33%, list=16%, signal=39%
GO_EMBRYONIC_SKELETAL_SYSTEM_MORPHOGENESIS	GO_EMBRYONIC_SKELETAL_SYSTEM_MORPHOGENESIS		94	0.413464	1.46136	0.0682303	0.221388	0.996	10326	tags=40%, list=18%, signal=49%
GO_MITOCHONDRIAL_TRANSLATIONAL_TERMINATION	GO_MITOCHONDRIAL_TRANSLATIONAL_TERMINATION		89	0.566518	1.46059	0.161677	0.221414	0.996	11131	tags=53%, list=20%, signal=66%
GO_REGULATION_OF_CELL_PROJECTION_ASSEMBLY	GO_REGULATION_OF_CELL_PROJECTION_ASSEMBLY		172	0.343614	1.46076	0.0557769	0.221423	0.996	9661	tags=34%, list=17%, signal=41%
GO_NEGATIVE_REGULATION_OF_G_PROTEIN_COUPLED_RECEPTOR_SIGNALING_PATHWAY	GO_NEGATIVE_REGULATION_OF_G_PROTEIN_COUPLED_RECEPTOR_SIGNALING_PATHWAY		49	0.413977	1.46006	0.0444915	0.221883	0.996	9549	tags=39%, list=17%, signal=47%
GO_NEGATIVE_REGULATION_OF_ACTIN_FILAMENT_DEPOLYMERIZATION	GO_NEGATIVE_REGULATION_OF_ACTIN_FILAMENT_DEPOLYMERIZATION		40	0.429359	1.4593	0.0667939	0.222363	0.996	11716	tags=50%, list=21%, signal=63%
GO_POSITIVE_REGULATION_OF_GLIOGENESIS	GO_POSITIVE_REGULATION_OF_GLIOGENESIS		68	0.393127	1.45906	0.0808081	0.222449	0.996	8648	tags=31%, list=15%, signal=36%
GO_MITOCHONDRIAL_TRANSPORT	GO_MITOCHONDRIAL_TRANSPORT		249	0.379021	1.45935	0.0982318	0.222507	0.996	7715	tags=32%, list=14%, signal=37%
GO_GLIOGENESIS	GO_GLIOGENESIS		278	0.352254	1.45156	0.053719	0.22273	0.996	13861	tags=44%, list=25%, signal=57%
GO_POSITIVE_REGULATION_OF_MACROPHAGE_MIGRATION	GO_POSITIVE_REGULATION_OF_MACROPHAGE_MIGRATION		19	0.535215	1.45162	0.116466	0.222873	0.996	8958	tags=53%, list=16%, signal=63%
GO_CHOLESTEROL_STORAGE	GO_CHOLESTEROL_STORAGE		17	0.540287	1.45063	0.0875	0.223008	0.997	16151	tags=59%, list=29%, signal=82%
GO_NEUROTRANSMITTER_RECEPTOR_LOCALIZATION_TO_POSTSYNAPTIC_SPECIALIZATION_MEMBRANE	GO_NEUROTRANSMITTER_RECEPTOR_LOCALIZATION_TO_POSTSYNAPTIC_SPECIALIZATION_MEMBRANE		21	0.49028	1.45167	0.0702128	0.223015	0.996	4205	tags=29%, list=7%, signal=31%
GO_ER_NUCLEUS_SIGNALING_PATHWAY	GO_ER_NUCLEUS_SIGNALING_PATHWAY		46	0.426384	1.44977	0.0870445	0.223019	0.997	11301	tags=39%, list=20%, signal=49%
GO_REGULATION_OF_METALLOPEPTIDASE_ACTIVITY	GO_REGULATION_OF_METALLOPEPTIDASE_ACTIVITY		15	0.545018	1.45078	0.0943775	0.223029	0.996	12683	tags=67%, list=22%, signal=86%
GO_RECEPTOR_BIOSYNTHETIC_PROCESS	GO_RECEPTOR_BIOSYNTHETIC_PROCESS		24	0.467418	1.452	0.0648536	0.223055	0.996	7779	tags=38%, list=14%, signal=43%
GO_GRANULOCYTE_MIGRATION	GO_GRANULOCYTE_MIGRATION		133	0.432173	1.45612	0.107505	0.223065	0.996	13071	tags=49%, list=23%, signal=63%
GO_MESENCHYME_MORPHOGENESIS	GO_MESENCHYME_MORPHOGENESIS		49	0.471296	1.45629	0.093361	0.223071	0.996	12514	tags=47%, list=22%, signal=60%
GO_OSTEOCLAST_DIFFERENTIATION	GO_OSTEOCLAST_DIFFERENTIATION		95	0.405324	1.44957	0.0992063	0.223073	0.997	12416	tags=47%, list=22%, signal=61%
GO_ACTOMYOSIN_STRUCTURE_ORGANIZATION	GO_ACTOMYOSIN_STRUCTURE_ORGANIZATION		186	0.384108	1.45177	0.0873984	0.223131	0.996	9949	tags=33%, list=18%, signal=40%
GO_NEGATIVE_REGULATION_OF_ADHERENS_JUNCTION_ORGANIZATION	GO_NEGATIVE_REGULATION_OF_ADHERENS_JUNCTION_ORGANIZATION		19	0.539262	1.44998	0.117886	0.223176	0.997	11236	tags=58%, list=20%, signal=72%
GO_MITOTIC_RECOMBINATION	GO_MITOTIC_RECOMBINATION		25	0.525996	1.44979	0.110687	0.223187	0.997	13309	tags=56%, list=24%, signal=73%
GO_CARDIAC_MUSCLE_CONTRACTION	GO_CARDIAC_MUSCLE_CONTRACTION		134	0.35652	1.45247	0.0418327	0.223205	0.996	7432	tags=30%, list=13%, signal=34%
GO_PHAGOCYTOSIS	GO_PHAGOCYTOSIS		270	0.394345	1.45081	0.100823	0.223213	0.996	10835	tags=37%, list=19%, signal=46%
GO_STRIATED_MUSCLE_CELL_DIFFERENTIATION	GO_STRIATED_MUSCLE_CELL_DIFFERENTIATION		273	0.344943	1.45009	0.0572034	0.223247	0.997	9949	tags=31%, list=18%, signal=38%
GO_COPPER_ION_HOMEOSTASIS	GO_COPPER_ION_HOMEOSTASIS		16	0.504796	1.44729	0.0840336	0.223249	0.997	10696	tags=50%, list=19%, signal=62%
GO_SKELETAL_MUSCLE_ORGAN_DEVELOPMENT	GO_SKELETAL_MUSCLE_ORGAN_DEVELOPMENT		169	0.360696	1.45201	0.0548523	0.223261	0.996	11733	tags=38%, list=21%, signal=48%
GO_NEUTROPHIL_MIGRATION	GO_NEUTROPHIL_MIGRATION		111	0.444913	1.45631	0.11359	0.223272	0.996	13071	tags=50%, list=23%, signal=64%
GO_RESPONSE_TO_VITAMIN	GO_RESPONSE_TO_VITAMIN		92	0.366091	1.45647	0.0396476	0.223281	0.996	15520	tags=52%, list=27%, signal=72%
GO_ONE_CARBON_METABOLIC_PROCESS	GO_ONE_CARBON_METABOLIC_PROCESS		27	0.467232	1.45707	0.0821355	0.223284	0.996	9621	tags=48%, list=17%, signal=58%
GO_SMOOTH_MUSCLE_CELL_APOPTOTIC_PROCESS	GO_SMOOTH_MUSCLE_CELL_APOPTOTIC_PROCESS		25	0.455276	1.44694	0.0989899	0.223288	0.997	12487	tags=48%, list=22%, signal=62%
GO_CELLULAR_RESPONSE_TO_DSRNA	GO_CELLULAR_RESPONSE_TO_DSRNA		22	0.488629	1.45092	0.0949495	0.223306	0.996	13995	tags=59%, list=25%, signal=78%
GO_HIPPOCAMPUS_DEVELOPMENT	GO_HIPPOCAMPUS_DEVELOPMENT		80	0.398951	1.45256	0.0599174	0.223308	0.996	8545	tags=35%, list=15%, signal=41%
GO_NEURAL_CREST_CELL_MIGRATION	GO_NEURAL_CREST_CELL_MIGRATION		57	0.419475	1.45682	0.0632653	0.223334	0.996	3966	tags=25%, list=7%, signal=26%
GO_POSTSYNAPTIC_SPECIALIZATION_ORGANIZATION	GO_POSTSYNAPTIC_SPECIALIZATION_ORGANIZATION		35	0.432621	1.44707	0.0812379	0.223351	0.997	4805	tags=31%, list=8%, signal=34%
KEGG_NATURAL_KILLER_CELL_MEDIATED_CYTOTOXICITY	KEGG_NATURAL_KILLER_CELL_MEDIATED_CYTOTOXICITY		127	0.401474	1.45518	0.122153	0.223369	0.996	6412	tags=28%, list=11%, signal=31%
GO_CHROMATIN_REMODELING	GO_CHROMATIN_REMODELING		171	0.412209	1.45016	0.102662	0.223378	0.997	7395	tags=31%, list=13%, signal=36%
GO_REGULATION_OF_T_CELL_CHEMOTAXIS	GO_REGULATION_OF_T_CELL_CHEMOTAXIS		16	0.544502	1.45267	0.0862745	0.223389	0.996	8958	tags=50%, list=16%, signal=59%
GO_POSITIVE_REGULATION_OF_DEPHOSPHORYLATION	GO_POSITIVE_REGULATION_OF_DEPHOSPHORYLATION		55	0.406103	1.44734	0.078	0.223392	0.997	9661	tags=40%, list=17%, signal=48%
GO_POSITIVE_REGULATION_OF_REPRODUCTIVE_PROCESS	GO_POSITIVE_REGULATION_OF_REPRODUCTIVE_PROCESS		76	0.36398	1.45498	0.0416667	0.223392	0.996	12786	tags=49%, list=23%, signal=63%
GO_NEGATIVE_REGULATION_OF_SYSTEMIC_ARTERIAL_BLOOD_PRESSURE	GO_NEGATIVE_REGULATION_OF_SYSTEMIC_ARTERIAL_BLOOD_PRESSURE		19	0.505308	1.4475	0.0889328	0.223406	0.997	14368	tags=53%, list=25%, signal=71%
GO_CELL_RECOGNITION	GO_CELL_RECOGNITION		164	0.370607	1.45568	0.0591966	0.223429	0.996	10288	tags=34%, list=18%, signal=41%
GO_THYMOCYTE_APOPTOTIC_PROCESS	GO_THYMOCYTE_APOPTOTIC_PROCESS		18	0.499662	1.45653	0.0843373	0.223432	0.996	13551	tags=61%, list=24%, signal=80%
GO_PLATELET_AGGREGATION	GO_PLATELET_AGGREGATION		58	0.432526	1.45712	0.104418	0.223445	0.996	12175	tags=48%, list=22%, signal=61%
GO_NEGATIVE_REGULATION_OF_NEURON_DIFFERENTIATION	GO_NEGATIVE_REGULATION_OF_NEURON_DIFFERENTIATION		220	0.357263	1.44907	0.0610526	0.223449	0.997	8257	tags=30%, list=15%, signal=35%
GO_POSITIVE_REGULATION_OF_ACTIN_CYTOSKELETON_REORGANIZATION	GO_POSITIVE_REGULATION_OF_ACTIN_CYTOSKELETON_REORGANIZATION		18	0.496205	1.45203	0.0670732	0.22345	0.996	13240	tags=61%, list=23%, signal=80%
GO_POSITIVE_REGULATION_OF_INTERLEUKIN_1_PRODUCTION	GO_POSITIVE_REGULATION_OF_INTERLEUKIN_1_PRODUCTION		51	0.431366	1.45314	0.1	0.223463	0.996	10137	tags=41%, list=18%, signal=50%
GO_CENTRIOLE_ASSEMBLY	GO_CENTRIOLE_ASSEMBLY		40	0.475192	1.44799	0.12939	0.223465	0.997	11310	tags=52%, list=20%, signal=66%
GO_FATTY_ACYL_COA_BIOSYNTHETIC_PROCESS	GO_FATTY_ACYL_COA_BIOSYNTHETIC_PROCESS		31	0.426374	1.45346	0.0665362	0.223467	0.996	6398	tags=39%, list=11%, signal=44%
GO_REGULATION_OF_RECEPTOR_LOCALIZATION_TO_SYNAPSE	GO_REGULATION_OF_RECEPTOR_LOCALIZATION_TO_SYNAPSE		17	0.497408	1.45779	0.0857143	0.223485	0.996	6412	tags=29%, list=11%, signal=33%
GO_REGULATION_OF_TRANSCRIPTION_ELONGATION_FROM_RNA_POLYMERASE_II_PROMOTER	GO_REGULATION_OF_TRANSCRIPTION_ELONGATION_FROM_RNA_POLYMERASE_II_PROMOTER		29	0.492568	1.44761	0.0896947	0.223491	0.997	6097	tags=41%, list=11%, signal=46%
GO_NEGATIVE_REGULATION_OF_CYTOSKELETON_ORGANIZATION	GO_NEGATIVE_REGULATION_OF_CYTOSKELETON_ORGANIZATION		138	0.358665	1.45525	0.0613861	0.223511	0.996	10488	tags=37%, list=19%, signal=45%
GO_REGULATION_OF_DNA_BIOSYNTHETIC_PROCESS	GO_REGULATION_OF_DNA_BIOSYNTHETIC_PROCESS		104	0.396401	1.45289	0.0857143	0.223515	0.996	11457	tags=44%, list=20%, signal=55%
GO_MATERNAL_PROCESS_INVOLVED_IN_FEMALE_PREGNANCY	GO_MATERNAL_PROCESS_INVOLVED_IN_FEMALE_PREGNANCY		62	0.380704	1.44811	0.0371901	0.223528	0.997	6331	tags=29%, list=11%, signal=33%
GO_HISTONE_MRNA_METABOLIC_PROCESS	GO_HISTONE_MRNA_METABOLIC_PROCESS		25	0.54937	1.45796	0.101365	0.223531	0.996	6471	tags=48%, list=11%, signal=54%
GO_PROTEIN_AUTOUBIQUITINATION	GO_PROTEIN_AUTOUBIQUITINATION		66	0.374798	1.45757	0.0534979	0.223543	0.996	12401	tags=44%, list=22%, signal=56%
GO_MITOCHONDRIAL_TRANSLATION	GO_MITOCHONDRIAL_TRANSLATION		135	0.518952	1.44862	0.167969	0.223545	0.997	12111	tags=52%, list=21%, signal=66%
GO_DNA_TEMPLATED_TRANSCRIPTION_TERMINATION	GO_DNA_TEMPLATED_TRANSCRIPTION_TERMINATION		74	0.485427	1.45356	0.125	0.223553	0.996	12775	tags=55%, list=23%, signal=71%
GO_APOPTOTIC_DNA_FRAGMENTATION	GO_APOPTOTIC_DNA_FRAGMENTATION		23	0.479327	1.45271	0.0895833	0.223554	0.996	7485	tags=43%, list=13%, signal=50%
GO_RESPONSE_TO_STARVATION	GO_RESPONSE_TO_STARVATION		187	0.34686	1.4465	0.0419287	0.223643	0.997	11364	tags=39%, list=20%, signal=49%
GO_HINDBRAIN_DEVELOPMENT	GO_HINDBRAIN_DEVELOPMENT		151	0.368548	1.45713	0.0429448	0.223644	0.996	10809	tags=36%, list=19%, signal=45%
GO_REGULATION_OF_OLIGODENDROCYTE_DIFFERENTIATION	GO_REGULATION_OF_OLIGODENDROCYTE_DIFFERENTIATION		31	0.451937	1.45366	0.0728051	0.223654	0.996	4813	tags=32%, list=9%, signal=35%
GO_NEUROTRANSMITTER_UPTAKE	GO_NEUROTRANSMITTER_UPTAKE		41	0.433632	1.45727	0.046371	0.223657	0.996	15344	tags=54%, list=27%, signal=74%
GO_T_HELPER_1_TYPE_IMMUNE_RESPONSE	GO_T_HELPER_1_TYPE_IMMUNE_RESPONSE		41	0.506397	1.45315	0.11039	0.223661	0.996	12367	tags=61%, list=22%, signal=78%
GO_POSITIVE_REGULATION_OF_PROTEIN_CATABOLIC_PROCESS	GO_POSITIVE_REGULATION_OF_PROTEIN_CATABOLIC_PROCESS		215	0.324938	1.4463	0.0435644	0.223664	0.997	8602	tags=30%, list=15%, signal=36%
GO_SYNAPSE_ORGANIZATION	GO_SYNAPSE_ORGANIZATION		404	0.343505	1.44763	0.0495049	0.223678	0.997	12282	tags=39%, list=22%, signal=50%
GO_REGULATION_OF_VIRAL_TRANSCRIPTION	GO_REGULATION_OF_VIRAL_TRANSCRIPTION		64	0.430584	1.4483	0.0853659	0.223684	0.997	8958	tags=39%, list=16%, signal=46%
GO_POSITIVE_REGULATION_OF_SUBSTRATE_ADHESION_DEPENDENT_CELL_SPREADING	GO_POSITIVE_REGULATION_OF_SUBSTRATE_ADHESION_DEPENDENT_CELL_SPREADING		35	0.437337	1.44812	0.0910931	0.223715	0.997	9198	tags=37%, list=16%, signal=44%
GO_REGULATION_OF_CELL_SUBSTRATE_ADHESION	GO_REGULATION_OF_CELL_SUBSTRATE_ADHESION		207	0.382479	1.45526	0.0838446	0.223722	0.996	9658	tags=33%, list=17%, signal=40%
GO_NEGATIVE_REGULATION_OF_CELLULAR_RESPONSE_TO_GROWTH_FACTOR_STIMULUS	GO_NEGATIVE_REGULATION_OF_CELLULAR_RESPONSE_TO_GROWTH_FACTOR_STIMULUS		151	0.368157	1.44864	0.0747475	0.223726	0.997	7799	tags=27%, list=14%, signal=31%
GO_MITOCHONDRIAL_FISSION	GO_MITOCHONDRIAL_FISSION		34	0.426194	1.45371	0.0534979	0.223809	0.996	2964	tags=18%, list=5%, signal=19%
GO_INTERLEUKIN_1_BETA_PRODUCTION	GO_INTERLEUKIN_1_BETA_PRODUCTION		80	0.423879	1.45381	0.103093	0.223915	0.996	14834	tags=54%, list=26%, signal=73%
KEGG_TOLL_LIKE_RECEPTOR_SIGNALING_PATHWAY	KEGG_TOLL_LIKE_RECEPTOR_SIGNALING_PATHWAY		102	0.394123	1.45416	0.0928854	0.223972	0.996	11701	tags=40%, list=21%, signal=51%
GO_ANATOMICAL_STRUCTURE_MATURATION	GO_ANATOMICAL_STRUCTURE_MATURATION		161	0.349527	1.45395	0.0621242	0.223999	0.996	11553	tags=39%, list=20%, signal=49%
GO_REGULATION_OF_PEPTIDYL_THREONINE_PHOSPHORYLATION	GO_REGULATION_OF_PEPTIDYL_THREONINE_PHOSPHORYLATION		45	0.4178	1.45426	0.0588235	0.224071	0.996	7013	tags=33%, list=12%, signal=38%
GO_CELLULAR_RESPIRATION	GO_CELLULAR_RESPIRATION		179	0.452467	1.44433	0.126459	0.225823	0.997	7813	tags=34%, list=14%, signal=39%
GO_POSITIVE_REGULATION_OF_VASCULAR_ENDOTHELIAL_GROWTH_FACTOR_RECEPTOR_SIGNALING_PATHWAY	GO_POSITIVE_REGULATION_OF_VASCULAR_ENDOTHELIAL_GROWTH_FACTOR_RECEPTOR_SIGNALING_PATHWAY		17	0.510602	1.44385	0.0718816	0.226226	0.997	11147	tags=41%, list=20%, signal=51%
GO_NEGATIVE_REGULATION_OF_TRANSMEMBRANE_TRANSPORT	GO_NEGATIVE_REGULATION_OF_TRANSMEMBRANE_TRANSPORT		119	0.352907	1.44342	0.0728745	0.226313	0.997	9661	tags=31%, list=17%, signal=37%
GO_TELOMERE_MAINTENANCE_VIA_TELOMERE_LENGTHENING	GO_TELOMERE_MAINTENANCE_VIA_TELOMERE_LENGTHENING		83	0.436497	1.44351	0.112621	0.226404	0.997	9105	tags=39%, list=16%, signal=46%
GO_AUTOPHAGOSOME_ORGANIZATION	GO_AUTOPHAGOSOME_ORGANIZATION		95	0.369145	1.4428	0.0715746	0.226855	0.997	9632	tags=42%, list=17%, signal=51%
GO_SKELETAL_SYSTEM_MORPHOGENESIS	GO_SKELETAL_SYSTEM_MORPHOGENESIS		237	0.369268	1.44255	0.0712695	0.226918	0.997	11020	tags=40%, list=19%, signal=50%
GO_PROTEIN_MATURATION	GO_PROTEIN_MATURATION		281	0.33431	1.44201	0.0184426	0.22737	0.997	9207	tags=32%, list=16%, signal=38%
GO_REGULATION_OF_ENDOPLASMIC_RETICULUM_STRESS_INDUCED_INTRINSIC_APOPTOTIC_SIGNALING_PATHWAY	GO_REGULATION_OF_ENDOPLASMIC_RETICULUM_STRESS_INDUCED_INTRINSIC_APOPTOTIC_SIGNALING_PATHWAY		32	0.433535	1.44151	0.0862745	0.227516	0.997	11673	tags=44%, list=21%, signal=55%
GO_PEPTIDYL_THREONINE_DEPHOSPHORYLATION	GO_PEPTIDYL_THREONINE_DEPHOSPHORYLATION		16	0.500157	1.44167	0.0783505	0.227548	0.997	10180	tags=44%, list=18%, signal=53%
GO_MUSCLE_TISSUE_DEVELOPMENT	GO_MUSCLE_TISSUE_DEVELOPMENT		393	0.349184	1.44116	0.0599572	0.227776	0.997	10684	tags=33%, list=19%, signal=40%
GO_NEGATIVE_REGULATION_OF_CELL_ADHESION	GO_NEGATIVE_REGULATION_OF_CELL_ADHESION		266	0.356757	1.44084	0.0989899	0.227937	0.997	8605	tags=31%, list=15%, signal=37%
GO_CIRCADIAN_RHYTHM	GO_CIRCADIAN_RHYTHM		195	0.354729	1.43828	0.0587002	0.228041	0.998	9738	tags=35%, list=17%, signal=42%
GO_CARDIAC_CELL_DEVELOPMENT	GO_CARDIAC_CELL_DEVELOPMENT		86	0.385939	1.43833	0.0645833	0.228185	0.998	9661	tags=30%, list=17%, signal=36%
GO_RESPONSE_TO_FATTY_ACID	GO_RESPONSE_TO_FATTY_ACID		83	0.360638	1.43953	0.0306748	0.228246	0.997	9824	tags=40%, list=17%, signal=48%
GO_RETROGRADE_VESICLE_MEDIATED_TRANSPORT_GOLGI_TO_ENDOPLASMIC_RETICULUM	GO_RETROGRADE_VESICLE_MEDIATED_TRANSPORT_GOLGI_TO_ENDOPLASMIC_RETICULUM		86	0.432574	1.44014	0.103922	0.228316	0.997	13768	tags=50%, list=24%, signal=66%
GO_PROTEIN_HOMOOLIGOMERIZATION	GO_PROTEIN_HOMOOLIGOMERIZATION		335	0.312429	1.43839	0.0170576	0.228321	0.998	9253	tags=30%, list=16%, signal=35%
GO_NEGATIVE_REGULATION_OF_PROTEIN_MATURATION	GO_NEGATIVE_REGULATION_OF_PROTEIN_MATURATION		31	0.432682	1.44036	0.0682731	0.228329	0.997	9207	tags=45%, list=16%, signal=54%
KEGG_GALACTOSE_METABOLISM	KEGG_GALACTOSE_METABOLISM		26	0.462277	1.43876	0.0623701	0.228335	0.998	8609	tags=42%, list=15%, signal=50%
GO_CENTROSOME_SEPARATION	GO_CENTROSOME_SEPARATION		15	0.590311	1.43973	0.110656	0.228434	0.997	6299	tags=47%, list=11%, signal=53%
GO_POSITIVE_REGULATION_OF_DENDRITE_MORPHOGENESIS	GO_POSITIVE_REGULATION_OF_DENDRITE_MORPHOGENESIS		36	0.426469	1.43953	0.0801603	0.228448	0.997	7198	tags=36%, list=13%, signal=41%
GO_POSITIVE_REGULATION_OF_NUCLEOTIDE_BIOSYNTHETIC_PROCESS	GO_POSITIVE_REGULATION_OF_NUCLEOTIDE_BIOSYNTHETIC_PROCESS		21	0.49048	1.43844	0.0575397	0.22847	0.998	8778	tags=43%, list=16%, signal=51%
GO_REGULATION_OF_CELL_MATURATION	GO_REGULATION_OF_CELL_MATURATION		22	0.471499	1.43879	0.0921844	0.228484	0.998	3681	tags=27%, list=7%, signal=29%
GO_PLACENTA_BLOOD_VESSEL_DEVELOPMENT	GO_PLACENTA_BLOOD_VESSEL_DEVELOPMENT		31	0.444541	1.43974	0.0862423	0.228627	0.997	9092	tags=35%, list=16%, signal=42%
GO_ESTABLISHMENT_OF_RNA_LOCALIZATION	GO_ESTABLISHMENT_OF_RNA_LOCALIZATION		194	0.425529	1.43881	0.141454	0.228662	0.998	6254	tags=31%, list=11%, signal=35%
GO_POST_EMBRYONIC_DEVELOPMENT	GO_POST_EMBRYONIC_DEVELOPMENT		88	0.369994	1.43894	0.0610236	0.228725	0.998	13375	tags=44%, list=24%, signal=58%
GO_REPLICATION_FORK_PROCESSING	GO_REPLICATION_FORK_PROCESSING		32	0.508239	1.43708	0.129524	0.228893	0.998	3920	tags=31%, list=7%, signal=34%
GO_RESPONSE_TO_HYDROGEN_PEROXIDE	GO_RESPONSE_TO_HYDROGEN_PEROXIDE		134	0.346642	1.43742	0.0371094	0.228924	0.998	12187	tags=40%, list=22%, signal=51%
GO_POSITIVE_REGULATION_OF_RECEPTOR_RECYCLING	GO_POSITIVE_REGULATION_OF_RECEPTOR_RECYCLING		15	0.529348	1.4372	0.0826613	0.228975	0.998	12654	tags=67%, list=22%, signal=86%
GO_REGULATION_OF_MEMBRANE_PERMEABILITY	GO_REGULATION_OF_MEMBRANE_PERMEABILITY		80	0.392111	1.43639	0.05625	0.229476	0.998	8357	tags=39%, list=15%, signal=45%
KEGG_EPITHELIAL_CELL_SIGNALING_IN_HELICOBACTER_PYLORI_INFECTION	KEGG_EPITHELIAL_CELL_SIGNALING_IN_HELICOBACTER_PYLORI_INFECTION		68	0.385588	1.4347	0.0674847	0.230614	0.998	12187	tags=43%, list=22%, signal=54%
GO_TRNA_WOBBLE_URIDINE_MODIFICATION	GO_TRNA_WOBBLE_URIDINE_MODIFICATION		18	0.522503	1.43486	0.0912779	0.23064	0.998	7227	tags=33%, list=13%, signal=38%
GO_MUSCLE_SYSTEM_PROCESS	GO_MUSCLE_SYSTEM_PROCESS		453	0.329843	1.43504	0.06639	0.230647	0.998	9661	tags=31%, list=17%, signal=37%
GO_ATP_HYDROLYSIS_COUPLED_CATION_TRANSMEMBRANE_TRANSPORT	GO_ATP_HYDROLYSIS_COUPLED_CATION_TRANSMEMBRANE_TRANSPORT		58	0.405762	1.43451	0.0894309	0.230649	0.998	8338	tags=29%, list=15%, signal=34%
GO_NEGATIVE_REGULATION_OF_RNA_SPLICING	GO_NEGATIVE_REGULATION_OF_RNA_SPLICING		25	0.541585	1.43512	0.127202	0.23074	0.998	7915	tags=48%, list=14%, signal=56%
GO_FEMALE_GENITALIA_DEVELOPMENT	GO_FEMALE_GENITALIA_DEVELOPMENT		17	0.486699	1.43401	0.0852391	0.23085	0.998	9776	tags=53%, list=17%, signal=64%
GO_MATURATION_OF_LSU_RRNA	GO_MATURATION_OF_LSU_RRNA		20	0.604354	1.43408	0.159596	0.230954	0.998	11256	tags=60%, list=20%, signal=75%
GO_REGULATION_OF_NEURAL_PRECURSOR_CELL_PROLIFERATION	GO_REGULATION_OF_NEURAL_PRECURSOR_CELL_PROLIFERATION		85	0.389231	1.43326	0.0647182	0.231154	0.998	9907	tags=38%, list=18%, signal=46%
GO_POSITIVE_REGULATION_OF_NEURON_DEATH	GO_POSITIVE_REGULATION_OF_NEURON_DEATH		90	0.370165	1.43352	0.0778689	0.231249	0.998	10051	tags=40%, list=18%, signal=49%
GO_POSITIVE_REGULATION_OF_MONOOXYGENASE_ACTIVITY	GO_POSITIVE_REGULATION_OF_MONOOXYGENASE_ACTIVITY		29	0.44661	1.4318	0.0604839	0.231298	0.998	11673	tags=52%, list=21%, signal=65%
GO_ORGANELLE_DISASSEMBLY	GO_ORGANELLE_DISASSEMBLY		98	0.367029	1.43328	0.0662651	0.231344	0.998	11936	tags=42%, list=21%, signal=53%
GO_BRANCHING_INVOLVED_IN_SALIVARY_GLAND_MORPHOGENESIS	GO_BRANCHING_INVOLVED_IN_SALIVARY_GLAND_MORPHOGENESIS		23	0.492118	1.43191	0.107595	0.231374	0.998	11912	tags=48%, list=21%, signal=61%
GO_POSITIVE_REGULATION_OF_CALCIUM_ION_TRANSPORT	GO_POSITIVE_REGULATION_OF_CALCIUM_ION_TRANSPORT		116	0.38252	1.43153	0.0829876	0.231435	0.998	11259	tags=45%, list=20%, signal=56%
GO_RESPIRATORY_ELECTRON_TRANSPORT_CHAIN	GO_RESPIRATORY_ELECTRON_TRANSPORT_CHAIN		103	0.508758	1.43197	0.152805	0.231498	0.998	7813	tags=37%, list=14%, signal=43%
GO_REGULATION_OF_RESPIRATORY_GASEOUS_EXCHANGE	GO_REGULATION_OF_RESPIRATORY_GASEOUS_EXCHANGE		23	0.450085	1.43215	0.0684105	0.231506	0.998	8562	tags=30%, list=15%, signal=36%
GO_CELLULAR_RESPONSE_TO_PEPTIDE_HORMONE_STIMULUS	GO_CELLULAR_RESPONSE_TO_PEPTIDE_HORMONE_STIMULUS		313	0.328622	1.43262	0.0322581	0.231536	0.998	9728	tags=33%, list=17%, signal=40%
GO_NEGATIVE_REGULATION_OF_BLOOD_VESSEL_DIAMETER	GO_NEGATIVE_REGULATION_OF_BLOOD_VESSEL_DIAMETER		78	0.40437	1.4328	0.0807453	0.231543	0.998	13918	tags=46%, list=25%, signal=61%
GO_REGULATION_OF_ACTOMYOSIN_STRUCTURE_ORGANIZATION	GO_REGULATION_OF_ACTOMYOSIN_STRUCTURE_ORGANIZATION		89	0.393756	1.43221	0.0746888	0.231647	0.998	9712	tags=33%, list=17%, signal=39%
GO_PROSTANOID_METABOLIC_PROCESS	GO_PROSTANOID_METABOLIC_PROCESS		15	0.514041	1.43224	0.0931559	0.231823	0.998	5212	tags=40%, list=9%, signal=44%
GO_DEPHOSPHORYLATION	GO_DEPHOSPHORYLATION		470	0.307687	1.43083	0.044	0.232059	0.998	9393	tags=29%, list=17%, signal=34%
GO_DEFENSE_RESPONSE_TO_FUNGUS	GO_DEFENSE_RESPONSE_TO_FUNGUS		39	0.473241	1.43033	0.0756646	0.232085	0.998	5769	tags=28%, list=10%, signal=31%
GO_REGULATION_OF_VIRAL_INDUCED_CYTOPLASMIC_PATTERN_RECOGNITION_RECEPTOR_SIGNALING_PATHWAY	GO_REGULATION_OF_VIRAL_INDUCED_CYTOPLASMIC_PATTERN_RECOGNITION_RECEPTOR_SIGNALING_PATHWAY		21	0.457938	1.43039	0.0965251	0.232197	0.998	6790	tags=38%, list=12%, signal=43%
GO_NEGATIVE_REGULATION_OF_BMP_SIGNALING_PATHWAY	GO_NEGATIVE_REGULATION_OF_BMP_SIGNALING_PATHWAY		50	0.40938	1.43056	0.0857741	0.232198	0.998	9678	tags=30%, list=17%, signal=36%
GO_POSITIVE_REGULATION_OF_LEUKOCYTE_APOPTOTIC_PROCESS	GO_POSITIVE_REGULATION_OF_LEUKOCYTE_APOPTOTIC_PROCESS		28	0.459031	1.42944	0.0993915	0.232979	0.998	9170	tags=43%, list=16%, signal=51%
GO_NEGATIVE_REGULATION_OF_PROTEIN_CATABOLIC_PROCESS	GO_NEGATIVE_REGULATION_OF_PROTEIN_CATABOLIC_PROCESS		126	0.333545	1.42902	0.032	0.233054	0.998	12681	tags=48%, list=22%, signal=61%
GO_NEGATIVE_REGULATION_OF_ACTIN_FILAMENT_BUNDLE_ASSEMBLY	GO_NEGATIVE_REGULATION_OF_ACTIN_FILAMENT_BUNDLE_ASSEMBLY		24	0.492182	1.42845	0.123288	0.233145	0.998	3877	tags=25%, list=7%, signal=27%
GO_DEVELOPMENT_OF_PRIMARY_FEMALE_SEXUAL_CHARACTERISTICS	GO_DEVELOPMENT_OF_PRIMARY_FEMALE_SEXUAL_CHARACTERISTICS		102	0.352967	1.42905	0.0520833	0.233211	0.998	13477	tags=41%, list=24%, signal=54%
GO_MITOTIC_CHROMOSOME_CONDENSATION	GO_MITOTIC_CHROMOSOME_CONDENSATION		17	0.610666	1.42868	0.11946	0.233268	0.998	3545	tags=41%, list=6%, signal=44%
GO_RIBONUCLEOPROTEIN_COMPLEX_SUBUNIT_ORGANIZATION	GO_RIBONUCLEOPROTEIN_COMPLEX_SUBUNIT_ORGANIZATION		256	0.409027	1.42849	0.138402	0.233289	0.998	8833	tags=39%, list=16%, signal=46%
GO_BONE_CELL_DEVELOPMENT	GO_BONE_CELL_DEVELOPMENT		34	0.478448	1.42784	0.104255	0.233643	0.998	12003	tags=50%, list=21%, signal=63%
GO_ICOSANOID_BIOSYNTHETIC_PROCESS	GO_ICOSANOID_BIOSYNTHETIC_PROCESS		36	0.442363	1.42353	0.0802603	0.234082	0.999	9356	tags=39%, list=17%, signal=47%
GO_POSITIVE_REGULATION_OF_PROTEIN_COMPLEX_DISASSEMBLY	GO_POSITIVE_REGULATION_OF_PROTEIN_COMPLEX_DISASSEMBLY		36	0.426264	1.42357	0.0895522	0.234238	0.999	9060	tags=39%, list=16%, signal=46%
GO_REGULATION_OF_SYNAPTIC_VESICLE_ENDOCYTOSIS	GO_REGULATION_OF_SYNAPTIC_VESICLE_ENDOCYTOSIS		18	0.471285	1.42458	0.0850622	0.234255	0.998	9348	tags=50%, list=17%, signal=60%
GO_PRESYNAPTIC_ENDOCYTOSIS	GO_PRESYNAPTIC_ENDOCYTOSIS		55	0.404753	1.42434	0.0836653	0.23434	0.998	9524	tags=40%, list=17%, signal=48%
GO_POSITIVE_REGULATION_OF_PROTEIN_MATURATION	GO_POSITIVE_REGULATION_OF_PROTEIN_MATURATION		25	0.455531	1.42462	0.0791667	0.2344	0.998	10678	tags=44%, list=19%, signal=54%
GO_POSITIVE_REGULATION_OF_CAMP_MEDIATED_SIGNALING	GO_POSITIVE_REGULATION_OF_CAMP_MEDIATED_SIGNALING		22	0.45305	1.42516	0.0712831	0.234409	0.998	6032	tags=41%, list=11%, signal=46%
GO_RIBONUCLEOSIDE_TRIPHOSPHATE_BIOSYNTHETIC_PROCESS	GO_RIBONUCLEOSIDE_TRIPHOSPHATE_BIOSYNTHETIC_PROCESS		60	0.449404	1.42359	0.133466	0.234416	0.999	9666	tags=40%, list=17%, signal=48%
GO_PROTEIN_LOCALIZATION_TO_CYTOSKELETON	GO_PROTEIN_LOCALIZATION_TO_CYTOSKELETON		54	0.439902	1.42477	0.133205	0.23443	0.998	7081	tags=37%, list=13%, signal=42%
GO_HEPATICOBILIARY_SYSTEM_DEVELOPMENT	GO_HEPATICOBILIARY_SYSTEM_DEVELOPMENT		139	0.344762	1.42677	0.0399202	0.2345	0.998	9824	tags=32%, list=17%, signal=39%
GO_NEGATIVE_REGULATION_OF_KINASE_ACTIVITY	GO_NEGATIVE_REGULATION_OF_KINASE_ACTIVITY		240	0.317227	1.42488	0.0441767	0.234517	0.998	8357	tags=29%, list=15%, signal=34%
GO_ATP_METABOLIC_PROCESS	GO_ATP_METABOLIC_PROCESS		43	0.414209	1.4254	0.054326	0.23452	0.998	10647	tags=42%, list=19%, signal=52%
GO_REGULATION_OF_RELEASE_OF_SEQUESTERED_CALCIUM_ION_INTO_CYTOSOL	GO_REGULATION_OF_RELEASE_OF_SEQUESTERED_CALCIUM_ION_INTO_CYTOSOL		78	0.38845	1.42363	0.0965795	0.23457	0.998	12403	tags=42%, list=22%, signal=54%
KEGG_MAPK_SIGNALING_PATHWAY	KEGG_MAPK_SIGNALING_PATHWAY		266	0.336967	1.42519	0.0647182	0.234574	0.998	9776	tags=33%, list=17%, signal=39%
GO_REGULATION_OF_MONOOXYGENASE_ACTIVITY	GO_REGULATION_OF_MONOOXYGENASE_ACTIVITY		61	0.382136	1.42685	0.05	0.234595	0.998	8588	tags=34%, list=15%, signal=41%
GO_SARCOPLASMIC_RETICULUM_CALCIUM_ION_TRANSPORT	GO_SARCOPLASMIC_RETICULUM_CALCIUM_ION_TRANSPORT		37	0.425176	1.4254	0.0835073	0.23472	0.998	11296	tags=35%, list=20%, signal=44%
GO_PEPTIDYL_THREONINE_MODIFICATION	GO_PEPTIDYL_THREONINE_MODIFICATION		119	0.375257	1.42367	0.0884086	0.234725	0.998	7427	tags=32%, list=13%, signal=37%
GO_REGULATION_OF_CALCIUM_ION_TRANSPORT_INTO_CYTOSOL	GO_REGULATION_OF_CALCIUM_ION_TRANSPORT_INTO_CYTOSOL		98	0.38421	1.42382	0.103792	0.234774	0.998	12403	tags=44%, list=22%, signal=56%
GO_POSTSYNAPTIC_SPECIALIZATION_ASSEMBLY	GO_POSTSYNAPTIC_SPECIALIZATION_ASSEMBLY		22	0.484741	1.42269	0.106	0.234857	0.999	10424	tags=41%, list=18%, signal=50%
GO_ACTIN_NUCLEATION	GO_ACTIN_NUCLEATION		52	0.373339	1.42544	0.0499002	0.234872	0.998	7108	tags=27%, list=13%, signal=31%
GO_MUSCLE_FIBER_DEVELOPMENT	GO_MUSCLE_FIBER_DEVELOPMENT		67	0.373557	1.42568	0.0545455	0.234971	0.998	9272	tags=30%, list=16%, signal=36%
GO_MAMMARY_GLAND_EPITHELIAL_CELL_DIFFERENTIATION	GO_MAMMARY_GLAND_EPITHELIAL_CELL_DIFFERENTIATION		17	0.491805	1.4255	0.0929293	0.234995	0.998	13316	tags=47%, list=24%, signal=62%
GO_EXTRACELLULAR_STRUCTURE_ORGANIZATION	GO_EXTRACELLULAR_STRUCTURE_ORGANIZATION		419	0.380109	1.4224	0.117043	0.235028	0.999	15077	tags=50%, list=27%, signal=68%
GO_CHONDROCYTE_DIFFERENTIATION	GO_CHONDROCYTE_DIFFERENTIATION		118	0.38382	1.42576	0.0829876	0.23509	0.998	12222	tags=47%, list=22%, signal=60%
GO_POSITIVE_REGULATION_OF_SODIUM_ION_TRANSPORT	GO_POSITIVE_REGULATION_OF_SODIUM_ION_TRANSPORT		33	0.438381	1.42148	0.0975143	0.235173	0.999	4942	tags=30%, list=9%, signal=33%
GO_CELLULAR_RESPONSE_TO_INORGANIC_SUBSTANCE	GO_CELLULAR_RESPONSE_TO_INORGANIC_SUBSTANCE		214	0.329283	1.4221	0.0337302	0.235174	0.999	9950	tags=31%, list=18%, signal=38%
GO_NUCLEOSIDE_METABOLIC_PROCESS	GO_NUCLEOSIDE_METABOLIC_PROCESS		51	0.384825	1.42153	0.0710173	0.235289	0.999	8553	tags=33%, list=15%, signal=39%
GO_MESODERM_DEVELOPMENT	GO_MESODERM_DEVELOPMENT		131	0.368112	1.42576	0.0578158	0.235289	0.998	11188	tags=33%, list=20%, signal=41%
GO_REGULATION_OF_MUSCLE_CONTRACTION	GO_REGULATION_OF_MUSCLE_CONTRACTION		161	0.350791	1.42185	0.0630081	0.235296	0.999	7432	tags=30%, list=13%, signal=35%
GO_REGULATION_OF_CELL_MORPHOGENESIS	GO_REGULATION_OF_CELL_MORPHOGENESIS		472	0.330281	1.42164	0.0806452	0.235345	0.999	9738	tags=31%, list=17%, signal=37%
GO_NEGATIVE_REGULATION_OF_ERBB_SIGNALING_PATHWAY	GO_NEGATIVE_REGULATION_OF_ERBB_SIGNALING_PATHWAY		51	0.394623	1.42578	0.0795918	0.235468	0.998	8637	tags=37%, list=15%, signal=44%
GO_EPITHELIAL_CELL_DIFFERENTIATION_INVOLVED_IN_KIDNEY_DEVELOPMENT	GO_EPITHELIAL_CELL_DIFFERENTIATION_INVOLVED_IN_KIDNEY_DEVELOPMENT		44	0.435194	1.42082	0.100858	0.235597	0.999	7761	tags=32%, list=14%, signal=37%
GO_NEGATIVE_REGULATION_OF_CYTOKINE_SECRETION	GO_NEGATIVE_REGULATION_OF_CYTOKINE_SECRETION		64	0.427099	1.42097	0.118609	0.235619	0.999	14528	tags=53%, list=26%, signal=71%
GO_MORPHOGENESIS_OF_A_BRANCHING_STRUCTURE	GO_MORPHOGENESIS_OF_A_BRANCHING_STRUCTURE		194	0.371066	1.42048	0.0721868	0.235633	0.999	10399	tags=36%, list=18%, signal=43%
GO_NEGATIVE_REGULATION_OF_CELL_DEVELOPMENT	GO_NEGATIVE_REGULATION_OF_CELL_DEVELOPMENT		328	0.337517	1.42053	0.0672269	0.235777	0.999	8257	tags=27%, list=15%, signal=32%
GO_RESPONSE_TO_GONADOTROPIN	GO_RESPONSE_TO_GONADOTROPIN		28	0.435931	1.42006	0.092827	0.235914	0.999	9767	tags=39%, list=17%, signal=47%
GO_DENDRITE_DEVELOPMENT	GO_DENDRITE_DEVELOPMENT		220	0.347316	1.41965	0.0860656	0.236196	0.999	9688	tags=32%, list=17%, signal=39%
GO_REGULATION_OF_RECEPTOR_BINDING	GO_REGULATION_OF_RECEPTOR_BINDING		25	0.458134	1.41898	0.0920245	0.23624	0.999	10889	tags=44%, list=19%, signal=54%
GO_MITOTIC_G2_DNA_DAMAGE_CHECKPOINT	GO_MITOTIC_G2_DNA_DAMAGE_CHECKPOINT		20	0.495323	1.41923	0.130435	0.236288	0.999	1242	tags=30%, list=2%, signal=31%
GO_POSITIVE_REGULATION_OF_LYMPHOCYTE_APOPTOTIC_PROCESS	GO_POSITIVE_REGULATION_OF_LYMPHOCYTE_APOPTOTIC_PROCESS		18	0.529265	1.41902	0.102881	0.23637	0.999	12269	tags=61%, list=22%, signal=78%
GO_RECEPTOR_RECYCLING	GO_RECEPTOR_RECYCLING		34	0.421793	1.41927	0.0721248	0.236446	0.999	8257	tags=38%, list=15%, signal=45%
GO_ASTROCYTE_DEVELOPMENT	GO_ASTROCYTE_DEVELOPMENT		41	0.445683	1.41824	0.103734	0.236491	0.999	11174	tags=46%, list=20%, signal=58%
GO_PROTEIN_LOCALIZATION_TO_CHROMATIN	GO_PROTEIN_LOCALIZATION_TO_CHROMATIN		28	0.482536	1.41846	0.127168	0.236648	0.999	6852	tags=39%, list=12%, signal=45%
GO_PROSTANOID_BIOSYNTHETIC_PROCESS	GO_PROSTANOID_BIOSYNTHETIC_PROCESS		24	0.442367	1.41825	0.0751566	0.236676	0.999	9356	tags=42%, list=17%, signal=50%
GO_PROTEIN_MATURATION_BY_IRON_SULFUR_CLUSTER_TRANSFER	GO_PROTEIN_MATURATION_BY_IRON_SULFUR_CLUSTER_TRANSFER		15	0.60091	1.4171	0.137097	0.236856	0.999	7017	tags=47%, list=12%, signal=53%
GO_CELLULAR_RESPONSE_TO_PEPTIDE	GO_CELLULAR_RESPONSE_TO_PEPTIDE		375	0.320285	1.41772	0.0460922	0.236899	0.999	9889	tags=34%, list=17%, signal=40%
GO_REGULATION_OF_MICROTUBULE_POLYMERIZATION_OR_DEPOLYMERIZATION	GO_REGULATION_OF_MICROTUBULE_POLYMERIZATION_OR_DEPOLYMERIZATION		76	0.387812	1.41721	0.0805501	0.236923	0.999	10242	tags=39%, list=18%, signal=48%
GO_POSITIVE_REGULATION_OF_INTERLEUKIN_1_SECRETION	GO_POSITIVE_REGULATION_OF_INTERLEUKIN_1_SECRETION		36	0.466729	1.41748	0.0974576	0.236985	0.999	10137	tags=47%, list=18%, signal=57%
GO_ENDOSOME_ORGANIZATION	GO_ENDOSOME_ORGANIZATION		79	0.36958	1.41729	0.0736434	0.237031	0.999	8749	tags=35%, list=15%, signal=42%
GO_RESPONSE_TO_FOLLICLE_STIMULATING_HORMONE	GO_RESPONSE_TO_FOLLICLE_STIMULATING_HORMONE		16	0.505958	1.41662	0.1	0.23723	0.999	9767	tags=50%, list=17%, signal=60%
GO_ANTERIOR_POSTERIOR_PATTERN_SPECIFICATION	GO_ANTERIOR_POSTERIOR_PATTERN_SPECIFICATION		210	0.357804	1.41619	0.0691057	0.237596	0.999	13953	tags=47%, list=25%, signal=62%
GO_REGULATION_OF_CALCIUM_ION_IMPORT	GO_REGULATION_OF_CALCIUM_ION_IMPORT		36	0.435142	1.41555	0.0997877	0.238156	0.999	10938	tags=47%, list=19%, signal=59%
GO_AMINO_ACID_IMPORT	GO_AMINO_ACID_IMPORT		25	0.46849	1.41497	0.0721649	0.238441	0.999	10020	tags=44%, list=18%, signal=53%
GO_NEGATIVE_REGULATION_OF_FAT_CELL_DIFFERENTIATION	GO_NEGATIVE_REGULATION_OF_FAT_CELL_DIFFERENTIATION		48	0.416336	1.41508	0.10559	0.238491	0.999	10985	tags=40%, list=19%, signal=49%
GO_NUCLEIC_ACID_PHOSPHODIESTER_BOND_HYDROLYSIS	GO_NUCLEIC_ACID_PHOSPHODIESTER_BOND_HYDROLYSIS		287	0.373566	1.41389	0.11753	0.239194	1	8181	tags=30%, list=14%, signal=34%
GO_G_PROTEIN_COUPLED_RECEPTOR_SIGNALING_PATHWAY_COUPLED_TO_CYCLIC_NUCLEOTIDE_SECOND_MESSENGER	GO_G_PROTEIN_COUPLED_RECEPTOR_SIGNALING_PATHWAY_COUPLED_TO_CYCLIC_NUCLEOTIDE_SECOND_MESSENGER		251	0.356426	1.41302	0.0686071	0.239297	1	10713	tags=36%, list=19%, signal=45%
GO_TUMOR_NECROSIS_FACTOR_SECRETION	GO_TUMOR_NECROSIS_FACTOR_SECRETION		24	0.460325	1.41392	0.0728347	0.239357	1	13602	tags=46%, list=24%, signal=60%
GO_MUSCLE_ORGAN_DEVELOPMENT	GO_MUSCLE_ORGAN_DEVELOPMENT		397	0.341349	1.4128	0.0833333	0.239361	1	10684	tags=33%, list=19%, signal=40%
GO_ERK1_AND_ERK2_CASCADE	GO_ERK1_AND_ERK2_CASCADE		306	0.353358	1.41314	0.0972222	0.239374	1	11807	tags=38%, list=21%, signal=48%
GO_NEGATIVE_REGULATION_OF_SECRETION	GO_NEGATIVE_REGULATION_OF_SECRETION		223	0.343751	1.41404	0.0622407	0.239411	1	14012	tags=44%, list=25%, signal=58%
GO_ROOF_OF_MOUTH_DEVELOPMENT	GO_ROOF_OF_MOUTH_DEVELOPMENT		89	0.394373	1.41224	0.0969072	0.239445	1	10817	tags=37%, list=19%, signal=46%
GO_MYELOID_LEUKOCYTE_CYTOKINE_PRODUCTION	GO_MYELOID_LEUKOCYTE_CYTOKINE_PRODUCTION		29	0.448719	1.4123	0.0934394	0.239563	1	14965	tags=59%, list=26%, signal=80%
GO_CELLULAR_RESPONSE_TO_TOXIC_SUBSTANCE	GO_CELLULAR_RESPONSE_TO_TOXIC_SUBSTANCE		235	0.33573	1.41315	0.0464646	0.239565	1	12203	tags=40%, list=22%, signal=50%
GO_POSITIVE_REGULATION_OF_NITRIC_OXIDE_SYNTHASE_ACTIVITY	GO_POSITIVE_REGULATION_OF_NITRIC_OXIDE_SYNTHASE_ACTIVITY		23	0.465541	1.41343	0.0790514	0.239592	1	6807	tags=39%, list=12%, signal=44%
GO_POSITIVE_REGULATION_OF_CALCINEURIN_MEDIATED_SIGNALING	GO_POSITIVE_REGULATION_OF_CALCINEURIN_MEDIATED_SIGNALING		17	0.463424	1.4124	0.0866935	0.23964	1	7270	tags=29%, list=13%, signal=34%
GO_CALCIUM_ION_TRANSMEMBRANE_TRANSPORT	GO_CALCIUM_ION_TRANSMEMBRANE_TRANSPORT		310	0.324169	1.4132	0.0689655	0.239698	1	12510	tags=38%, list=22%, signal=48%
GO_LEARNING	GO_LEARNING		142	0.351175	1.41131	0.0600414	0.240187	1	12238	tags=39%, list=22%, signal=50%
GO_NEGATIVE_REGULATION_OF_CARTILAGE_DEVELOPMENT	GO_NEGATIVE_REGULATION_OF_CARTILAGE_DEVELOPMENT		25	0.463059	1.41112	0.115702	0.240235	1	6883	tags=40%, list=12%, signal=46%
GO_REGULATION_OF_MUSCLE_HYPERTROPHY	GO_REGULATION_OF_MUSCLE_HYPERTROPHY		66	0.37296	1.41141	0.0715706	0.240258	1	9661	tags=29%, list=17%, signal=35%
GO_SMOOTH_MUSCLE_CELL_PROLIFERATION	GO_SMOOTH_MUSCLE_CELL_PROLIFERATION		155	0.359403	1.4102	0.0921844	0.240305	1	12527	tags=43%, list=22%, signal=55%
GO_CYTOKINE_SECRETION_INVOLVED_IN_IMMUNE_RESPONSE	GO_CYTOKINE_SECRETION_INVOLVED_IN_IMMUNE_RESPONSE		19	0.506178	1.4105	0.122449	0.240382	1	14834	tags=68%, list=26%, signal=93%
KEGG_ERBB_SIGNALING_PATHWAY	KEGG_ERBB_SIGNALING_PATHWAY		87	0.371092	1.41081	0.0800821	0.240414	1	11364	tags=38%, list=20%, signal=47%
GO_MYD88_DEPENDENT_TOLL_LIKE_RECEPTOR_SIGNALING_PATHWAY	GO_MYD88_DEPENDENT_TOLL_LIKE_RECEPTOR_SIGNALING_PATHWAY		36	0.461673	1.4102	0.112245	0.240501	1	11508	tags=47%, list=20%, signal=59%
GO_RESPONSE_TO_MOLECULE_OF_BACTERIAL_ORIGIN	GO_RESPONSE_TO_MOLECULE_OF_BACTERIAL_ORIGIN		336	0.3613	1.41051	0.107505	0.240567	1	12448	tags=40%, list=22%, signal=51%
GO_TRANSMEMBRANE_RECEPTOR_PROTEIN_SERINE_THREONINE_KINASE_SIGNALING_PATHWAY	GO_TRANSMEMBRANE_RECEPTOR_PROTEIN_SERINE_THREONINE_KINASE_SIGNALING_PATHWAY		341	0.34043	1.40964	0.0652632	0.240765	1	9776	tags=31%, list=17%, signal=38%
GO_REGULATION_OF_ACTION_POTENTIAL	GO_REGULATION_OF_ACTION_POTENTIAL		51	0.38295	1.40695	0.0754352	0.240926	1	6478	tags=29%, list=11%, signal=33%
GO_GENETIC_IMPRINTING	GO_GENETIC_IMPRINTING		27	0.468536	1.40855	0.0852713	0.240979	1	10439	tags=56%, list=18%, signal=68%
GO_HEPATOCYTE_DIFFERENTIATION	GO_HEPATOCYTE_DIFFERENTIATION		15	0.511531	1.40674	0.111111	0.240987	1	9211	tags=53%, list=16%, signal=64%
GO_RESPONSE_TO_ESTROGEN	GO_RESPONSE_TO_ESTROGEN		71	0.390837	1.40578	0.0658174	0.241016	1	12416	tags=41%, list=22%, signal=52%
GO_PROTEIN_PROCESSING	GO_PROTEIN_PROCESSING		211	0.32919	1.40642	0.0189076	0.241026	1	9207	tags=32%, list=16%, signal=38%
GO_NEGATIVE_REGULATION_OF_CD4_POSITIVE_ALPHA_BETA_T_CELL_ACTIVATION	GO_NEGATIVE_REGULATION_OF_CD4_POSITIVE_ALPHA_BETA_T_CELL_ACTIVATION		27	0.454597	1.40863	0.105578	0.241069	1	12188	tags=48%, list=22%, signal=61%
GO_POSITIVE_REGULATION_OF_T_CELL_MIGRATION	GO_POSITIVE_REGULATION_OF_T_CELL_MIGRATION		30	0.472169	1.40697	0.138554	0.241093	1	11133	tags=43%, list=20%, signal=54%
GO_NEUTROPHIL_HOMEOSTASIS	GO_NEUTROPHIL_HOMEOSTASIS		16	0.504111	1.40877	0.127016	0.241098	1	9188	tags=50%, list=16%, signal=60%
GO_TRANSLATIONAL_ELONGATION	GO_TRANSLATIONAL_ELONGATION		134	0.466316	1.40906	0.173228	0.241119	1	11131	tags=45%, list=20%, signal=56%
GO_CELL_CELL_ADHESION_MEDIATED_BY_CADHERIN	GO_CELL_CELL_ADHESION_MEDIATED_BY_CADHERIN		42	0.40441	1.40579	0.0469083	0.241194	1	9520	tags=33%, list=17%, signal=40%
GO_CELLULAR_TRANSITION_METAL_ION_HOMEOSTASIS	GO_CELLULAR_TRANSITION_METAL_ION_HOMEOSTASIS		110	0.369591	1.40643	0.0666667	0.24121	1	9004	tags=34%, list=16%, signal=40%
GO_REGULATION_OF_SYSTEMIC_ARTERIAL_BLOOD_PRESSURE	GO_REGULATION_OF_SYSTEMIC_ARTERIAL_BLOOD_PRESSURE		91	0.389973	1.40718	0.0882957	0.241241	1	9549	tags=34%, list=17%, signal=41%
GO_NUCLEAR_EXPORT	GO_NUCLEAR_EXPORT		194	0.40947	1.40699	0.150685	0.241256	1	9502	tags=38%, list=17%, signal=45%
GO_SKIN_DEVELOPMENT	GO_SKIN_DEVELOPMENT		328	0.380939	1.4059	0.0916497	0.241267	1	13850	tags=48%, list=24%, signal=63%
GO_VIRAL_RNA_GENOME_REPLICATION	GO_VIRAL_RNA_GENOME_REPLICATION		32	0.447522	1.40606	0.114625	0.241273	1	8780	tags=44%, list=16%, signal=52%
GO_COLLAGEN_FIBRIL_ORGANIZATION	GO_COLLAGEN_FIBRIL_ORGANIZATION		51	0.502534	1.40878	0.156	0.241292	1	15077	tags=63%, list=27%, signal=85%
GO_CGMP_MEDIATED_SIGNALING	GO_CGMP_MEDIATED_SIGNALING		34	0.421597	1.40907	0.0887097	0.241293	1	11993	tags=38%, list=21%, signal=48%
GO_NUCLEOBASE_CONTAINING_SMALL_MOLECULE_BIOSYNTHETIC_PROCESS	GO_NUCLEOBASE_CONTAINING_SMALL_MOLECULE_BIOSYNTHETIC_PROCESS		103	0.357228	1.40718	0.0962672	0.241434	1	8835	tags=35%, list=16%, signal=41%
GO_REGULATION_OF_IMMUNOGLOBULIN_PRODUCTION	GO_REGULATION_OF_IMMUNOGLOBULIN_PRODUCTION		65	0.393351	1.40798	0.114	0.241435	1	12266	tags=42%, list=22%, signal=53%
GO_NECROTIC_CELL_DEATH	GO_NECROTIC_CELL_DEATH		54	0.383926	1.40734	0.084	0.241609	1	7047	tags=35%, list=12%, signal=40%
GO_MYOBLAST_DIFFERENTIATION	GO_MYOBLAST_DIFFERENTIATION		84	0.379327	1.40499	0.083682	0.241614	1	4532	tags=26%, list=8%, signal=28%
GO_OVULATION_CYCLE	GO_OVULATION_CYCLE		68	0.390771	1.40718	0.0773931	0.241622	1	14276	tags=50%, list=25%, signal=67%
GO_MAMMARY_GLAND_EPITHELIAL_CELL_PROLIFERATION	GO_MAMMARY_GLAND_EPITHELIAL_CELL_PROLIFERATION		28	0.423911	1.40762	0.089613	0.241681	1	7013	tags=36%, list=12%, signal=41%
GO_RESPONSE_TO_PEPTIDE_HORMONE	GO_RESPONSE_TO_PEPTIDE_HORMONE		423	0.317252	1.40507	0.0350515	0.241717	1	9728	tags=32%, list=17%, signal=39%
GO_TOLL_LIKE_RECEPTOR_2_SIGNALING_PATHWAY	GO_TOLL_LIKE_RECEPTOR_2_SIGNALING_PATHWAY		15	0.536555	1.40737	0.11134	0.241778	1	11816	tags=53%, list=21%, signal=67%
KEGG_VIBRIO_CHOLERAE_INFECTION	KEGG_VIBRIO_CHOLERAE_INFECTION		54	0.395986	1.40327	0.10084	0.242748	1	8338	tags=31%, list=15%, signal=37%
GO_CARDIAC_CHAMBER_MORPHOGENESIS	GO_CARDIAC_CHAMBER_MORPHOGENESIS		126	0.385851	1.40341	0.126316	0.242778	1	13439	tags=44%, list=24%, signal=57%
GO_RESPONSE_TO_XENOBIOTIC_STIMULUS	GO_RESPONSE_TO_XENOBIOTIC_STIMULUS		277	0.328109	1.40307	0.0164271	0.242794	1	9802	tags=32%, list=17%, signal=39%
GO_INTRINSIC_APOPTOTIC_SIGNALING_PATHWAY_IN_RESPONSE_TO_OXIDATIVE_STRESS	GO_INTRINSIC_APOPTOTIC_SIGNALING_PATHWAY_IN_RESPONSE_TO_OXIDATIVE_STRESS		43	0.402806	1.40281	0.0861723	0.242893	1	7419	tags=28%, list=13%, signal=32%
GO_POSITIVE_REGULATION_OF_CELL_JUNCTION_ASSEMBLY	GO_POSITIVE_REGULATION_OF_CELL_JUNCTION_ASSEMBLY		33	0.431347	1.40343	0.0989899	0.242939	1	14516	tags=55%, list=26%, signal=73%
GO_NEGATIVE_REGULATION_OF_BLOOD_PRESSURE	GO_NEGATIVE_REGULATION_OF_BLOOD_PRESSURE		46	0.40557	1.40371	0.0585774	0.243002	1	11699	tags=39%, list=21%, signal=49%
GO_POSITIVE_REGULATION_OF_CALCIUM_MEDIATED_SIGNALING	GO_POSITIVE_REGULATION_OF_CALCIUM_MEDIATED_SIGNALING		44	0.407045	1.40354	0.105477	0.243013	1	9589	tags=32%, list=17%, signal=38%
GO_REGULATION_OF_AMPA_RECEPTOR_ACTIVITY	GO_REGULATION_OF_AMPA_RECEPTOR_ACTIVITY		25	0.485187	1.40255	0.105263	0.243022	1	4805	tags=24%, list=8%, signal=26%
GO_CARTILAGE_MORPHOGENESIS	GO_CARTILAGE_MORPHOGENESIS		29	0.463908	1.40158	0.116773	0.243585	1	6871	tags=45%, list=12%, signal=51%
GO_NEGATIVE_REGULATION_OF_ION_TRANSMEMBRANE_TRANSPORT	GO_NEGATIVE_REGULATION_OF_ION_TRANSMEMBRANE_TRANSPORT		95	0.349387	1.40163	0.0705394	0.243711	1	12527	tags=39%, list=22%, signal=50%
GO_POSITIVE_REGULATION_OF_INTERFERON_GAMMA_PRODUCTION	GO_POSITIVE_REGULATION_OF_INTERFERON_GAMMA_PRODUCTION		61	0.456229	1.40172	0.173737	0.243797	1	8148	tags=38%, list=14%, signal=44%
GO_POSITIVE_REGULATION_OF_TYPE_I_INTERFERON_PRODUCTION	GO_POSITIVE_REGULATION_OF_TYPE_I_INTERFERON_PRODUCTION		77	0.376805	1.40119	0.101852	0.243889	1	8130	tags=34%, list=14%, signal=39%
GO_POSITIVE_REGULATION_OF_CELL_SUBSTRATE_ADHESION	GO_POSITIVE_REGULATION_OF_CELL_SUBSTRATE_ADHESION		118	0.393999	1.40077	0.120408	0.244175	1	14738	tags=47%, list=26%, signal=63%
GO_POSITIVE_REGULATION_OF_ERK1_AND_ERK2_CASCADE	GO_POSITIVE_REGULATION_OF_ERK1_AND_ERK2_CASCADE		207	0.370916	1.40026	0.123753	0.244627	1	11264	tags=38%, list=20%, signal=47%
GO_REGULATION_OF_CARTILAGE_DEVELOPMENT	GO_REGULATION_OF_CARTILAGE_DEVELOPMENT		66	0.406062	1.39955	0.0956341	0.244949	1	13918	tags=56%, list=25%, signal=74%
GO_CHROMOSOME_ORGANIZATION_INVOLVED_IN_MEIOTIC_CELL_CYCLE	GO_CHROMOSOME_ORGANIZATION_INVOLVED_IN_MEIOTIC_CELL_CYCLE		64	0.443284	1.39966	0.143426	0.245008	1	11593	tags=44%, list=21%, signal=55%
GO_REGULATION_OF_TUMOR_NECROSIS_FACTOR_MEDIATED_SIGNALING_PATHWAY	GO_REGULATION_OF_TUMOR_NECROSIS_FACTOR_MEDIATED_SIGNALING_PATHWAY		59	0.384387	1.39917	0.086444	0.245047	1	12384	tags=49%, list=22%, signal=63%
GO_PERIPHERAL_NERVOUS_SYSTEM_DEVELOPMENT	GO_PERIPHERAL_NERVOUS_SYSTEM_DEVELOPMENT		75	0.389112	1.3993	0.08	0.245078	1	14516	tags=44%, list=26%, signal=59%
GO_CARBOHYDRATE_TRANSMEMBRANE_TRANSPORT	GO_CARBOHYDRATE_TRANSMEMBRANE_TRANSPORT		115	0.349366	1.39975	0.0929752	0.245081	1	8148	tags=30%, list=14%, signal=34%
GO_HEART_TRABECULA_MORPHOGENESIS	GO_HEART_TRABECULA_MORPHOGENESIS		33	0.464693	1.39853	0.138067	0.245256	1	12722	tags=48%, list=22%, signal=63%
GO_B_CELL_APOPTOTIC_PROCESS	GO_B_CELL_APOPTOTIC_PROCESS		24	0.420657	1.3982	0.0758483	0.245432	1	13151	tags=46%, list=23%, signal=60%
GO_RIBONUCLEOPROTEIN_COMPLEX_BIOGENESIS	GO_RIBONUCLEOPROTEIN_COMPLEX_BIOGENESIS		455	0.422625	1.39853	0.166008	0.245445	1	10136	tags=40%, list=18%, signal=49%
GO_POSITIVE_REGULATION_OF_TYPE_2_IMMUNE_RESPONSE	GO_POSITIVE_REGULATION_OF_TYPE_2_IMMUNE_RESPONSE		15	0.551549	1.39858	0.157371	0.245575	1	9787	tags=53%, list=17%, signal=64%
GO_MUSCLE_CELL_MIGRATION	GO_MUSCLE_CELL_MIGRATION		90	0.373773	1.3979	0.107724	0.245624	1	13439	tags=44%, list=24%, signal=58%
GO_INFLAMMATORY_CELL_APOPTOTIC_PROCESS	GO_INFLAMMATORY_CELL_APOPTOTIC_PROCESS		21	0.452182	1.39569	0.0821918	0.247585	1	3440	tags=24%, list=6%, signal=25%
GO_REGULATION_OF_SYSTEMIC_ARTERIAL_BLOOD_PRESSURE_MEDIATED_BY_A_CHEMICAL_SIGNAL	GO_REGULATION_OF_SYSTEMIC_ARTERIAL_BLOOD_PRESSURE_MEDIATED_BY_A_CHEMICAL_SIGNAL		49	0.439112	1.39501	0.103594	0.247603	1	9549	tags=35%, list=17%, signal=42%
GO_COLLAGEN_METABOLIC_PROCESS	GO_COLLAGEN_METABOLIC_PROCESS		16	0.499191	1.39598	0.130165	0.247631	1	13351	tags=63%, list=24%, signal=82%
GO_REGULATION_OF_CAMP_MEDIATED_SIGNALING	GO_REGULATION_OF_CAMP_MEDIATED_SIGNALING		48	0.382867	1.3958	0.0669291	0.247656	1	6032	tags=29%, list=11%, signal=33%
GO_ERBB_SIGNALING_PATHWAY	GO_ERBB_SIGNALING_PATHWAY		139	0.338833	1.39604	0.0681363	0.247741	1	8637	tags=32%, list=15%, signal=37%
GO_RUFFLE_ORGANIZATION	GO_RUFFLE_ORGANIZATION		53	0.388427	1.39506	0.105263	0.247749	1	9661	tags=36%, list=17%, signal=43%
GO_POSITIVE_REGULATION_OF_CALCIUM_ION_IMPORT	GO_POSITIVE_REGULATION_OF_CALCIUM_ION_IMPORT		17	0.530905	1.39412	0.101732	0.247912	1	10713	tags=59%, list=19%, signal=73%
GO_REGULATION_OF_ENDOCYTOSIS	GO_REGULATION_OF_ENDOCYTOSIS		200	0.325243	1.39507	0.0840164	0.247933	1	12276	tags=41%, list=22%, signal=52%
GO_CELLULAR_RESPONSE_TO_REACTIVE_OXYGEN_SPECIES	GO_CELLULAR_RESPONSE_TO_REACTIVE_OXYGEN_SPECIES		159	0.328651	1.39455	0.0511247	0.247949	1	12187	tags=40%, list=22%, signal=50%
GO_REGULATION_OF_PROTEIN_STABILITY	GO_REGULATION_OF_PROTEIN_STABILITY		273	0.310884	1.39423	0.054878	0.247986	1	11968	tags=37%, list=21%, signal=46%
GO_CELLULAR_RESPONSE_TO_TOPOLOGICALLY_INCORRECT_PROTEIN	GO_CELLULAR_RESPONSE_TO_TOPOLOGICALLY_INCORRECT_PROTEIN		156	0.354853	1.39432	0.109278	0.248061	1	11301	tags=35%, list=20%, signal=43%
GO_EPITHELIAL_TO_MESENCHYMAL_TRANSITION	GO_EPITHELIAL_TO_MESENCHYMAL_TRANSITION		135	0.355385	1.39511	0.0983936	0.24807	1	9151	tags=32%, list=16%, signal=38%
GO_APPENDAGE_DEVELOPMENT	GO_APPENDAGE_DEVELOPMENT		177	0.357461	1.3934	0.106472	0.248076	1	10987	tags=38%, list=19%, signal=48%
KEGG_VEGF_SIGNALING_PATHWAY	KEGG_VEGF_SIGNALING_PATHWAY		75	0.347141	1.39384	0.0916335	0.248078	1	4519	tags=24%, list=8%, signal=26%
GO_REGULATION_OF_MAP_KINASE_ACTIVITY	GO_REGULATION_OF_MAP_KINASE_ACTIVITY		332	0.31744	1.39321	0.0695825	0.248117	1	10135	tags=32%, list=18%, signal=39%
GO_MOVEMENT_IN_ENVIRONMENT_OF_OTHER_ORGANISM_INVOLVED_IN_SYMBIOTIC_INTERACTION	GO_MOVEMENT_IN_ENVIRONMENT_OF_OTHER_ORGANISM_INVOLVED_IN_SYMBIOTIC_INTERACTION		35	0.430726	1.39345	0.0923695	0.248207	1	9206	tags=43%, list=16%, signal=51%
GO_REGULATION_OF_GLIAL_CELL_DIFFERENTIATION	GO_REGULATION_OF_GLIAL_CELL_DIFFERENTIATION		66	0.378056	1.39353	0.105788	0.248284	1	9987	tags=36%, list=18%, signal=44%
GO_POSITIVE_REGULATION_OF_CHEMOKINE_PRODUCTION	GO_POSITIVE_REGULATION_OF_CHEMOKINE_PRODUCTION		53	0.428338	1.39267	0.12549	0.248416	1	13628	tags=47%, list=24%, signal=62%
GO_NEGATIVE_REGULATION_OF_OXIDATIVE_STRESS_INDUCED_NEURON_DEATH	GO_NEGATIVE_REGULATION_OF_OXIDATIVE_STRESS_INDUCED_NEURON_DEATH		19	0.452432	1.39277	0.0899358	0.248484	1	11673	tags=37%, list=21%, signal=46%
GO_SYNAPTIC_VESICLE_RECYCLING	GO_SYNAPTIC_VESICLE_RECYCLING		67	0.38984	1.39244	0.104508	0.248515	1	9524	tags=39%, list=17%, signal=47%
GO_NEGATIVE_REGULATION_OF_ION_TRANSPORT	GO_NEGATIVE_REGULATION_OF_ION_TRANSPORT		147	0.339795	1.38951	0.0702479	0.248545	1	12527	tags=39%, list=22%, signal=50%
GO_REGULATION_OF_PROTEIN_DEPHOSPHORYLATION	GO_REGULATION_OF_PROTEIN_DEPHOSPHORYLATION		135	0.334926	1.38922	0.0696721	0.248565	1	9661	tags=33%, list=17%, signal=39%
GO_POSITIVE_REGULATION_OF_VIRAL_RELEASE_FROM_HOST_CELL	GO_POSITIVE_REGULATION_OF_VIRAL_RELEASE_FROM_HOST_CELL		15	0.518295	1.38957	0.122772	0.248654	1	8691	tags=47%, list=15%, signal=55%
GO_LIPID_DROPLET_ORGANIZATION	GO_LIPID_DROPLET_ORGANIZATION		19	0.45998	1.38923	0.089613	0.248747	1	9358	tags=47%, list=17%, signal=57%
GO_RESPONSE_TO_CORTICOSTEROID	GO_RESPONSE_TO_CORTICOSTEROID		165	0.345027	1.38973	0.0598291	0.248821	1	10875	tags=38%, list=19%, signal=47%
GO_POSITIVE_REGULATION_OF_STEM_CELL_DIFFERENTIATION	GO_POSITIVE_REGULATION_OF_STEM_CELL_DIFFERENTIATION		19	0.48399	1.38958	0.115152	0.248837	1	2415	tags=26%, list=4%, signal=27%
GO_CORNIFICATION	GO_CORNIFICATION		112	0.4713	1.38977	0.131313	0.248972	1	7627	tags=38%, list=13%, signal=44%
GO_EPIDERMAL_GROWTH_FACTOR_RECEPTOR_SIGNALING_PATHWAY	GO_EPIDERMAL_GROWTH_FACTOR_RECEPTOR_SIGNALING_PATHWAY		116	0.345394	1.38779	0.0787879	0.249051	1	8637	tags=31%, list=15%, signal=37%
KEGG_HYPERTROPHIC_CARDIOMYOPATHY_HCM	KEGG_HYPERTROPHIC_CARDIOMYOPATHY_HCM		83	0.383814	1.39003	0.104082	0.249068	1	8801	tags=33%, list=16%, signal=38%
GO_CELLULAR_RESPONSE_TO_CORTICOSTEROID_STIMULUS	GO_CELLULAR_RESPONSE_TO_CORTICOSTEROID_STIMULUS		63	0.376662	1.39014	0.0627451	0.249121	1	12185	tags=46%, list=22%, signal=59%
GO_REGULATION_OF_DNA_DAMAGE_RESPONSE_SIGNAL_TRANSDUCTION_BY_P53_CLASS_MEDIATOR	GO_REGULATION_OF_DNA_DAMAGE_RESPONSE_SIGNAL_TRANSDUCTION_BY_P53_CLASS_MEDIATOR		31	0.410418	1.38977	0.0721649	0.249157	1	9872	tags=39%, list=17%, signal=47%
GO_FOREBRAIN_CELL_MIGRATION	GO_FOREBRAIN_CELL_MIGRATION		59	0.405514	1.38787	0.101031	0.249157	1	14499	tags=49%, list=26%, signal=66%
GO_REGULATION_OF_PHAGOCYTOSIS	GO_REGULATION_OF_PHAGOCYTOSIS		88	0.416877	1.39141	0.142566	0.249178	1	13593	tags=47%, list=24%, signal=61%
GO_SALIVARY_GLAND_DEVELOPMENT	GO_SALIVARY_GLAND_DEVELOPMENT		36	0.435675	1.39118	0.128692	0.249216	1	14929	tags=56%, list=26%, signal=75%
GO_DETOXIFICATION	GO_DETOXIFICATION		123	0.38393	1.39035	0.104508	0.249233	1	8657	tags=34%, list=15%, signal=40%
GO_MISMATCH_REPAIR	GO_MISMATCH_REPAIR		39	0.465768	1.38837	0.133072	0.249236	1	4498	tags=38%, list=8%, signal=42%
GO_INTRA_GOLGI_VESICLE_MEDIATED_TRANSPORT	GO_INTRA_GOLGI_VESICLE_MEDIATED_TRANSPORT		33	0.462279	1.3915	0.122605	0.249245	1	13437	tags=52%, list=24%, signal=68%
GO_EMBRYONIC_DIGESTIVE_TRACT_DEVELOPMENT	GO_EMBRYONIC_DIGESTIVE_TRACT_DEVELOPMENT		34	0.453432	1.3902	0.12474	0.249249	1	14427	tags=53%, list=26%, signal=71%
GO_CELL_DEATH_IN_RESPONSE_TO_HYDROGEN_PEROXIDE	GO_CELL_DEATH_IN_RESPONSE_TO_HYDROGEN_PEROXIDE		26	0.415232	1.38807	0.0813008	0.249257	1	17371	tags=62%, list=31%, signal=89%
GO_POSITIVE_REGULATION_OF_CYTOKINE_PRODUCTION	GO_POSITIVE_REGULATION_OF_CYTOKINE_PRODUCTION		438	0.340616	1.38746	0.115152	0.249258	1	13224	tags=42%, list=23%, signal=54%
GO_REGULATION_OF_BODY_FLUID_LEVELS	GO_REGULATION_OF_BODY_FLUID_LEVELS		496	0.325876	1.38794	0.0885312	0.249267	1	13349	tags=39%, list=24%, signal=51%
GO_CELLULAR_CARBOHYDRATE_METABOLIC_PROCESS	GO_CELLULAR_CARBOHYDRATE_METABOLIC_PROCESS		260	0.309958	1.39056	0.0610998	0.249349	1	10439	tags=35%, list=18%, signal=42%
GO_PROTEIN_LOCALIZATION_TO_MICROTUBULE	GO_PROTEIN_LOCALIZATION_TO_MICROTUBULE		16	0.492336	1.38814	0.11976	0.249358	1	10893	tags=56%, list=19%, signal=70%
GO_AMINOGLYCAN_METABOLIC_PROCESS	GO_AMINOGLYCAN_METABOLIC_PROCESS		133	0.361802	1.39156	0.104723	0.249359	1	10859	tags=37%, list=19%, signal=45%
GO_ZYMOGEN_ACTIVATION	GO_ZYMOGEN_ACTIVATION		52	0.414706	1.39089	0.106996	0.249365	1	3980	tags=29%, list=7%, signal=31%
GO_REGULATION_OF_TYPE_2_IMMUNE_RESPONSE	GO_REGULATION_OF_TYPE_2_IMMUNE_RESPONSE		30	0.453427	1.39037	0.14433	0.249396	1	9787	tags=40%, list=17%, signal=48%
GO_PATTERN_RECOGNITION_RECEPTOR_SIGNALING_PATHWAY	GO_PATTERN_RECOGNITION_RECEPTOR_SIGNALING_PATHWAY		192	0.349375	1.38838	0.0876494	0.249404	1	11964	tags=41%, list=21%, signal=51%
GO_SINGLE_FERTILIZATION	GO_SINGLE_FERTILIZATION		142	0.328052	1.38716	0.0462777	0.249425	1	10070	tags=32%, list=18%, signal=38%
GO_NEGATIVE_REGULATION_OF_CALCINEURIN_MEDIATED_SIGNALING	GO_NEGATIVE_REGULATION_OF_CALCINEURIN_MEDIATED_SIGNALING		15	0.489915	1.39064	0.0944558	0.249461	1	15550	tags=67%, list=27%, signal=92%
GO_MICROTUBULE_POLYMERIZATION	GO_MICROTUBULE_POLYMERIZATION		71	0.393525	1.38644	0.120482	0.25011	1	10105	tags=39%, list=18%, signal=48%
GO_MYD88_INDEPENDENT_TOLL_LIKE_RECEPTOR_SIGNALING_PATHWAY	GO_MYD88_INDEPENDENT_TOLL_LIKE_RECEPTOR_SIGNALING_PATHWAY		32	0.439947	1.38542	0.132554	0.250789	1	11701	tags=56%, list=21%, signal=71%
GO_SMOOTH_MUSCLE_CONTRACTION	GO_SMOOTH_MUSCLE_CONTRACTION		104	0.362408	1.38571	0.112016	0.250843	1	9557	tags=34%, list=17%, signal=40%
GO_REGULATION_OF_MITOCHONDRIAL_FISSION	GO_REGULATION_OF_MITOCHONDRIAL_FISSION		22	0.43702	1.38546	0.0888889	0.250919	1	2964	tags=18%, list=5%, signal=19%
GO_POSITIVE_REGULATION_OF_CYTOKINE_BIOSYNTHETIC_PROCESS	GO_POSITIVE_REGULATION_OF_CYTOKINE_BIOSYNTHETIC_PROCESS		61	0.455375	1.3848	0.151329	0.251205	1	13887	tags=52%, list=25%, signal=69%
GO_NEGATIVE_REGULATION_OF_SMALL_MOLECULE_METABOLIC_PROCESS	GO_NEGATIVE_REGULATION_OF_SMALL_MOLECULE_METABOLIC_PROCESS		74	0.34902	1.3848	0.0638298	0.251394	1	9427	tags=31%, list=17%, signal=37%
GO_CALCINEURIN_MEDIATED_SIGNALING	GO_CALCINEURIN_MEDIATED_SIGNALING		46	0.384039	1.38394	0.0781893	0.25205	1	11068	tags=35%, list=20%, signal=43%
GO_EPIDERMIS_DEVELOPMENT	GO_EPIDERMIS_DEVELOPMENT		374	0.362896	1.38237	0.0945674	0.252984	1	13138	tags=44%, list=23%, signal=57%
GO_AMINOGLYCAN_BIOSYNTHETIC_PROCESS	GO_AMINOGLYCAN_BIOSYNTHETIC_PROCESS		112	0.367564	1.382	0.118	0.253007	1	10859	tags=38%, list=19%, signal=46%
GO_EMBRYONIC_ORGAN_MORPHOGENESIS	GO_EMBRYONIC_ORGAN_MORPHOGENESIS		282	0.341202	1.38242	0.0828157	0.253123	1	10455	tags=36%, list=18%, signal=44%
GO_NEGATIVE_REGULATION_OF_CELL_CELL_ADHESION	GO_NEGATIVE_REGULATION_OF_CELL_CELL_ADHESION		170	0.35321	1.38202	0.113445	0.253168	1	14528	tags=48%, list=26%, signal=65%
GO_NEURAL_CREST_CELL_DIFFERENTIATION	GO_NEURAL_CREST_CELL_DIFFERENTIATION		89	0.372491	1.38246	0.0875	0.253271	1	6485	tags=26%, list=11%, signal=29%
GO_LIPID_STORAGE	GO_LIPID_STORAGE		66	0.387291	1.38262	0.0993658	0.253275	1	16168	tags=52%, list=29%, signal=72%
GO_COLLAGEN_CATABOLIC_PROCESS	GO_COLLAGEN_CATABOLIC_PROCESS		47	0.434383	1.38274	0.11875	0.253313	1	11529	tags=49%, list=20%, signal=61%
GO_AMINO_SUGAR_METABOLIC_PROCESS	GO_AMINO_SUGAR_METABOLIC_PROCESS		24	0.432488	1.38155	0.0903491	0.253402	1	14464	tags=58%, list=26%, signal=78%
GO_REGULATION_OF_MEMBRANE_PROTEIN_ECTODOMAIN_PROTEOLYSIS	GO_REGULATION_OF_MEMBRANE_PROTEIN_ECTODOMAIN_PROTEOLYSIS		23	0.463359	1.38093	0.118	0.253758	1	10667	tags=52%, list=19%, signal=64%
GO_RESPONSE_TO_REACTIVE_OXYGEN_SPECIES	GO_RESPONSE_TO_REACTIVE_OXYGEN_SPECIES		220	0.320855	1.38107	0.0430328	0.25378	1	11816	tags=38%, list=21%, signal=48%
GO_ADENYLATE_CYCLASE_ACTIVATING_G_PROTEIN_COUPLED_RECEPTOR_SIGNALING_PATHWAY	GO_ADENYLATE_CYCLASE_ACTIVATING_G_PROTEIN_COUPLED_RECEPTOR_SIGNALING_PATHWAY		135	0.363487	1.38016	0.0929752	0.254091	1	10925	tags=38%, list=19%, signal=47%
GO_COMPLEMENT_ACTIVATION_ALTERNATIVE_PATHWAY	GO_COMPLEMENT_ACTIVATION_ALTERNATIVE_PATHWAY		16	0.561159	1.38029	0.141684	0.254127	1	17373	tags=63%, list=31%, signal=90%
GO_RESPONSE_TO_AMPHETAMINE	GO_RESPONSE_TO_AMPHETAMINE		33	0.39933	1.38042	0.0955166	0.254175	1	9549	tags=39%, list=17%, signal=47%
GO_REGULATION_OF_FIBROBLAST_MIGRATION	GO_REGULATION_OF_FIBROBLAST_MIGRATION		32	0.421709	1.37959	0.134387	0.254518	1	12662	tags=53%, list=22%, signal=68%
GO_ADHERENS_JUNCTION_ORGANIZATION	GO_ADHERENS_JUNCTION_ORGANIZATION		140	0.370802	1.37927	0.123753	0.254759	1	9811	tags=35%, list=17%, signal=42%
GO_CARBOHYDRATE_TRANSPORT	GO_CARBOHYDRATE_TRANSPORT		146	0.3275	1.37902	0.0705645	0.254901	1	8869	tags=31%, list=16%, signal=36%
KEGG_PROTEIN_EXPORT	KEGG_PROTEIN_EXPORT		24	0.529255	1.37884	0.14881	0.254916	1	11906	tags=50%, list=21%, signal=63%
GO_POSITIVE_REGULATION_OF_VIRAL_GENOME_REPLICATION	GO_POSITIVE_REGULATION_OF_VIRAL_GENOME_REPLICATION		35	0.41732	1.37805	0.106383	0.255806	1	10051	tags=40%, list=18%, signal=49%
GO_ACUTE_INFLAMMATORY_RESPONSE	GO_ACUTE_INFLAMMATORY_RESPONSE		106	0.388292	1.37763	0.0905263	0.256085	1	12266	tags=42%, list=22%, signal=54%
GO_NEURON_PROJECTION_ORGANIZATION	GO_NEURON_PROJECTION_ORGANIZATION		84	0.35995	1.37735	0.0974155	0.256254	1	9688	tags=37%, list=17%, signal=44%
GO_SOMATIC_DIVERSIFICATION_OF_IMMUNE_RECEPTORS_VIA_SOMATIC_MUTATION	GO_SOMATIC_DIVERSIFICATION_OF_IMMUNE_RECEPTORS_VIA_SOMATIC_MUTATION		17	0.52094	1.37706	0.140316	0.256432	1	4314	tags=41%, list=8%, signal=45%
GO_REGULATION_OF_PROTEIN_TYROSINE_KINASE_ACTIVITY	GO_REGULATION_OF_PROTEIN_TYROSINE_KINASE_ACTIVITY		88	0.337985	1.37657	0.0916335	0.256464	1	9818	tags=34%, list=17%, signal=41%
GO_SUPEROXIDE_METABOLIC_PROCESS	GO_SUPEROXIDE_METABOLIC_PROCESS		70	0.39477	1.37671	0.126033	0.256475	1	12218	tags=49%, list=22%, signal=62%
GO_RESPONSE_TO_ACID_CHEMICAL	GO_RESPONSE_TO_ACID_CHEMICAL		335	0.307623	1.37683	0.0510638	0.256527	1	9973	tags=30%, list=18%, signal=36%
GO_GLAND_DEVELOPMENT	GO_GLAND_DEVELOPMENT		431	0.31478	1.37547	0.0357143	0.25665	1	11323	tags=34%, list=20%, signal=42%
GO_MUSCLE_HYPERTROPHY	GO_MUSCLE_HYPERTROPHY		98	0.351088	1.37561	0.0763209	0.256678	1	9661	tags=31%, list=17%, signal=37%
GO_ESTABLISHMENT_OF_MITOTIC_SPINDLE_LOCALIZATION	GO_ESTABLISHMENT_OF_MITOTIC_SPINDLE_LOCALIZATION		27	0.48128	1.37571	0.148893	0.256744	1	7647	tags=37%, list=14%, signal=43%
GO_CELL_SUBSTRATE_ADHESION	GO_CELL_SUBSTRATE_ADHESION		336	0.356645	1.37602	0.132353	0.256771	1	9688	tags=32%, list=17%, signal=39%
GO_TISSUE_REMODELING	GO_TISSUE_REMODELING		161	0.358628	1.37463	0.120968	0.256866	1	13265	tags=42%, list=23%, signal=55%
GO_POSITIVE_REGULATION_OF_INTERLEUKIN_10_PRODUCTION	GO_POSITIVE_REGULATION_OF_INTERLEUKIN_10_PRODUCTION		31	0.453713	1.37578	0.140281	0.256867	1	6321	tags=32%, list=11%, signal=36%
GO_NEGATIVE_REGULATION_OF_GLUCOSE_TRANSMEMBRANE_TRANSPORT	GO_NEGATIVE_REGULATION_OF_GLUCOSE_TRANSMEMBRANE_TRANSPORT		20	0.475352	1.37606	0.123506	0.256908	1	8778	tags=40%, list=16%, signal=47%
GO_NEGATIVE_REGULATION_OF_PROTEIN_DEPHOSPHORYLATION	GO_NEGATIVE_REGULATION_OF_PROTEIN_DEPHOSPHORYLATION		63	0.37092	1.37414	0.0897959	0.256927	1	10015	tags=37%, list=18%, signal=44%
GO_REGULATION_OF_CELL_ADHESION_MEDIATED_BY_INTEGRIN	GO_REGULATION_OF_CELL_ADHESION_MEDIATED_BY_INTEGRIN		46	0.401099	1.37471	0.117647	0.256972	1	15594	tags=59%, list=28%, signal=81%
GO_PROCESS_UTILIZING_AUTOPHAGIC_MECHANISM	GO_PROCESS_UTILIZING_AUTOPHAGIC_MECHANISM		483	0.304391	1.37484	0.063786	0.257009	1	9661	tags=32%, list=17%, signal=38%
GO_DENDRITIC_SPINE_MORPHOGENESIS	GO_DENDRITIC_SPINE_MORPHOGENESIS		54	0.381642	1.37423	0.107287	0.257014	1	7198	tags=31%, list=13%, signal=36%
GO_REGULATION_OF_LONG_TERM_SYNAPTIC_POTENTIATION	GO_REGULATION_OF_LONG_TERM_SYNAPTIC_POTENTIATION		44	0.404094	1.375	0.0712831	0.25702	1	8520	tags=43%, list=15%, signal=51%
GO_NEUTRAL_AMINO_ACID_TRANSPORT	GO_NEUTRAL_AMINO_ACID_TRANSPORT		38	0.419525	1.37431	0.0851927	0.257082	1	5197	tags=29%, list=9%, signal=32%
GO_POSITIVE_REGULATION_OF_OXIDOREDUCTASE_ACTIVITY	GO_POSITIVE_REGULATION_OF_OXIDOREDUCTASE_ACTIVITY		56	0.370327	1.37364	0.0645833	0.257225	1	11770	tags=45%, list=21%, signal=56%
GO_NEGATIVE_REGULATION_OF_CELL_MATRIX_ADHESION	GO_NEGATIVE_REGULATION_OF_CELL_MATRIX_ADHESION		38	0.423121	1.37378	0.136	0.257227	1	9105	tags=39%, list=16%, signal=47%
GO_NUCLEOSIDE_SALVAGE	GO_NUCLEOSIDE_SALVAGE		16	0.516455	1.37168	0.154661	0.25742	1	5953	tags=44%, list=11%, signal=49%
GO_CELLULAR_RESPONSE_TO_ESTRADIOL_STIMULUS	GO_CELLULAR_RESPONSE_TO_ESTRADIOL_STIMULUS		34	0.428298	1.37141	0.10978	0.25756	1	13316	tags=50%, list=24%, signal=65%
GO_REGULATION_OF_NEUROLOGICAL_SYSTEM_PROCESS	GO_REGULATION_OF_NEUROLOGICAL_SYSTEM_PROCESS		133	0.338579	1.3717	0.0672269	0.257581	1	6781	tags=26%, list=12%, signal=30%
GO_PROTEIN_TRANSMEMBRANE_TRANSPORT	GO_PROTEIN_TRANSMEMBRANE_TRANSPORT		62	0.413232	1.3703	0.148594	0.257602	1	12086	tags=40%, list=21%, signal=51%
GO_MESENCHYMAL_CELL_DIFFERENTIATION	GO_MESENCHYMAL_CELL_DIFFERENTIATION		213	0.349291	1.36965	0.106695	0.257616	1	9776	tags=31%, list=17%, signal=38%
KEGG_PYRIMIDINE_METABOLISM	KEGG_PYRIMIDINE_METABOLISM		97	0.399031	1.36977	0.16499	0.257655	1	9608	tags=38%, list=17%, signal=46%
GO_SEQUESTERING_OF_CALCIUM_ION	GO_SEQUESTERING_OF_CALCIUM_ION		127	0.354844	1.36992	0.134298	0.257671	1	12403	tags=40%, list=22%, signal=51%
GO_DNA_DOUBLE_STRAND_BREAK_PROCESSING	GO_DNA_DOUBLE_STRAND_BREAK_PROCESSING		25	0.498709	1.37038	0.142023	0.257679	1	7319	tags=32%, list=13%, signal=37%
GO_POSITIVE_REGULATION_OF_CHROMOSOME_ORGANIZATION	GO_POSITIVE_REGULATION_OF_CHROMOSOME_ORGANIZATION		171	0.374469	1.37005	0.140873	0.257681	1	7299	tags=29%, list=13%, signal=33%
GO_ADAPTIVE_THERMOGENESIS	GO_ADAPTIVE_THERMOGENESIS		151	0.326055	1.37098	0.0875	0.257685	1	11746	tags=38%, list=21%, signal=48%
GO_REGULATION_OF_MYELINATION	GO_REGULATION_OF_MYELINATION		34	0.4022	1.37052	0.101594	0.257689	1	3782	tags=21%, list=7%, signal=22%
GO_REGULATION_OF_EXTRINSIC_APOPTOTIC_SIGNALING_PATHWAY_IN_ABSENCE_OF_LIGAND	GO_REGULATION_OF_EXTRINSIC_APOPTOTIC_SIGNALING_PATHWAY_IN_ABSENCE_OF_LIGAND		46	0.401621	1.37067	0.0958333	0.25769	1	10180	tags=39%, list=18%, signal=48%
GO_POSITIVE_REGULATION_OF_BLOOD_CIRCULATION	GO_POSITIVE_REGULATION_OF_BLOOD_CIRCULATION		67	0.373483	1.37173	0.0912698	0.257719	1	11060	tags=37%, list=20%, signal=46%
GO_RESPONSE_TO_ANESTHETIC	GO_RESPONSE_TO_ANESTHETIC		73	0.371038	1.36506	0.0811881	0.257758	1	10925	tags=41%, list=19%, signal=51%
GO_NEGATIVE_REGULATION_OF_INTRACELLULAR_TRANSPORT	GO_NEGATIVE_REGULATION_OF_INTRACELLULAR_TRANSPORT		64	0.354278	1.37107	0.0720165	0.257759	1	13452	tags=44%, list=24%, signal=57%
GO_MICROTUBULE_DEPOLYMERIZATION	GO_MICROTUBULE_DEPOLYMERIZATION		44	0.428643	1.37075	0.125249	0.257777	1	5867	tags=32%, list=10%, signal=35%
GO_CELLULAR_RESPONSE_TO_ANTIBIOTIC	GO_CELLULAR_RESPONSE_TO_ANTIBIOTIC		138	0.328704	1.37175	0.0621118	0.257878	1	12203	tags=39%, list=22%, signal=50%
GO_REGULATION_OF_DENDRITIC_SPINE_MORPHOGENESIS	GO_REGULATION_OF_DENDRITIC_SPINE_MORPHOGENESIS		40	0.38486	1.36511	0.114943	0.257885	1	5607	tags=28%, list=10%, signal=31%
GO_CORTICAL_CYTOSKELETON_ORGANIZATION	GO_CORTICAL_CYTOSKELETON_ORGANIZATION		46	0.393011	1.36926	0.123596	0.257925	1	10247	tags=39%, list=18%, signal=48%
GO_CARDIAC_CHAMBER_DEVELOPMENT	GO_CARDIAC_CHAMBER_DEVELOPMENT		164	0.367218	1.37291	0.13617	0.257954	1	15164	tags=47%, list=27%, signal=64%
GO_REGENERATION	GO_REGENERATION		192	0.325615	1.36472	0.0689655	0.257983	1	7557	tags=27%, list=13%, signal=31%
GO_PROTEIN_OXIDATION	GO_PROTEIN_OXIDATION		15	0.509611	1.36906	0.123753	0.257987	1	11673	tags=47%, list=21%, signal=59%
GO_NEGATIVE_REGULATION_OF_SUPRAMOLECULAR_FIBER_ORGANIZATION	GO_NEGATIVE_REGULATION_OF_SUPRAMOLECULAR_FIBER_ORGANIZATION		130	0.343208	1.36875	0.119002	0.258008	1	8297	tags=30%, list=15%, signal=35%
GO_NEGATIVE_REGULATION_OF_INTERLEUKIN_12_PRODUCTION	GO_NEGATIVE_REGULATION_OF_INTERLEUKIN_12_PRODUCTION		16	0.587993	1.37179	0.160494	0.258024	1	15835	tags=63%, list=28%, signal=87%
GO_CELLULAR_RESPONSE_TO_GONADOTROPIN_STIMULUS	GO_CELLULAR_RESPONSE_TO_GONADOTROPIN_STIMULUS		18	0.457354	1.36511	0.125	0.258061	1	9767	tags=39%, list=17%, signal=47%
GO_POSITIVE_REGULATION_OF_LYMPHOCYTE_CHEMOTAXIS	GO_POSITIVE_REGULATION_OF_LYMPHOCYTE_CHEMOTAXIS		20	0.495827	1.37265	0.133201	0.258071	1	8958	tags=50%, list=16%, signal=59%
GO_NERVE_DEVELOPMENT	GO_NERVE_DEVELOPMENT		76	0.378055	1.36854	0.122951	0.258095	1	10684	tags=41%, list=19%, signal=50%
GO_T_CELL_CHEMOTAXIS	GO_T_CELL_CHEMOTAXIS		27	0.483361	1.37182	0.14902	0.258173	1	8958	tags=41%, list=16%, signal=48%
GO_REGULATION_OF_DENDRITIC_SPINE_DEVELOPMENT	GO_REGULATION_OF_DENDRITIC_SPINE_DEVELOPMENT		68	0.366613	1.36876	0.118343	0.258185	1	9661	tags=35%, list=17%, signal=43%
GO_CELLULAR_RESPONSE_TO_INSULIN_STIMULUS	GO_CELLULAR_RESPONSE_TO_INSULIN_STIMULUS		213	0.315468	1.3653	0.0567951	0.258196	1	9393	tags=31%, list=17%, signal=38%
GO_CALCIUM_ION_IMPORT	GO_CALCIUM_ION_IMPORT		76	0.362378	1.36514	0.0865801	0.25821	1	10938	tags=41%, list=19%, signal=51%
GO_REGULATION_OF_HEART_GROWTH	GO_REGULATION_OF_HEART_GROWTH		75	0.364162	1.36707	0.0961145	0.258227	1	9661	tags=32%, list=17%, signal=39%
GO_PROTEOGLYCAN_BIOSYNTHETIC_PROCESS	GO_PROTEOGLYCAN_BIOSYNTHETIC_PROCESS		67	0.382957	1.3719	0.123552	0.258264	1	11825	tags=42%, list=21%, signal=53%
GO_POSITIVE_REGULATION_OF_CELL_MATRIX_ADHESION	GO_POSITIVE_REGULATION_OF_CELL_MATRIX_ADHESION		50	0.409297	1.3654	0.123457	0.258275	1	6917	tags=28%, list=12%, signal=32%
GO_COLLAGEN_BIOSYNTHETIC_PROCESS	GO_COLLAGEN_BIOSYNTHETIC_PROCESS		45	0.426854	1.36415	0.145263	0.258291	1	15375	tags=53%, list=27%, signal=73%
GO_PTERIDINE_CONTAINING_COMPOUND_METABOLIC_PROCESS	GO_PTERIDINE_CONTAINING_COMPOUND_METABOLIC_PROCESS		28	0.438011	1.36399	0.125	0.258306	1	11979	tags=50%, list=21%, signal=63%
GO_POSITIVE_REGULATION_OF_RESPONSE_TO_ENDOPLASMIC_RETICULUM_STRESS	GO_POSITIVE_REGULATION_OF_RESPONSE_TO_ENDOPLASMIC_RETICULUM_STRESS		37	0.385454	1.36551	0.0823293	0.258313	1	5477	tags=24%, list=10%, signal=27%
GO_REGULATION_OF_LEUKOCYTE_MEDIATED_IMMUNITY	GO_REGULATION_OF_LEUKOCYTE_MEDIATED_IMMUNITY		193	0.377713	1.36776	0.139583	0.258332	1	12391	tags=40%, list=22%, signal=52%
GO_POSITIVE_REGULATION_OF_CELLULAR_AMIDE_METABOLIC_PROCESS	GO_POSITIVE_REGULATION_OF_CELLULAR_AMIDE_METABOLIC_PROCESS		142	0.347712	1.3676	0.0891089	0.258353	1	11284	tags=37%, list=20%, signal=46%
GO_AXON_EXTENSION	GO_AXON_EXTENSION		116	0.370973	1.36729	0.125786	0.258355	1	11012	tags=39%, list=19%, signal=48%
GO_REGULATION_OF_ERBB_SIGNALING_PATHWAY	GO_REGULATION_OF_ERBB_SIGNALING_PATHWAY		89	0.347985	1.36745	0.0965092	0.258356	1	8637	tags=31%, list=15%, signal=37%
GO_AMEBOIDAL_TYPE_CELL_MIGRATION	GO_AMEBOIDAL_TYPE_CELL_MIGRATION		427	0.329052	1.36711	0.113169	0.258368	1	12744	tags=40%, list=23%, signal=51%
GO_RIBOSOME_BIOGENESIS	GO_RIBOSOME_BIOGENESIS		285	0.448908	1.36423	0.191919	0.258384	1	10136	tags=41%, list=18%, signal=49%
GO_PROTEIN_CONTAINING_COMPLEX_LOCALIZATION	GO_PROTEIN_CONTAINING_COMPLEX_LOCALIZATION		280	0.354671	1.36814	0.139721	0.258396	1	7951	tags=29%, list=14%, signal=34%
GO_POSITIVE_REGULATION_OF_INTRINSIC_APOPTOTIC_SIGNALING_PATHWAY	GO_POSITIVE_REGULATION_OF_INTRINSIC_APOPTOTIC_SIGNALING_PATHWAY		54	0.379567	1.37222	0.0890269	0.258413	1	8668	tags=31%, list=15%, signal=37%
GO_NEGATIVE_REGULATION_OF_CELL_MORPHOGENESIS_INVOLVED_IN_DIFFERENTIATION	GO_NEGATIVE_REGULATION_OF_CELL_MORPHOGENESIS_INVOLVED_IN_DIFFERENTIATION		96	0.346157	1.36371	0.116327	0.258441	1	7448	tags=27%, list=13%, signal=31%
GO_INTRINSIC_APOPTOTIC_SIGNALING_PATHWAY_IN_RESPONSE_TO_DNA_DAMAGE_BY_P53_CLASS_MEDIATOR	GO_INTRINSIC_APOPTOTIC_SIGNALING_PATHWAY_IN_RESPONSE_TO_DNA_DAMAGE_BY_P53_CLASS_MEDIATOR		43	0.380838	1.3719	0.115686	0.258449	1	7345	tags=33%, list=13%, signal=37%
GO_CYTOSOLIC_CALCIUM_ION_TRANSPORT	GO_CYTOSOLIC_CALCIUM_ION_TRANSPORT		166	0.337014	1.36555	0.111776	0.258451	1	12185	tags=39%, list=22%, signal=50%
GO_POSITIVE_REGULATION_OF_RELEASE_OF_SEQUESTERED_CALCIUM_ION_INTO_CYTOSOL	GO_POSITIVE_REGULATION_OF_RELEASE_OF_SEQUESTERED_CALCIUM_ION_INTO_CYTOSOL		40	0.399155	1.36779	0.116732	0.258468	1	12403	tags=50%, list=22%, signal=64%
GO_ACUTE_INFLAMMATORY_RESPONSE_TO_ANTIGENIC_STIMULUS	GO_ACUTE_INFLAMMATORY_RESPONSE_TO_ANTIGENIC_STIMULUS		21	0.476634	1.36793	0.137577	0.258472	1	16240	tags=71%, list=29%, signal=100%
GO_REGULATION_OF_NEUTROPHIL_MIGRATION	GO_REGULATION_OF_NEUTROPHIL_MIGRATION		32	0.484524	1.36668	0.141328	0.258555	1	13071	tags=59%, list=23%, signal=77%
GO_POSITIVE_REGULATION_OF_CELL_MORPHOGENESIS_INVOLVED_IN_DIFFERENTIATION	GO_POSITIVE_REGULATION_OF_CELL_MORPHOGENESIS_INVOLVED_IN_DIFFERENTIATION		148	0.339395	1.37191	0.10099	0.258613	1	10974	tags=35%, list=19%, signal=43%
KEGG_ARRHYTHMOGENIC_RIGHT_VENTRICULAR_CARDIOMYOPATHY_ARVC	KEGG_ARRHYTHMOGENIC_RIGHT_VENTRICULAR_CARDIOMYOPATHY_ARVC		74	0.387904	1.36556	0.123711	0.258621	1	8801	tags=35%, list=16%, signal=42%
GO_REGULATION_OF_PHOSPHOPROTEIN_PHOSPHATASE_ACTIVITY	GO_REGULATION_OF_PHOSPHOPROTEIN_PHOSPHATASE_ACTIVITY		114	0.330362	1.36625	0.0870445	0.258704	1	13194	tags=43%, list=23%, signal=56%
GO_CELLULAR_COMPONENT_ASSEMBLY_INVOLVED_IN_MORPHOGENESIS	GO_CELLULAR_COMPONENT_ASSEMBLY_INVOLVED_IN_MORPHOGENESIS		107	0.373687	1.3656	0.127835	0.258748	1	12775	tags=37%, list=23%, signal=48%
GO_RESPONSE_TO_TYPE_I_INTERFERON	GO_RESPONSE_TO_TYPE_I_INTERFERON		87	0.408573	1.36637	0.164271	0.258752	1	7898	tags=33%, list=14%, signal=39%
GO_REGULATION_OF_SODIUM_ION_TRANSMEMBRANE_TRANSPORT	GO_REGULATION_OF_SODIUM_ION_TRANSMEMBRANE_TRANSPORT		62	0.373577	1.36298	0.106	0.258785	1	11968	tags=39%, list=21%, signal=49%
GO_ENDOCRINE_PROCESS	GO_ENDOCRINE_PROCESS		82	0.388869	1.36598	0.113169	0.25884	1	15328	tags=54%, list=27%, signal=74%
GO_SNRNA_TRANSCRIPTION	GO_SNRNA_TRANSCRIPTION		72	0.419551	1.36568	0.137405	0.258844	1	4178	tags=26%, list=7%, signal=28%
GO_FOLIC_ACID_METABOLIC_PROCESS	GO_FOLIC_ACID_METABOLIC_PROCESS		20	0.457177	1.36318	0.128099	0.258922	1	11979	tags=55%, list=21%, signal=70%
GO_CELLULAR_RESPONSE_TO_OSMOTIC_STRESS	GO_CELLULAR_RESPONSE_TO_OSMOTIC_STRESS		35	0.402435	1.36299	0.122699	0.258956	1	8991	tags=46%, list=16%, signal=54%
GO_REGULATION_OF_MUSCLE_ORGAN_DEVELOPMENT	GO_REGULATION_OF_MUSCLE_ORGAN_DEVELOPMENT		147	0.344627	1.36265	0.104384	0.258986	1	9718	tags=33%, list=17%, signal=40%
GO_EXOCYTIC_PROCESS	GO_EXOCYTIC_PROCESS		80	0.363922	1.36569	0.0974155	0.259011	1	7507	tags=30%, list=13%, signal=35%
GO_REGULATION_OF_CALCINEURIN_MEDIATED_SIGNALING	GO_REGULATION_OF_CALCINEURIN_MEDIATED_SIGNALING		35	0.398113	1.36219	0.107287	0.259182	1	10942	tags=34%, list=19%, signal=42%
GO_RESPONSE_TO_STEROID_HORMONE	GO_RESPONSE_TO_STEROID_HORMONE		385	0.306614	1.36223	0.0618557	0.259306	1	11213	tags=35%, list=20%, signal=43%
GO_KERATINIZATION	GO_KERATINIZATION		137	0.457845	1.36166	0.139165	0.259487	1	12863	tags=49%, list=23%, signal=63%
GO_PYRIMIDINE_NUCLEOSIDE_BIOSYNTHETIC_PROCESS	GO_PYRIMIDINE_NUCLEOSIDE_BIOSYNTHETIC_PROCESS		15	0.501419	1.36116	0.147239	0.259557	1	7427	tags=47%, list=13%, signal=54%
GO_EMBRYONIC_FORELIMB_MORPHOGENESIS	GO_EMBRYONIC_FORELIMB_MORPHOGENESIS		33	0.412462	1.36146	0.104167	0.259562	1	13953	tags=52%, list=25%, signal=68%
GO_NEGATIVE_REGULATION_OF_RESPONSE_TO_EXTERNAL_STIMULUS	GO_NEGATIVE_REGULATION_OF_RESPONSE_TO_EXTERNAL_STIMULUS		335	0.3219	1.36128	0.090535	0.259569	1	11977	tags=36%, list=21%, signal=45%
GO_REGULATION_OF_HEART_RATE_BY_CARDIAC_CONDUCTION	GO_REGULATION_OF_HEART_RATE_BY_CARDIAC_CONDUCTION		38	0.408268	1.36174	0.0998043	0.259594	1	8557	tags=34%, list=15%, signal=40%
GO_POSITIVE_REGULATION_OF_CELL_PROJECTION_ORGANIZATION	GO_POSITIVE_REGULATION_OF_CELL_PROJECTION_ORGANIZATION		371	0.316358	1.35948	0.0950413	0.25985	1	9738	tags=30%, list=17%, signal=36%
GO_REGULATION_OF_LYMPHOCYTE_MEDIATED_IMMUNITY	GO_REGULATION_OF_LYMPHOCYTE_MEDIATED_IMMUNITY		143	0.378995	1.35956	0.144578	0.259931	1	12391	tags=41%, list=22%, signal=52%
GO_POSITIVE_REGULATION_OF_RESPONSE_TO_EXTERNAL_STIMULUS	GO_POSITIVE_REGULATION_OF_RESPONSE_TO_EXTERNAL_STIMULUS		303	0.357061	1.35927	0.13963	0.25996	1	14533	tags=47%, list=26%, signal=63%
GO_NEGATIVE_REGULATION_OF_INNATE_IMMUNE_RESPONSE	GO_NEGATIVE_REGULATION_OF_INNATE_IMMUNE_RESPONSE		49	0.435499	1.35977	0.15735	0.26002	1	7898	tags=33%, list=14%, signal=38%
GO_REGULATION_OF_GLIOGENESIS	GO_REGULATION_OF_GLIOGENESIS		118	0.343214	1.35962	0.0945674	0.260031	1	9987	tags=31%, list=18%, signal=38%
GO_NEGATIVE_REGULATION_OF_SIGNAL_TRANSDUCTION_BY_P53_CLASS_MEDIATOR	GO_NEGATIVE_REGULATION_OF_SIGNAL_TRANSDUCTION_BY_P53_CLASS_MEDIATOR		31	0.394117	1.35906	0.0984683	0.260038	1	4694	tags=29%, list=8%, signal=32%
GO_NEGATIVE_REGULATION_OF_GROWTH	GO_NEGATIVE_REGULATION_OF_GROWTH		260	0.328076	1.35978	0.0878661	0.260181	1	12744	tags=39%, list=23%, signal=50%
GO_REGULATION_OF_CELL_SIZE	GO_REGULATION_OF_CELL_SIZE		173	0.341767	1.35848	0.11336	0.260196	1	11543	tags=40%, list=20%, signal=50%
GO_TRANSITION_METAL_ION_HOMEOSTASIS	GO_TRANSITION_METAL_ION_HOMEOSTASIS		137	0.340323	1.35862	0.0705645	0.260214	1	9908	tags=35%, list=18%, signal=42%
GO_RUFFLE_ASSEMBLY	GO_RUFFLE_ASSEMBLY		42	0.387267	1.35815	0.113821	0.260269	1	5018	tags=26%, list=9%, signal=29%
GO_POSITIVE_REGULATION_OF_CHEMOTAXIS	GO_POSITIVE_REGULATION_OF_CHEMOTAXIS		131	0.3886	1.35824	0.163599	0.260341	1	13071	tags=46%, list=23%, signal=59%
GO_CELLULAR_DETOXIFICATION	GO_CELLULAR_DETOXIFICATION		109	0.382696	1.35994	0.12	0.260347	1	12001	tags=43%, list=21%, signal=55%
GO_MYELOID_LEUKOCYTE_DIFFERENTIATION	GO_MYELOID_LEUKOCYTE_DIFFERENTIATION		200	0.344986	1.35792	0.123984	0.260356	1	12527	tags=42%, list=22%, signal=53%
GO_CHEMOKINE_PRODUCTION	GO_CHEMOKINE_PRODUCTION		83	0.390126	1.35979	0.126531	0.260361	1	12336	tags=45%, list=22%, signal=57%
GO_CELLULAR_PROTEIN_CONTAINING_COMPLEX_LOCALIZATION	GO_CELLULAR_PROTEIN_CONTAINING_COMPLEX_LOCALIZATION		24	0.440153	1.35864	0.140281	0.260369	1	3782	tags=25%, list=7%, signal=27%
GO_RESPONSE_TO_INTERLEUKIN_4	GO_RESPONSE_TO_INTERLEUKIN_4		35	0.418001	1.35752	0.118644	0.260489	1	10835	tags=37%, list=19%, signal=46%
GO_CALCIUM_ION_TRANSMEMBRANE_IMPORT_INTO_CYTOSOL	GO_CALCIUM_ION_TRANSMEMBRANE_IMPORT_INTO_CYTOSOL		136	0.3505	1.35997	0.128773	0.2605	1	12403	tags=40%, list=22%, signal=51%
GO_POSITIVE_REGULATION_OF_CALCIUM_ION_TRANSPORT_INTO_CYTOSOL	GO_POSITIVE_REGULATION_OF_CALCIUM_ION_TRANSPORT_INTO_CYTOSOL		54	0.385891	1.3601	0.134	0.260517	1	12403	tags=48%, list=22%, signal=62%
GO_PHAGOSOME_ACIDIFICATION	GO_PHAGOSOME_ACIDIFICATION		28	0.456025	1.35761	0.152893	0.260555	1	6164	tags=32%, list=11%, signal=36%
GO_FAT_CELL_DIFFERENTIATION	GO_FAT_CELL_DIFFERENTIATION		215	0.32475	1.36014	0.0855397	0.260634	1	14044	tags=41%, list=25%, signal=55%
GO_DIVALENT_INORGANIC_CATION_TRANSPORT	GO_DIVALENT_INORGANIC_CATION_TRANSPORT		469	0.306196	1.35725	0.0857143	0.260645	1	12066	tags=35%, list=21%, signal=45%
GO_PLATELET_DEGRANULATION	GO_PLATELET_DEGRANULATION		128	0.378436	1.35691	0.130901	0.260898	1	10439	tags=36%, list=18%, signal=44%
GO_CELLULAR_DEFENSE_RESPONSE	GO_CELLULAR_DEFENSE_RESPONSE		52	0.461553	1.3566	0.157233	0.261094	1	10653	tags=48%, list=19%, signal=59%
GO_TOLL_LIKE_RECEPTOR_SIGNALING_PATHWAY	GO_TOLL_LIKE_RECEPTOR_SIGNALING_PATHWAY		141	0.357666	1.35607	0.128773	0.261542	1	11964	tags=42%, list=21%, signal=53%
GO_NEGATIVE_REGULATION_OF_NEURON_PROJECTION_DEVELOPMENT	GO_NEGATIVE_REGULATION_OF_NEURON_PROJECTION_DEVELOPMENT		151	0.332826	1.35576	0.104255	0.261713	1	7643	tags=28%, list=14%, signal=32%
GO_BLASTOCYST_FORMATION	GO_BLASTOCYST_FORMATION		38	0.398097	1.35503	0.121704	0.261954	1	12920	tags=53%, list=23%, signal=68%
GO_NEGATIVE_REGULATION_OF_PEPTIDYL_SERINE_PHOSPHORYLATION	GO_NEGATIVE_REGULATION_OF_PEPTIDYL_SERINE_PHOSPHORYLATION		28	0.397381	1.35512	0.11753	0.262027	1	5018	tags=21%, list=9%, signal=24%
GO_RIBONUCLEOSIDE_MONOPHOSPHATE_BIOSYNTHETIC_PROCESS	GO_RIBONUCLEOSIDE_MONOPHOSPHATE_BIOSYNTHETIC_PROCESS		33	0.471643	1.35524	0.15121	0.262034	1	7427	tags=39%, list=13%, signal=45%
GO_REGULATION_OF_MUSCLE_SYSTEM_PROCESS	GO_REGULATION_OF_MUSCLE_SYSTEM_PROCESS		243	0.318347	1.35475	0.0926316	0.262134	1	7432	tags=26%, list=13%, signal=30%
GO_RECEPTOR_INTERNALIZATION	GO_RECEPTOR_INTERNALIZATION		109	0.352968	1.35531	0.107143	0.262135	1	12103	tags=37%, list=21%, signal=47%
KEGG_PROSTATE_CANCER	KEGG_PROSTATE_CANCER		88	0.361172	1.35409	0.104839	0.262787	1	9661	tags=36%, list=17%, signal=44%
GO_CELLULAR_RESPONSE_TO_STARVATION	GO_CELLULAR_RESPONSE_TO_STARVATION		150	0.324296	1.35359	0.0893971	0.262917	1	11306	tags=38%, list=20%, signal=47%
GO_PROTEIN_HETEROOLIGOMERIZATION	GO_PROTEIN_HETEROOLIGOMERIZATION		130	0.335907	1.35362	0.0967078	0.263047	1	13459	tags=42%, list=24%, signal=54%
GO_DENDRITIC_CELL_DIFFERENTIATION	GO_DENDRITIC_CELL_DIFFERENTIATION		40	0.457016	1.35366	0.165254	0.26319	1	14923	tags=60%, list=26%, signal=81%
GO_CARTILAGE_DEVELOPMENT	GO_CARTILAGE_DEVELOPMENT		205	0.345871	1.35307	0.119497	0.263351	1	12222	tags=43%, list=22%, signal=55%
GO_POSITIVE_REGULATION_OF_EXCITATORY_POSTSYNAPTIC_POTENTIAL	GO_POSITIVE_REGULATION_OF_EXCITATORY_POSTSYNAPTIC_POTENTIAL		27	0.423817	1.35216	0.133758	0.263558	1	6781	tags=33%, list=12%, signal=38%
GO_RECEPTOR_LOCALIZATION_TO_SYNAPSE	GO_RECEPTOR_LOCALIZATION_TO_SYNAPSE		53	0.372082	1.35218	0.100616	0.263719	1	7202	tags=30%, list=13%, signal=35%
GO_NUCLEOSIDE_PHOSPHATE_CATABOLIC_PROCESS	GO_NUCLEOSIDE_PHOSPHATE_CATABOLIC_PROCESS		70	0.353	1.3524	0.0801688	0.263812	1	8835	tags=37%, list=16%, signal=44%
GO_ENDOSOME_TO_LYSOSOME_TRANSPORT	GO_ENDOSOME_TO_LYSOSOME_TRANSPORT		57	0.364502	1.35253	0.117764	0.263818	1	9354	tags=37%, list=17%, signal=44%
GO_EPIDERMAL_CELL_DIFFERENTIATION	GO_EPIDERMAL_CELL_DIFFERENTIATION		266	0.378881	1.35032	0.114	0.263834	1	10498	tags=38%, list=19%, signal=46%
GO_POSITIVE_REGULATION_OF_TUMOR_NECROSIS_FACTOR_SECRETION	GO_POSITIVE_REGULATION_OF_TUMOR_NECROSIS_FACTOR_SECRETION		15	0.490598	1.35223	0.137143	0.26384	1	13125	tags=40%, list=23%, signal=52%
GO_NEGATIVE_REGULATION_OF_SMOOTH_MUSCLE_CELL_PROLIFERATION	GO_NEGATIVE_REGULATION_OF_SMOOTH_MUSCLE_CELL_PROLIFERATION		55	0.400176	1.35158	0.156823	0.263911	1	13908	tags=49%, list=25%, signal=65%
GO_T_CELL_CYTOKINE_PRODUCTION	GO_T_CELL_CYTOKINE_PRODUCTION		38	0.414046	1.35142	0.149901	0.263923	1	11728	tags=45%, list=21%, signal=56%
GO_LENS_DEVELOPMENT_IN_CAMERA_TYPE_EYE	GO_LENS_DEVELOPMENT_IN_CAMERA_TYPE_EYE		72	0.368846	1.35068	0.105932	0.263929	1	14160	tags=47%, list=25%, signal=63%
GO_CYTOKINETIC_PROCESS	GO_CYTOKINETIC_PROCESS		39	0.427867	1.35033	0.120553	0.264003	1	8691	tags=41%, list=15%, signal=48%
GO_CYTOPLASMIC_SEQUESTERING_OF_TRANSCRIPTION_FACTOR	GO_CYTOPLASMIC_SEQUESTERING_OF_TRANSCRIPTION_FACTOR		17	0.462911	1.35161	0.124473	0.264044	1	9111	tags=35%, list=16%, signal=42%
GO_PROTEIN_TARGETING	GO_PROTEIN_TARGETING		423	0.346828	1.35069	0.130977	0.264085	1	10316	tags=33%, list=18%, signal=40%
GO_HYPOTHALAMUS_DEVELOPMENT	GO_HYPOTHALAMUS_DEVELOPMENT		21	0.456317	1.34967	0.0869565	0.26409	1	15284	tags=67%, list=27%, signal=91%
GO_DEVELOPMENTAL_CELL_GROWTH	GO_DEVELOPMENTAL_CELL_GROWTH		222	0.330361	1.35099	0.114228	0.264091	1	7940	tags=28%, list=14%, signal=32%
GO_ENDOSOMAL_TRANSPORT	GO_ENDOSOMAL_TRANSPORT		220	0.321564	1.35112	0.0978044	0.264096	1	8812	tags=33%, list=16%, signal=39%
GO_FIBROBLAST_GROWTH_FACTOR_RECEPTOR_SIGNALING_PATHWAY	GO_FIBROBLAST_GROWTH_FACTOR_RECEPTOR_SIGNALING_PATHWAY		109	0.342146	1.3508	0.0892495	0.264116	1	9831	tags=37%, list=17%, signal=44%
GO_REGULATION_OF_T_HELPER_1_TYPE_IMMUNE_RESPONSE	GO_REGULATION_OF_T_HELPER_1_TYPE_IMMUNE_RESPONSE		27	0.501951	1.34921	0.18259	0.264122	1	9787	tags=52%, list=17%, signal=63%
GO_POSITIVE_REGULATION_OF_LYMPHOCYTE_MIGRATION	GO_POSITIVE_REGULATION_OF_LYMPHOCYTE_MIGRATION		36	0.449061	1.35038	0.163636	0.264135	1	11133	tags=44%, list=20%, signal=55%
GO_MAMMARY_GLAND_ALVEOLUS_DEVELOPMENT	GO_MAMMARY_GLAND_ALVEOLUS_DEVELOPMENT		18	0.454493	1.34932	0.106157	0.264165	1	15327	tags=50%, list=27%, signal=69%
GO_POSITIVE_REGULATION_BY_HOST_OF_VIRAL_TRANSCRIPTION	GO_POSITIVE_REGULATION_BY_HOST_OF_VIRAL_TRANSCRIPTION		17	0.500806	1.34968	0.143713	0.26426	1	6757	tags=41%, list=12%, signal=47%
GO_REGULATION_OF_DEFENSE_RESPONSE_TO_VIRUS_BY_VIRUS	GO_REGULATION_OF_DEFENSE_RESPONSE_TO_VIRUS_BY_VIRUS		29	0.460708	1.34982	0.159274	0.264276	1	3067	tags=24%, list=5%, signal=26%
GO_LINOLEIC_ACID_METABOLIC_PROCESS	GO_LINOLEIC_ACID_METABOLIC_PROCESS		17	0.474919	1.34934	0.121399	0.264328	1	5849	tags=41%, list=10%, signal=46%
GO_TOLL_LIKE_RECEPTOR_3_SIGNALING_PATHWAY	GO_TOLL_LIKE_RECEPTOR_3_SIGNALING_PATHWAY		19	0.469779	1.34854	0.146718	0.264805	1	11816	tags=53%, list=21%, signal=67%
GO_REGULATION_OF_CARDIAC_MUSCLE_TISSUE_DEVELOPMENT	GO_REGULATION_OF_CARDIAC_MUSCLE_TISSUE_DEVELOPMENT		91	0.36147	1.34815	0.120083	0.265107	1	9661	tags=32%, list=17%, signal=38%
GO_REGULATION_OF_TELOMERE_CAPPING	GO_REGULATION_OF_TELOMERE_CAPPING		26	0.441718	1.34695	0.156126	0.265147	1	8450	tags=38%, list=15%, signal=45%
GO_POSITIVE_REGULATION_OF_MONONUCLEAR_CELL_MIGRATION	GO_POSITIVE_REGULATION_OF_MONONUCLEAR_CELL_MIGRATION		23	0.505459	1.34795	0.158954	0.26515	1	13071	tags=65%, list=23%, signal=85%
GO_CELLULAR_CARBOHYDRATE_CATABOLIC_PROCESS	GO_CELLULAR_CARBOHYDRATE_CATABOLIC_PROCESS		45	0.380756	1.34698	0.125725	0.265284	1	6807	tags=33%, list=12%, signal=38%
GO_REGULATION_OF_LEUKOCYTE_APOPTOTIC_PROCESS	GO_REGULATION_OF_LEUKOCYTE_APOPTOTIC_PROCESS		86	0.375958	1.34765	0.129237	0.265373	1	12391	tags=40%, list=22%, signal=51%
GO_REGULATION_OF_TELOMERE_MAINTENANCE_VIA_TELOMERE_LENGTHENING	GO_REGULATION_OF_TELOMERE_MAINTENANCE_VIA_TELOMERE_LENGTHENING		62	0.422372	1.34698	0.170974	0.265457	1	11457	tags=42%, list=20%, signal=53%
GO_RNA_EXPORT_FROM_NUCLEUS	GO_RNA_EXPORT_FROM_NUCLEUS		136	0.436653	1.3472	0.184109	0.265552	1	7951	tags=37%, list=14%, signal=43%
GO_CLATHRIN_DEPENDENT_ENDOCYTOSIS	GO_CLATHRIN_DEPENDENT_ENDOCYTOSIS		41	0.409394	1.347	0.145914	0.265618	1	9524	tags=39%, list=17%, signal=47%
GO_COGNITION	GO_COGNITION		291	0.316077	1.34727	0.0743802	0.265649	1	14600	tags=44%, list=26%, signal=59%
GO_ENSHEATHMENT_OF_NEURONS	GO_ENSHEATHMENT_OF_NEURONS		122	0.334243	1.34397	0.0910931	0.267064	1	13861	tags=37%, list=25%, signal=49%
GO_RELEASE_OF_SEQUESTERED_CALCIUM_ION_INTO_CYTOSOL_BY_ENDOPLASMIC_RETICULUM	GO_RELEASE_OF_SEQUESTERED_CALCIUM_ION_INTO_CYTOSOL_BY_ENDOPLASMIC_RETICULUM		33	0.409512	1.344	0.131373	0.267197	1	8801	tags=27%, list=16%, signal=32%
GO_REGULATION_OF_CARDIAC_MUSCLE_CELL_ACTION_POTENTIAL	GO_REGULATION_OF_CARDIAC_MUSCLE_CELL_ACTION_POTENTIAL		30	0.394577	1.34503	0.135628	0.267201	1	5205	tags=30%, list=9%, signal=33%
GO_ALPHA_BETA_T_CELL_PROLIFERATION	GO_ALPHA_BETA_T_CELL_PROLIFERATION		31	0.467026	1.34436	0.185259	0.267326	1	7450	tags=39%, list=13%, signal=45%
GO_LYMPHOCYTE_ACTIVATION_INVOLVED_IN_IMMUNE_RESPONSE	GO_LYMPHOCYTE_ACTIVATION_INVOLVED_IN_IMMUNE_RESPONSE		172	0.355963	1.34404	0.146293	0.26734	1	8952	tags=31%, list=16%, signal=37%
GO_REGULATION_OF_CELL_GROWTH_INVOLVED_IN_CARDIAC_MUSCLE_CELL_DEVELOPMENT	GO_REGULATION_OF_CELL_GROWTH_INVOLVED_IN_CARDIAC_MUSCLE_CELL_DEVELOPMENT		21	0.434568	1.34504	0.141717	0.267372	1	16210	tags=62%, list=29%, signal=87%
GO_CELL_KILLING	GO_CELL_KILLING		152	0.363212	1.34439	0.145161	0.267461	1	12391	tags=43%, list=22%, signal=55%
GO_SYNAPSE_ASSEMBLY	GO_SYNAPSE_ASSEMBLY		176	0.34104	1.34404	0.0967742	0.267515	1	13554	tags=41%, list=24%, signal=54%
KEGG_GLYOXYLATE_AND_DICARBOXYLATE_METABOLISM	KEGG_GLYOXYLATE_AND_DICARBOXYLATE_METABOLISM		16	0.531777	1.34446	0.182004	0.267518	1	9965	tags=50%, list=18%, signal=61%
GO_ENDOPLASMIC_RETICULUM_ORGANIZATION	GO_ENDOPLASMIC_RETICULUM_ORGANIZATION		51	0.387483	1.34288	0.127202	0.26755	1	9569	tags=43%, list=17%, signal=52%
GO_CARDIAC_MUSCLE_TISSUE_DEVELOPMENT	GO_CARDIAC_MUSCLE_TISSUE_DEVELOPMENT		219	0.337074	1.34313	0.125	0.26758	1	9238	tags=27%, list=16%, signal=33%
KEGG_CYSTEINE_AND_METHIONINE_METABOLISM	KEGG_CYSTEINE_AND_METHIONINE_METABOLISM		34	0.417785	1.34454	0.143689	0.267584	1	12171	tags=50%, list=22%, signal=64%
GO_BIOMINERAL_TISSUE_DEVELOPMENT	GO_BIOMINERAL_TISSUE_DEVELOPMENT		157	0.338513	1.34298	0.0995763	0.267602	1	14279	tags=45%, list=25%, signal=59%
GO_POSITIVE_REGULATION_OF_SODIUM_ION_TRANSMEMBRANE_TRANSPORT	GO_POSITIVE_REGULATION_OF_SODIUM_ION_TRANSMEMBRANE_TRANSPORT		21	0.45004	1.34319	0.109195	0.267677	1	4411	tags=29%, list=8%, signal=31%
GO_MODULATION_OF_EXCITATORY_POSTSYNAPTIC_POTENTIAL	GO_MODULATION_OF_EXCITATORY_POSTSYNAPTIC_POTENTIAL		41	0.395871	1.34334	0.121849	0.267678	1	6781	tags=32%, list=12%, signal=36%
KEGG_DILATED_CARDIOMYOPATHY	KEGG_DILATED_CARDIOMYOPATHY		90	0.378025	1.34226	0.137787	0.268149	1	8801	tags=32%, list=16%, signal=38%
GO_NEGATIVE_REGULATION_OF_NEURON_APOPTOTIC_PROCESS	GO_NEGATIVE_REGULATION_OF_NEURON_APOPTOTIC_PROCESS		148	0.323911	1.34196	0.0981595	0.268189	1	11147	tags=36%, list=20%, signal=44%
GO_POSITIVE_REGULATION_OF_SECRETION	GO_POSITIVE_REGULATION_OF_SECRETION		408	0.304386	1.34208	0.0623742	0.268211	1	9824	tags=30%, list=17%, signal=37%
GO_POSITIVE_REGULATION_OF_DNA_TEMPLATED_TRANSCRIPTION_ELONGATION	GO_POSITIVE_REGULATION_OF_DNA_TEMPLATED_TRANSCRIPTION_ELONGATION		30	0.453465	1.34179	0.14914	0.268265	1	11942	tags=57%, list=21%, signal=72%
GO_FILOPODIUM_ASSEMBLY	GO_FILOPODIUM_ASSEMBLY		59	0.377636	1.34129	0.142857	0.268662	1	4239	tags=25%, list=7%, signal=27%
GO_CELL_ADHESION_MEDIATED_BY_INTEGRIN	GO_CELL_ADHESION_MEDIATED_BY_INTEGRIN		68	0.391441	1.34089	0.160966	0.268981	1	15594	tags=54%, list=28%, signal=75%
KEGG_COLORECTAL_CANCER	KEGG_COLORECTAL_CANCER		62	0.363728	1.34037	0.134694	0.26922	1	4037	tags=24%, list=7%, signal=26%
GO_RESPONSE_TO_MECHANICAL_STIMULUS	GO_RESPONSE_TO_MECHANICAL_STIMULUS		207	0.321185	1.34004	0.116327	0.269311	1	9250	tags=29%, list=16%, signal=35%
GO_REGULATION_OF_HETEROTYPIC_CELL_CELL_ADHESION	GO_REGULATION_OF_HETEROTYPIC_CELL_CELL_ADHESION		26	0.44683	1.34014	0.143154	0.269339	1	15146	tags=54%, list=27%, signal=74%
GO_MYELOID_LEUKOCYTE_MIGRATION	GO_MYELOID_LEUKOCYTE_MIGRATION		198	0.377711	1.34038	0.171371	0.269388	1	13151	tags=43%, list=23%, signal=56%
GO_MESENCHYMAL_TO_EPITHELIAL_TRANSITION	GO_MESENCHYMAL_TO_EPITHELIAL_TRANSITION		20	0.46761	1.33968	0.134454	0.269412	1	6062	tags=30%, list=11%, signal=34%
GO_HYALURONAN_CATABOLIC_PROCESS	GO_HYALURONAN_CATABOLIC_PROCESS		16	0.523237	1.33976	0.145791	0.269492	1	9818	tags=44%, list=17%, signal=53%
GO_RESPONSE_TO_GLUCAGON	GO_RESPONSE_TO_GLUCAGON		35	0.406586	1.33869	0.10142	0.269525	1	9728	tags=37%, list=17%, signal=45%
GO_NEGATIVE_REGULATION_OF_PHOSPHORYLATION	GO_NEGATIVE_REGULATION_OF_PHOSPHORYLATION		432	0.295173	1.33909	0.0967742	0.269546	1	9889	tags=29%, list=17%, signal=35%
GO_MUCOPOLYSACCHARIDE_METABOLIC_PROCESS	GO_MUCOPOLYSACCHARIDE_METABOLIC_PROCESS		20	0.464559	1.33871	0.15507	0.269669	1	16549	tags=65%, list=29%, signal=92%
GO_CELL_VOLUME_HOMEOSTASIS	GO_CELL_VOLUME_HOMEOSTASIS		28	0.414853	1.33828	0.140316	0.269696	1	10440	tags=54%, list=18%, signal=66%
GO_REGULATION_OF_THE_FORCE_OF_HEART_CONTRACTION	GO_REGULATION_OF_THE_FORCE_OF_HEART_CONTRACTION		28	0.455053	1.3391	0.12474	0.269713	1	8801	tags=36%, list=16%, signal=42%
GO_RESPONSE_TO_ANGIOTENSIN	GO_RESPONSE_TO_ANGIOTENSIN		26	0.437317	1.33882	0.105675	0.269715	1	11379	tags=46%, list=20%, signal=58%
GO_MUSCLE_CELL_DIFFERENTIATION	GO_MUSCLE_CELL_DIFFERENTIATION		357	0.313652	1.33839	0.114407	0.269736	1	11621	tags=33%, list=21%, signal=41%
GO_REGULATION_OF_LYMPHOCYTE_CHEMOTAXIS	GO_REGULATION_OF_LYMPHOCYTE_CHEMOTAXIS		25	0.472977	1.3381	0.158103	0.269774	1	8958	tags=44%, list=16%, signal=52%
GO_NUCLEOBASE_CONTAINING_COMPOUND_TRANSPORT	GO_NUCLEOBASE_CONTAINING_COMPOUND_TRANSPORT		237	0.374287	1.33793	0.171315	0.269793	1	9502	tags=35%, list=17%, signal=41%
GO_ACTIVATION_OF_MAPKK_ACTIVITY	GO_ACTIVATION_OF_MAPKK_ACTIVITY		54	0.373743	1.33763	0.135659	0.269837	1	9273	tags=33%, list=16%, signal=40%
GO_REGULATION_OF_RENAL_SYSTEM_PROCESS	GO_REGULATION_OF_RENAL_SYSTEM_PROCESS		33	0.465777	1.3391	0.132231	0.269879	1	11540	tags=45%, list=20%, signal=57%
GO_BRAIN_MORPHOGENESIS	GO_BRAIN_MORPHOGENESIS		34	0.407056	1.33765	0.130859	0.269973	1	14433	tags=53%, list=26%, signal=71%
GO_NEURON_PROJECTION_ARBORIZATION	GO_NEURON_PROJECTION_ARBORIZATION		18	0.453519	1.33718	0.133333	0.270021	1	10489	tags=39%, list=19%, signal=48%
GO_MUSCLE_CELL_PROLIFERATION	GO_MUSCLE_CELL_PROLIFERATION		217	0.332812	1.3373	0.128049	0.270064	1	12867	tags=41%, list=23%, signal=53%
GO_CYTOKINE_METABOLIC_PROCESS	GO_CYTOKINE_METABOLIC_PROCESS		110	0.388771	1.33661	0.146392	0.270351	1	11539	tags=41%, list=20%, signal=51%
GO_RESPONSE_TO_HEPATOCYTE_GROWTH_FACTOR	GO_RESPONSE_TO_HEPATOCYTE_GROWTH_FACTOR		19	0.45469	1.33645	0.130346	0.270389	1	12562	tags=42%, list=22%, signal=54%
GO_REGULATION_OF_RESPONSE_TO_OXIDATIVE_STRESS	GO_REGULATION_OF_RESPONSE_TO_OXIDATIVE_STRESS		82	0.332966	1.33665	0.0848485	0.27048	1	12187	tags=37%, list=22%, signal=47%
GO_NEGATIVE_REGULATION_OF_PEPTIDE_SECRETION	GO_NEGATIVE_REGULATION_OF_PEPTIDE_SECRETION		134	0.346072	1.33598	0.107143	0.270624	1	13918	tags=46%, list=25%, signal=61%
GO_CELL_CELL_JUNCTION_ORGANIZATION	GO_CELL_CELL_JUNCTION_ORGANIZATION		154	0.335923	1.33602	0.108108	0.270743	1	9973	tags=34%, list=18%, signal=41%
KEGG_LEUKOCYTE_TRANSENDOTHELIAL_MIGRATION	KEGG_LEUKOCYTE_TRANSENDOTHELIAL_MIGRATION		116	0.365877	1.33531	0.131631	0.270813	1	9393	tags=34%, list=17%, signal=40%
GO_CYTOPLASMIC_MRNA_PROCESSING_BODY_ASSEMBLY	GO_CYTOPLASMIC_MRNA_PROCESSING_BODY_ASSEMBLY		21	0.465521	1.33565	0.158759	0.270898	1	4735	tags=33%, list=8%, signal=36%
GO_KILLING_OF_CELLS_OF_OTHER_ORGANISM	GO_KILLING_OF_CELLS_OF_OTHER_ORGANISM		60	0.38845	1.33536	0.108434	0.270928	1	10984	tags=42%, list=19%, signal=52%
GO_RESPONSE_TO_ENDOPLASMIC_RETICULUM_STRESS	GO_RESPONSE_TO_ENDOPLASMIC_RETICULUM_STRESS		268	0.3233	1.3354	0.145709	0.271043	1	12334	tags=36%, list=22%, signal=46%
GO_POSITIVE_REGULATION_OF_INFLAMMATORY_RESPONSE	GO_POSITIVE_REGULATION_OF_INFLAMMATORY_RESPONSE		136	0.373907	1.3347	0.143451	0.271357	1	14946	tags=48%, list=26%, signal=65%
GO_REGULATION_OF_G_PROTEIN_COUPLED_RECEPTOR_SIGNALING_PATHWAY	GO_REGULATION_OF_G_PROTEIN_COUPLED_RECEPTOR_SIGNALING_PATHWAY		145	0.335606	1.33146	0.0989899	0.2715	1	10780	tags=36%, list=19%, signal=44%
GO_REGULATION_OF_CHEMOTAXIS	GO_REGULATION_OF_CHEMOTAXIS		206	0.346238	1.33439	0.155689	0.271567	1	13151	tags=42%, list=23%, signal=55%
GO_REGULATION_OF_MEIOTIC_NUCLEAR_DIVISION	GO_REGULATION_OF_MEIOTIC_NUCLEAR_DIVISION		30	0.431252	1.33339	0.110879	0.271574	1	8940	tags=37%, list=16%, signal=44%
GO_CARDIOCYTE_DIFFERENTIATION	GO_CARDIOCYTE_DIFFERENTIATION		153	0.336523	1.33382	0.123173	0.271578	1	9840	tags=28%, list=17%, signal=34%
GO_OSTEOCLAST_DEVELOPMENT	GO_OSTEOCLAST_DEVELOPMENT		19	0.463238	1.33323	0.168	0.2716	1	12003	tags=47%, list=21%, signal=60%
GO_PYRIMIDINE_NUCLEOSIDE_CATABOLIC_PROCESS	GO_PYRIMIDINE_NUCLEOSIDE_CATABOLIC_PROCESS		23	0.459088	1.33148	0.171779	0.271645	1	8835	tags=43%, list=16%, signal=52%
GO_PROGRAMMED_NECROTIC_CELL_DEATH	GO_PROGRAMMED_NECROTIC_CELL_DEATH		44	0.373644	1.33307	0.124514	0.271654	1	7047	tags=36%, list=12%, signal=42%
GO_RNA_SPLICING_VIA_TRANSESTERIFICATION_REACTIONS	GO_RNA_SPLICING_VIA_TRANSESTERIFICATION_REACTIONS		344	0.386105	1.33162	0.192748	0.271657	1	8570	tags=37%, list=15%, signal=44%
GO_HYDROGEN_PEROXIDE_CATABOLIC_PROCESS	GO_HYDROGEN_PEROXIDE_CATABOLIC_PROCESS		32	0.463652	1.33358	0.146586	0.271677	1	11012	tags=44%, list=19%, signal=54%
GO_NEURON_PROJECTION_EXTENSION	GO_NEURON_PROJECTION_EXTENSION		162	0.34157	1.33344	0.126033	0.271683	1	11172	tags=36%, list=20%, signal=45%
GO_PROTEIN_PEPTIDYL_PROLYL_ISOMERIZATION	GO_PROTEIN_PEPTIDYL_PROLYL_ISOMERIZATION		40	0.400039	1.33384	0.138889	0.27172	1	10215	tags=38%, list=18%, signal=46%
GO_TRANSITION_METAL_ION_TRANSPORT	GO_TRANSITION_METAL_ION_TRANSPORT		122	0.335609	1.33393	0.0892116	0.271777	1	11035	tags=37%, list=20%, signal=46%
GO_NEGATIVE_REGULATION_OF_TUMOR_NECROSIS_FACTOR_MEDIATED_SIGNALING_PATHWAY	GO_NEGATIVE_REGULATION_OF_TUMOR_NECROSIS_FACTOR_MEDIATED_SIGNALING_PATHWAY		22	0.43453	1.33166	0.107004	0.271784	1	12384	tags=55%, list=22%, signal=70%
GO_REGULATION_OF_DNA_BINDING_TRANSCRIPTION_FACTOR_ACTIVITY	GO_REGULATION_OF_DNA_BINDING_TRANSCRIPTION_FACTOR_ACTIVITY		418	0.298898	1.33281	0.100592	0.271812	1	11887	tags=36%, list=21%, signal=46%
GO_RESPONSE_TO_STEROL	GO_RESPONSE_TO_STEROL		32	0.395674	1.33402	0.117647	0.271848	1	8648	tags=38%, list=15%, signal=44%
GO_REGULATION_OF_CELL_SHAPE	GO_REGULATION_OF_CELL_SHAPE		144	0.340818	1.3326	0.147929	0.271895	1	8648	tags=31%, list=15%, signal=37%
GO_POSITIVE_REGULATION_OF_WOUND_HEALING	GO_POSITIVE_REGULATION_OF_WOUND_HEALING		56	0.401479	1.33182	0.149789	0.271941	1	11580	tags=46%, list=20%, signal=58%
GO_TISSUE_MIGRATION	GO_TISSUE_MIGRATION		326	0.324784	1.33166	0.144033	0.271956	1	13840	tags=44%, list=24%, signal=58%
GO_NEGATIVE_REGULATION_OF_EPITHELIAL_CELL_MIGRATION	GO_NEGATIVE_REGULATION_OF_EPITHELIAL_CELL_MIGRATION		91	0.343454	1.33233	0.166998	0.272015	1	13840	tags=43%, list=24%, signal=57%
GO_PLATELET_DERIVED_GROWTH_FACTOR_RECEPTOR_SIGNALING_PATHWAY	GO_PLATELET_DERIVED_GROWTH_FACTOR_RECEPTOR_SIGNALING_PATHWAY		57	0.380192	1.33189	0.148893	0.272021	1	12028	tags=37%, list=21%, signal=47%
GO_VENTRICULAR_TRABECULA_MYOCARDIUM_MORPHOGENESIS	GO_VENTRICULAR_TRABECULA_MYOCARDIUM_MORPHOGENESIS		15	0.512027	1.33206	0.163306	0.272164	1	10412	tags=33%, list=18%, signal=41%
GO_CELL_MATURATION	GO_CELL_MATURATION		171	0.308279	1.3319	0.0967078	0.272189	1	12037	tags=36%, list=21%, signal=46%
GO_PROTEIN_TRIMERIZATION	GO_PROTEIN_TRIMERIZATION		54	0.366295	1.33059	0.117391	0.272249	1	8011	tags=28%, list=14%, signal=32%
GO_POSITIVE_REGULATION_OF_DNA_BINDING_TRANSCRIPTION_FACTOR_ACTIVITY	GO_POSITIVE_REGULATION_OF_DNA_BINDING_TRANSCRIPTION_FACTOR_ACTIVITY		258	0.31054	1.3306	0.0952381	0.272396	1	13194	tags=41%, list=23%, signal=53%
GO_POSITIVE_REGULATION_OF_NEURON_APOPTOTIC_PROCESS	GO_POSITIVE_REGULATION_OF_NEURON_APOPTOTIC_PROCESS		55	0.352612	1.32921	0.10559	0.272756	1	13297	tags=45%, list=24%, signal=59%
GO_CELLULAR_RESPONSE_TO_PROSTAGLANDIN_STIMULUS	GO_CELLULAR_RESPONSE_TO_PROSTAGLANDIN_STIMULUS		22	0.425487	1.32934	0.106557	0.272778	1	9618	tags=41%, list=17%, signal=49%
GO_NEGATIVE_REGULATION_OF_CYTOKINE_PRODUCTION	GO_NEGATIVE_REGULATION_OF_CYTOKINE_PRODUCTION		267	0.337255	1.32986	0.147303	0.272833	1	12365	tags=38%, list=22%, signal=48%
GO_POSITIVE_REGULATION_OF_NIK_NF_KAPPAB_SIGNALING	GO_POSITIVE_REGULATION_OF_NIK_NF_KAPPAB_SIGNALING		75	0.347341	1.32942	0.124	0.272852	1	11728	tags=37%, list=21%, signal=47%
GO_CELLULAR_RESPONSE_TO_DEXAMETHASONE_STIMULUS	GO_CELLULAR_RESPONSE_TO_DEXAMETHASONE_STIMULUS		32	0.403536	1.32952	0.086	0.272902	1	10718	tags=47%, list=19%, signal=58%
GO_PLATELET_ACTIVATION	GO_PLATELET_ACTIVATION		153	0.365109	1.32989	0.165669	0.272956	1	10390	tags=34%, list=18%, signal=42%
GO_NEGATIVE_REGULATION_OF_CALCIUM_ION_TRANSPORT_INTO_CYTOSOL	GO_NEGATIVE_REGULATION_OF_CALCIUM_ION_TRANSPORT_INTO_CYTOSOL		17	0.486037	1.32959	0.150106	0.273005	1	12403	tags=59%, list=22%, signal=75%
GO_NEGATIVE_REGULATION_OF_CARDIOCYTE_DIFFERENTIATION	GO_NEGATIVE_REGULATION_OF_CARDIOCYTE_DIFFERENTIATION		26	0.424109	1.32805	0.136276	0.273112	1	16151	tags=62%, list=29%, signal=86%
GO_NEGATIVE_REGULATION_OF_LIPASE_ACTIVITY	GO_NEGATIVE_REGULATION_OF_LIPASE_ACTIVITY		18	0.475419	1.32814	0.138614	0.273176	1	9758	tags=50%, list=17%, signal=60%
GO_POSITIVE_REGULATION_OF_FATTY_ACID_METABOLIC_PROCESS	GO_POSITIVE_REGULATION_OF_FATTY_ACID_METABOLIC_PROCESS		17	0.464522	1.32834	0.112705	0.273262	1	12342	tags=47%, list=22%, signal=60%
GO_CELLULAR_METABOLIC_COMPOUND_SALVAGE	GO_CELLULAR_METABOLIC_COMPOUND_SALVAGE		35	0.427256	1.32861	0.146998	0.273281	1	4286	tags=34%, list=8%, signal=37%
GO_REGULATION_OF_CELL_MATRIX_ADHESION	GO_REGULATION_OF_CELL_MATRIX_ADHESION		114	0.356328	1.32775	0.143713	0.273315	1	9348	tags=31%, list=17%, signal=37%
GO_POSITIVE_REGULATION_OF_RECEPTOR_MEDIATED_ENDOCYTOSIS	GO_POSITIVE_REGULATION_OF_RECEPTOR_MEDIATED_ENDOCYTOSIS		51	0.363799	1.32815	0.109504	0.273341	1	6657	tags=31%, list=12%, signal=36%
GO_POSITIVE_REGULATION_OF_ADHERENS_JUNCTION_ORGANIZATION	GO_POSITIVE_REGULATION_OF_ADHERENS_JUNCTION_ORGANIZATION		31	0.441634	1.32836	0.152263	0.273417	1	10422	tags=39%, list=18%, signal=47%
GO_NEGATIVE_REGULATION_OF_RECEPTOR_SIGNALING_PATHWAY_VIA_STAT	GO_NEGATIVE_REGULATION_OF_RECEPTOR_SIGNALING_PATHWAY_VIA_STAT		21	0.414346	1.3274	0.120623	0.27356	1	16074	tags=48%, list=28%, signal=67%
GO_POSITIVE_REGULATION_OF_ION_TRANSPORT	GO_POSITIVE_REGULATION_OF_ION_TRANSPORT		263	0.325423	1.32655	0.105691	0.274431	1	10390	tags=35%, list=18%, signal=43%
GO_CELLULAR_RESPONSE_TO_NUTRIENT	GO_CELLULAR_RESPONSE_TO_NUTRIENT		70	0.340412	1.32554	0.110204	0.274819	1	9805	tags=36%, list=17%, signal=43%
GO_POSITIVE_REGULATION_OF_VASOCONSTRICTION	GO_POSITIVE_REGULATION_OF_VASOCONSTRICTION		30	0.416909	1.32606	0.158859	0.274858	1	10520	tags=37%, list=19%, signal=45%
GO_REGULATION_OF_T_CELL_MEDIATED_IMMUNITY	GO_REGULATION_OF_T_CELL_MEDIATED_IMMUNITY		61	0.408761	1.32588	0.195021	0.274905	1	12391	tags=48%, list=22%, signal=61%
GO_POSITIVE_REGULATION_OF_ION_TRANSMEMBRANE_TRANSPORT	GO_POSITIVE_REGULATION_OF_ION_TRANSMEMBRANE_TRANSPORT		148	0.326138	1.32559	0.0990099	0.274939	1	12059	tags=40%, list=21%, signal=51%
GO_RESPONSE_TO_LIGHT_STIMULUS	GO_RESPONSE_TO_LIGHT_STIMULUS		310	0.299177	1.32526	0.0920245	0.27499	1	12775	tags=37%, list=23%, signal=48%
GO_ANTIBIOTIC_METABOLIC_PROCESS	GO_ANTIBIOTIC_METABOLIC_PROCESS		93	0.378596	1.32566	0.115226	0.27502	1	11151	tags=43%, list=20%, signal=53%
GO_PROTEIN_KINASE_B_SIGNALING	GO_PROTEIN_KINASE_B_SIGNALING		255	0.314617	1.32508	0.131737	0.275074	1	12187	tags=37%, list=22%, signal=47%
GO_REGULATION_OF_CELL_MORPHOGENESIS_INVOLVED_IN_DIFFERENTIATION	GO_REGULATION_OF_CELL_MORPHOGENESIS_INVOLVED_IN_DIFFERENTIATION		295	0.314891	1.32478	0.114458	0.275303	1	9738	tags=30%, list=17%, signal=36%
GO_ADRENAL_GLAND_DEVELOPMENT	GO_ADRENAL_GLAND_DEVELOPMENT		25	0.42544	1.32378	0.129845	0.27533	1	15284	tags=52%, list=27%, signal=71%
GO_REGULATION_OF_CELLULAR_AMIDE_METABOLIC_PROCESS	GO_REGULATION_OF_CELLULAR_AMIDE_METABOLIC_PROCESS		435	0.300442	1.32461	0.107632	0.275331	1	7379	tags=24%, list=13%, signal=27%
GO_DEVELOPMENTAL_MATURATION	GO_DEVELOPMENTAL_MATURATION		275	0.308001	1.32401	0.0955414	0.275382	1	11553	tags=34%, list=20%, signal=43%
GO_ENDOCARDIAL_CUSHION_MORPHOGENESIS	GO_ENDOCARDIAL_CUSHION_MORPHOGENESIS		33	0.45686	1.32385	0.168724	0.275411	1	12119	tags=45%, list=21%, signal=58%
GO_IRON_ION_TRANSPORT	GO_IRON_ION_TRANSPORT		76	0.363867	1.32406	0.13278	0.275491	1	8392	tags=32%, list=15%, signal=37%
GO_POSITIVE_REGULATION_OF_TRANSFORMING_GROWTH_FACTOR_BETA_PRODUCTION	GO_POSITIVE_REGULATION_OF_TRANSFORMING_GROWTH_FACTOR_BETA_PRODUCTION		19	0.459738	1.32409	0.160164	0.275629	1	6222	tags=32%, list=11%, signal=35%
GO_REGULATION_OF_INTRINSIC_APOPTOTIC_SIGNALING_PATHWAY_BY_P53_CLASS_MEDIATOR	GO_REGULATION_OF_INTRINSIC_APOPTOTIC_SIGNALING_PATHWAY_BY_P53_CLASS_MEDIATOR		28	0.405248	1.32339	0.169734	0.275653	1	5080	tags=32%, list=9%, signal=35%
GO_REGULATION_OF_VENTRICULAR_CARDIAC_MUSCLE_CELL_ACTION_POTENTIAL	GO_REGULATION_OF_VENTRICULAR_CARDIAC_MUSCLE_CELL_ACTION_POTENTIAL		15	0.490636	1.32415	0.177686	0.275733	1	5018	tags=47%, list=9%, signal=51%
GO_PROTEIN_FOLDING_IN_ENDOPLASMIC_RETICULUM	GO_PROTEIN_FOLDING_IN_ENDOPLASMIC_RETICULUM		16	0.528144	1.3229	0.183071	0.275801	1	763	tags=19%, list=1%, signal=19%
GO_ENDOTHELIAL_CELL_MIGRATION	GO_ENDOTHELIAL_CELL_MIGRATION		239	0.331538	1.323	0.154321	0.275845	1	13840	tags=44%, list=24%, signal=58%
GO_MATURATION_OF_SSU_RRNA	GO_MATURATION_OF_SSU_RRNA		45	0.482337	1.32225	0.203187	0.275917	1	9906	tags=47%, list=18%, signal=57%
GO_ATRIAL_SEPTUM_MORPHOGENESIS	GO_ATRIAL_SEPTUM_MORPHOGENESIS		15	0.49692	1.32267	0.167689	0.275939	1	10974	tags=47%, list=19%, signal=58%
GO_POSITIVE_REGULATION_OF_SYNAPTIC_TRANSMISSION_GLUTAMATERGIC	GO_POSITIVE_REGULATION_OF_SYNAPTIC_TRANSMISSION_GLUTAMATERGIC		33	0.440107	1.32304	0.151767	0.275952	1	9378	tags=36%, list=17%, signal=44%
GO_PYRIMIDINE_NUCLEOTIDE_BIOSYNTHETIC_PROCESS	GO_PYRIMIDINE_NUCLEOTIDE_BIOSYNTHETIC_PROCESS		47	0.385361	1.32207	0.14881	0.275959	1	7427	tags=30%, list=13%, signal=34%
GO_SPLICEOSOMAL_SNRNP_ASSEMBLY	GO_SPLICEOSOMAL_SNRNP_ASSEMBLY		41	0.462669	1.32228	0.199203	0.276049	1	8833	tags=49%, list=16%, signal=58%
GO_REGULATION_OF_CIRCADIAN_RHYTHM	GO_REGULATION_OF_CIRCADIAN_RHYTHM		100	0.348029	1.32236	0.141414	0.276127	1	6946	tags=27%, list=12%, signal=31%
GO_FORELIMB_MORPHOGENESIS	GO_FORELIMB_MORPHOGENESIS		41	0.384619	1.32147	0.130435	0.276356	1	8940	tags=34%, list=16%, signal=41%
GO_MEGAKARYOCYTE_DEVELOPMENT	GO_MEGAKARYOCYTE_DEVELOPMENT		15	0.525701	1.32151	0.17357	0.276485	1	10178	tags=53%, list=18%, signal=65%
GO_OSTEOBLAST_PROLIFERATION	GO_OSTEOBLAST_PROLIFERATION		25	0.436559	1.32083	0.167702	0.277009	1	8860	tags=40%, list=16%, signal=47%
GO_REGULATION_OF_ADHERENS_JUNCTION_ORGANIZATION	GO_REGULATION_OF_ADHERENS_JUNCTION_ORGANIZATION		67	0.394836	1.32061	0.180723	0.277156	1	6222	tags=27%, list=11%, signal=30%
GO_HEART_VALVE_DEVELOPMENT	GO_HEART_VALVE_DEVELOPMENT		56	0.42209	1.32046	0.172131	0.277168	1	15077	tags=54%, list=27%, signal=73%
GO_TRANSCRIPTION_BY_RNA_POLYMERASE_I	GO_TRANSCRIPTION_BY_RNA_POLYMERASE_I		63	0.424183	1.32002	0.188976	0.277435	1	14301	tags=56%, list=25%, signal=74%
GO_ORGAN_GROWTH	GO_ORGAN_GROWTH		190	0.327561	1.32007	0.143154	0.277525	1	10098	tags=33%, list=18%, signal=40%
GO_EMBRYONIC_DIGIT_MORPHOGENESIS	GO_EMBRYONIC_DIGIT_MORPHOGENESIS		61	0.373286	1.31908	0.135903	0.278452	1	12059	tags=43%, list=21%, signal=54%
GO_CARDIAC_VENTRICLE_DEVELOPMENT	GO_CARDIAC_VENTRICLE_DEVELOPMENT		123	0.356922	1.31682	0.155462	0.278806	1	12786	tags=39%, list=23%, signal=50%
GO_IRON_ION_HOMEOSTASIS	GO_IRON_ION_HOMEOSTASIS		86	0.344922	1.31834	0.113821	0.278831	1	9908	tags=37%, list=18%, signal=45%
GO_CELL_DIFFERENTIATION_INVOLVED_IN_METANEPHROS_DEVELOPMENT	GO_CELL_DIFFERENTIATION_INVOLVED_IN_METANEPHROS_DEVELOPMENT		26	0.426112	1.31839	0.135802	0.278951	1	8293	tags=31%, list=15%, signal=36%
GO_CARDIOBLAST_DIFFERENTIATION	GO_CARDIOBLAST_DIFFERENTIATION		18	0.491353	1.31683	0.167355	0.278965	1	7432	tags=33%, list=13%, signal=38%
GO_CYCLIC_NUCLEOTIDE_MEDIATED_SIGNALING	GO_CYCLIC_NUCLEOTIDE_MEDIATED_SIGNALING		211	0.326533	1.31851	0.110887	0.278969	1	9728	tags=32%, list=17%, signal=38%
GO_NEGATIVE_REGULATION_OF_INTRACELLULAR_PROTEIN_TRANSPORT	GO_NEGATIVE_REGULATION_OF_INTRACELLULAR_PROTEIN_TRANSPORT		41	0.348334	1.31692	0.106557	0.279012	1	13452	tags=46%, list=24%, signal=61%
GO_POSITIVE_REGULATION_OF_CYCLASE_ACTIVITY	GO_POSITIVE_REGULATION_OF_CYCLASE_ACTIVITY		22	0.437971	1.31697	0.140845	0.279124	1	7075	tags=41%, list=13%, signal=47%
GO_REGULATION_OF_RESPONSE_TO_EXTRACELLULAR_STIMULUS	GO_REGULATION_OF_RESPONSE_TO_EXTRACELLULAR_STIMULUS		25	0.424157	1.31705	0.12369	0.279205	1	7029	tags=32%, list=12%, signal=37%
GO_DENDRITE_MORPHOGENESIS	GO_DENDRITE_MORPHOGENESIS		138	0.327531	1.31766	0.141129	0.279288	1	5607	tags=22%, list=10%, signal=25%
GO_CELL_AGGREGATION	GO_CELL_AGGREGATION		21	0.458552	1.3171	0.138829	0.279309	1	10527	tags=48%, list=19%, signal=58%
GO_GLUCOSAMINE_CONTAINING_COMPOUND_METABOLIC_PROCESS	GO_GLUCOSAMINE_CONTAINING_COMPOUND_METABOLIC_PROCESS		16	0.438522	1.31771	0.131417	0.279402	1	14464	tags=63%, list=26%, signal=84%
GO_NEUROTROPHIN_TRK_RECEPTOR_SIGNALING_PATHWAY	GO_NEUROTROPHIN_TRK_RECEPTOR_SIGNALING_PATHWAY		33	0.401946	1.31616	0.140039	0.279435	1	9802	tags=45%, list=17%, signal=55%
GO_CELL_MATRIX_ADHESION	GO_CELL_MATRIX_ADHESION		219	0.345329	1.31711	0.155925	0.279461	1	8045	tags=29%, list=14%, signal=33%
GO_POSITIVE_REGULATION_OF_TUMOR_NECROSIS_FACTOR_SUPERFAMILY_CYTOKINE_PRODUCTION	GO_POSITIVE_REGULATION_OF_TUMOR_NECROSIS_FACTOR_SUPERFAMILY_CYTOKINE_PRODUCTION		80	0.377148	1.31601	0.173913	0.27947	1	13194	tags=43%, list=23%, signal=55%
GO_PROTEIN_LOCALIZATION_TO_VACUOLE	GO_PROTEIN_LOCALIZATION_TO_VACUOLE		62	0.352575	1.31721	0.112016	0.27953	1	4205	tags=19%, list=7%, signal=21%
GO_POSITIVE_REGULATION_OF_MONOCYTE_CHEMOTAXIS	GO_POSITIVE_REGULATION_OF_MONOCYTE_CHEMOTAXIS		18	0.512207	1.31725	0.189349	0.279639	1	13071	tags=67%, list=23%, signal=87%
GO_POSITIVE_REGULATION_OF_TRANSMEMBRANE_TRANSPORT	GO_POSITIVE_REGULATION_OF_TRANSMEMBRANE_TRANSPORT		195	0.31539	1.31513	0.105788	0.280085	1	12059	tags=38%, list=21%, signal=49%
GO_RESPONSE_TO_RETINOIC_ACID	GO_RESPONSE_TO_RETINOIC_ACID		106	0.328362	1.31531	0.12043	0.280193	1	5019	tags=22%, list=9%, signal=24%
GO_REGULATION_OF_WATER_LOSS_VIA_SKIN	GO_REGULATION_OF_WATER_LOSS_VIA_SKIN		24	0.469645	1.31517	0.15507	0.280205	1	13818	tags=54%, list=24%, signal=72%
GO_POSITIVE_REGULATION_OF_LEUKOCYTE_CHEMOTAXIS	GO_POSITIVE_REGULATION_OF_LEUKOCYTE_CHEMOTAXIS		84	0.396856	1.31474	0.195426	0.280372	1	9794	tags=39%, list=17%, signal=47%
GO_POSITIVE_REGULATION_OF_NEURAL_PRECURSOR_CELL_PROLIFERATION	GO_POSITIVE_REGULATION_OF_NEURAL_PRECURSOR_CELL_PROLIFERATION		53	0.37081	1.31447	0.120902	0.280403	1	9410	tags=36%, list=17%, signal=43%
GO_PEPTIDYL_PROLINE_MODIFICATION	GO_PEPTIDYL_PROLINE_MODIFICATION		54	0.376048	1.31456	0.168	0.280444	1	11319	tags=43%, list=20%, signal=53%
GO_REGULATION_OF_VACUOLE_ORGANIZATION	GO_REGULATION_OF_VACUOLE_ORGANIZATION		41	0.372624	1.31395	0.137097	0.280719	1	10048	tags=41%, list=18%, signal=50%
GO_NEGATIVE_REGULATION_OF_CALCIUM_MEDIATED_SIGNALING	GO_NEGATIVE_REGULATION_OF_CALCIUM_MEDIATED_SIGNALING		30	0.410206	1.31398	0.13963	0.280863	1	15550	tags=57%, list=27%, signal=78%
GO_NEGATIVE_REGULATION_OF_INTERLEUKIN_1_SECRETION	GO_NEGATIVE_REGULATION_OF_INTERLEUKIN_1_SECRETION		15	0.497544	1.31369	0.162	0.280869	1	14528	tags=67%, list=26%, signal=90%
GO_POST_ANAL_TAIL_MORPHOGENESIS	GO_POST_ANAL_TAIL_MORPHOGENESIS		18	0.454215	1.3125	0.17437	0.281176	1	11946	tags=56%, list=21%, signal=70%
GO_PIGMENT_BIOSYNTHETIC_PROCESS	GO_PIGMENT_BIOSYNTHETIC_PROCESS		56	0.352109	1.31259	0.124498	0.281212	1	9188	tags=34%, list=16%, signal=40%
GO_CELL_CELL_JUNCTION_ASSEMBLY	GO_CELL_CELL_JUNCTION_ASSEMBLY		122	0.334547	1.31326	0.122449	0.281259	1	10957	tags=36%, list=19%, signal=45%
KEGG_ECM_RECEPTOR_INTERACTION	KEGG_ECM_RECEPTOR_INTERACTION		84	0.423102	1.31263	0.223881	0.28132	1	6871	tags=31%, list=12%, signal=35%
GO_CENTRAL_NERVOUS_SYSTEM_NEURON_DIFFERENTIATION	GO_CENTRAL_NERVOUS_SYSTEM_NEURON_DIFFERENTIATION		177	0.331373	1.31282	0.137295	0.281454	1	13551	tags=42%, list=24%, signal=56%
GO_RESPONSE_TO_BRONCHODILATOR	GO_RESPONSE_TO_BRONCHODILATOR		52	0.355775	1.31264	0.105788	0.281488	1	9549	tags=33%, list=17%, signal=39%
GO_GLUCOSE_IMPORT	GO_GLUCOSE_IMPORT		67	0.358938	1.31193	0.14053	0.281505	1	8778	tags=31%, list=16%, signal=37%
GO_REGULATION_OF_POLYSACCHARIDE_METABOLIC_PROCESS	GO_REGULATION_OF_POLYSACCHARIDE_METABOLIC_PROCESS		42	0.378995	1.31208	0.144603	0.281506	1	10439	tags=36%, list=18%, signal=44%
GO_MONOSACCHARIDE_BIOSYNTHETIC_PROCESS	GO_MONOSACCHARIDE_BIOSYNTHETIC_PROCESS		96	0.365146	1.31289	0.118012	0.281531	1	10319	tags=35%, list=18%, signal=43%
GO_RESPONSE_TO_METAL_ION	GO_RESPONSE_TO_METAL_ION		364	0.290774	1.31149	0.0578842	0.281671	1	11770	tags=35%, list=21%, signal=43%
GO_INTEGRIN_MEDIATED_SIGNALING_PATHWAY	GO_INTEGRIN_MEDIATED_SIGNALING_PATHWAY		99	0.374173	1.31163	0.177914	0.281681	1	9408	tags=37%, list=17%, signal=45%
GO_ISOPRENOID_BIOSYNTHETIC_PROCESS	GO_ISOPRENOID_BIOSYNTHETIC_PROCESS		24	0.474362	1.31035	0.175105	0.282212	1	8888	tags=38%, list=16%, signal=44%
GO_TELOMERE_MAINTENANCE_VIA_RECOMBINATION	GO_TELOMERE_MAINTENANCE_VIA_RECOMBINATION		15	0.498126	1.31091	0.165385	0.282274	1	7301	tags=33%, list=13%, signal=38%
GO_REGULATION_OF_TRANSLATION_IN_RESPONSE_TO_STRESS	GO_REGULATION_OF_TRANSLATION_IN_RESPONSE_TO_STRESS		18	0.44276	1.31078	0.164729	0.282294	1	3067	tags=28%, list=5%, signal=29%
GO_REGULATION_OF_DOUBLE_STRAND_BREAK_REPAIR_VIA_NONHOMOLOGOUS_END_JOINING	GO_REGULATION_OF_DOUBLE_STRAND_BREAK_REPAIR_VIA_NONHOMOLOGOUS_END_JOINING		22	0.453994	1.31039	0.178926	0.282317	1	5179	tags=36%, list=9%, signal=40%
GO_MEIOTIC_CHROMOSOME_SEPARATION	GO_MEIOTIC_CHROMOSOME_SEPARATION		25	0.4795	1.31062	0.193227	0.282352	1	6999	tags=36%, list=12%, signal=41%
GO_POSITIVE_REGULATION_OF_HEART_RATE	GO_POSITIVE_REGULATION_OF_HEART_RATE		24	0.425048	1.31049	0.14425	0.282358	1	6485	tags=25%, list=11%, signal=28%
GO_LEUKOCYTE_MEDIATED_CYTOTOXICITY	GO_LEUKOCYTE_MEDIATED_CYTOTOXICITY		100	0.387921	1.31003	0.195918	0.282425	1	12391	tags=47%, list=22%, signal=60%
GO_NEGATIVE_REGULATION_OF_MUSCLE_CONTRACTION	GO_NEGATIVE_REGULATION_OF_MUSCLE_CONTRACTION		26	0.400968	1.3098	0.164659	0.282531	1	13595	tags=42%, list=24%, signal=56%
GO_POSITIVE_REGULATION_OF_RESPONSE_TO_BIOTIC_STIMULUS	GO_POSITIVE_REGULATION_OF_RESPONSE_TO_BIOTIC_STIMULUS		45	0.370567	1.30952	0.128205	0.282547	1	13836	tags=53%, list=24%, signal=71%
GO_SYNAPTIC_MEMBRANE_ADHESION	GO_SYNAPTIC_MEMBRANE_ADHESION		27	0.43995	1.30965	0.168337	0.282551	1	11172	tags=52%, list=20%, signal=65%
GO_ENDOPLASMIC_RETICULUM_TUBULAR_NETWORK_ORGANIZATION	GO_ENDOPLASMIC_RETICULUM_TUBULAR_NETWORK_ORGANIZATION		16	0.488461	1.30865	0.15547	0.283518	1	9358	tags=50%, list=17%, signal=60%
GO_NEGATIVE_REGULATION_OF_NEURON_DEATH	GO_NEGATIVE_REGULATION_OF_NEURON_DEATH		204	0.305818	1.3076	0.115226	0.284671	1	11728	tags=34%, list=21%, signal=43%
GO_RIBOSOME_ASSEMBLY	GO_RIBOSOME_ASSEMBLY		63	0.47695	1.30719	0.228	0.285022	1	9365	tags=43%, list=17%, signal=51%
GO_REGULATION_OF_COLLAGEN_BIOSYNTHETIC_PROCESS	GO_REGULATION_OF_COLLAGEN_BIOSYNTHETIC_PROCESS		36	0.413379	1.307	0.144989	0.285083	1	15375	tags=53%, list=27%, signal=72%
GO_NEURON_CELLULAR_HOMEOSTASIS	GO_NEURON_CELLULAR_HOMEOSTASIS		35	0.387439	1.30625	0.114851	0.285918	1	9618	tags=40%, list=17%, signal=48%
GO_POSITIVE_REGULATION_OF_T_CELL_MEDIATED_IMMUNITY	GO_POSITIVE_REGULATION_OF_T_CELL_MEDIATED_IMMUNITY		39	0.423876	1.30596	0.191837	0.286111	1	12367	tags=49%, list=22%, signal=62%
GO_RNA_PHOSPHODIESTER_BOND_HYDROLYSIS_ENDONUCLEOLYTIC	GO_RNA_PHOSPHODIESTER_BOND_HYDROLYSIS_ENDONUCLEOLYTIC		72	0.380046	1.30574	0.18107	0.286216	1	2975	tags=18%, list=5%, signal=19%
GO_REGULATION_OF_NEURON_PROJECTION_DEVELOPMENT	GO_REGULATION_OF_NEURON_PROJECTION_DEVELOPMENT		486	0.301563	1.30538	0.136546	0.28636	1	9738	tags=29%, list=17%, signal=35%
GO_REGULATION_OF_ORGAN_GROWTH	GO_REGULATION_OF_ORGAN_GROWTH		103	0.336161	1.30539	0.118367	0.286515	1	12867	tags=40%, list=23%, signal=51%
GO_SCHWANN_CELL_DEVELOPMENT	GO_SCHWANN_CELL_DEVELOPMENT		29	0.404484	1.30502	0.152577	0.286645	1	14516	tags=45%, list=26%, signal=60%
GO_EPIDERMIS_MORPHOGENESIS	GO_EPIDERMIS_MORPHOGENESIS		29	0.407823	1.30476	0.17094	0.286809	1	14684	tags=55%, list=26%, signal=74%
GO_REGULATION_OF_GENE_SILENCING	GO_REGULATION_OF_GENE_SILENCING		149	0.384461	1.30412	0.183398	0.287432	1	15269	tags=44%, list=27%, signal=60%
GO_RETINOL_METABOLIC_PROCESS	GO_RETINOL_METABOLIC_PROCESS		34	0.427425	1.30395	0.160569	0.287472	1	8645	tags=35%, list=15%, signal=42%
GO_CRANIAL_SKELETAL_SYSTEM_DEVELOPMENT	GO_CRANIAL_SKELETAL_SYSTEM_DEVELOPMENT		67	0.371503	1.30318	0.160338	0.288127	1	14422	tags=51%, list=26%, signal=68%
GO_NEGATIVE_REGULATION_OF_DNA_METABOLIC_PROCESS	GO_NEGATIVE_REGULATION_OF_DNA_METABOLIC_PROCESS		102	0.369432	1.30286	0.168582	0.288189	1	11593	tags=36%, list=21%, signal=46%
GO_REGULATION_OF_T_CELL_APOPTOTIC_PROCESS	GO_REGULATION_OF_T_CELL_APOPTOTIC_PROCESS		36	0.410284	1.30319	0.151064	0.288291	1	12896	tags=50%, list=23%, signal=65%
GO_REGULATION_OF_DENDRITE_DEVELOPMENT	GO_REGULATION_OF_DENDRITE_DEVELOPMENT		141	0.321136	1.30288	0.145161	0.288332	1	9661	tags=31%, list=17%, signal=38%
GO_REGULATION_OF_VASOCONSTRICTION	GO_REGULATION_OF_VASOCONSTRICTION		55	0.389862	1.30254	0.176101	0.288434	1	16983	tags=53%, list=30%, signal=75%
GO_RAC_PROTEIN_SIGNAL_TRANSDUCTION	GO_RAC_PROTEIN_SIGNAL_TRANSDUCTION		33	0.389453	1.30186	0.140952	0.288914	1	11389	tags=42%, list=20%, signal=53%
GO_MITOCHONDRIAL_DEPOLARIZATION	GO_MITOCHONDRIAL_DEPOLARIZATION		23	0.405098	1.30194	0.132911	0.289001	1	14516	tags=48%, list=26%, signal=64%
GO_REGULATION_OF_RUFFLE_ASSEMBLY	GO_REGULATION_OF_RUFFLE_ASSEMBLY		29	0.379722	1.29754	0.161905	0.289167	1	5018	tags=24%, list=9%, signal=26%
GO_NEGATIVE_REGULATION_OF_RESPONSE_TO_BIOTIC_STIMULUS	GO_NEGATIVE_REGULATION_OF_RESPONSE_TO_BIOTIC_STIMULUS		43	0.366287	1.29741	0.127572	0.289174	1	11946	tags=42%, list=21%, signal=53%
GO_HEPARAN_SULFATE_PROTEOGLYCAN_METABOLIC_PROCESS	GO_HEPARAN_SULFATE_PROTEOGLYCAN_METABOLIC_PROCESS		36	0.395124	1.29974	0.172345	0.289211	1	10192	tags=47%, list=18%, signal=58%
GO_VENTRICULAR_SYSTEM_DEVELOPMENT	GO_VENTRICULAR_SYSTEM_DEVELOPMENT		27	0.41313	1.30056	0.151697	0.289223	1	14051	tags=41%, list=25%, signal=54%
GO_CELL_COMMUNICATION_BY_ELECTRICAL_COUPLING	GO_CELL_COMMUNICATION_BY_ELECTRICAL_COUPLING		29	0.425136	1.29943	0.157143	0.289259	1	5607	tags=24%, list=10%, signal=27%
GO_CRANIOFACIAL_SUTURE_MORPHOGENESIS	GO_CRANIOFACIAL_SUTURE_MORPHOGENESIS		18	0.505498	1.29757	0.178261	0.289299	1	13678	tags=61%, list=24%, signal=81%
GO_RIBOSOMAL_LARGE_SUBUNIT_BIOGENESIS	GO_RIBOSOMAL_LARGE_SUBUNIT_BIOGENESIS		70	0.49303	1.30132	0.237425	0.289306	1	12361	tags=51%, list=22%, signal=66%
KEGG_SYSTEMIC_LUPUS_ERYTHEMATOSUS	KEGG_SYSTEMIC_LUPUS_ERYTHEMATOSUS		122	0.422758	1.30025	0.210953	0.289311	1	14761	tags=49%, list=26%, signal=66%
GO_TEMPERATURE_HOMEOSTASIS	GO_TEMPERATURE_HOMEOSTASIS		173	0.307666	1.30142	0.12605	0.289325	1	11746	tags=36%, list=21%, signal=46%
GO_NEUROBLAST_PROLIFERATION	GO_NEUROBLAST_PROLIFERATION		58	0.367075	1.29766	0.141372	0.289359	1	4153	tags=22%, list=7%, signal=24%
GO_MICROTUBULE_ORGANIZING_CENTER_LOCALIZATION	GO_MICROTUBULE_ORGANIZING_CENTER_LOCALIZATION		28	0.421285	1.29975	0.185629	0.289371	1	4153	tags=25%, list=7%, signal=27%
GO_REGULATION_OF_NUCLEAR_CELL_CYCLE_DNA_REPLICATION	GO_REGULATION_OF_NUCLEAR_CELL_CYCLE_DNA_REPLICATION		16	0.482388	1.30058	0.193359	0.289376	1	9238	tags=44%, list=16%, signal=52%
GO_NEGATIVE_REGULATION_OF_DEFENSE_RESPONSE	GO_NEGATIVE_REGULATION_OF_DEFENSE_RESPONSE		205	0.323575	1.3007	0.144033	0.289393	1	12003	tags=37%, list=21%, signal=46%
GO_T_CELL_MEDIATED_IMMUNITY	GO_T_CELL_MEDIATED_IMMUNITY		97	0.369246	1.3003	0.201271	0.289411	1	12391	tags=46%, list=22%, signal=59%
GO_HOMOPHILIC_CELL_ADHESION_VIA_PLASMA_MEMBRANE_ADHESION_MOLECULES	GO_HOMOPHILIC_CELL_ADHESION_VIA_PLASMA_MEMBRANE_ADHESION_MOLECULES		168	0.346841	1.29944	0.159681	0.289416	1	13588	tags=42%, list=24%, signal=55%
KEGG_RIBOFLAVIN_METABOLISM	KEGG_RIBOFLAVIN_METABOLISM		16	0.440487	1.29999	0.161959	0.289464	1	3584	tags=31%, list=6%, signal=33%
GO_LEUKOTRIENE_METABOLIC_PROCESS	GO_LEUKOTRIENE_METABOLIC_PROCESS		15	0.4873	1.29652	0.164241	0.289487	1	5519	tags=33%, list=10%, signal=37%
GO_ANDROGEN_RECEPTOR_SIGNALING_PATHWAY	GO_ANDROGEN_RECEPTOR_SIGNALING_PATHWAY		57	0.362404	1.29981	0.13	0.289491	1	8602	tags=35%, list=15%, signal=41%
GO_REGULATION_OF_CELLULAR_RESPONSE_TO_GROWTH_FACTOR_STIMULUS	GO_REGULATION_OF_CELLULAR_RESPONSE_TO_GROWTH_FACTOR_STIMULUS		273	0.330431	1.29794	0.165272	0.2895	1	11236	tags=34%, list=20%, signal=42%
GO_SMOOTH_MUSCLE_CELL_MIGRATION	GO_SMOOTH_MUSCLE_CELL_MIGRATION		77	0.355466	1.29767	0.161355	0.289515	1	13439	tags=43%, list=24%, signal=56%
GO_COENZYME_BIOSYNTHETIC_PROCESS	GO_COENZYME_BIOSYNTHETIC_PROCESS		145	0.333289	1.3007	0.143689	0.28956	1	7846	tags=31%, list=14%, signal=36%
GO_PROTEIN_K63_LINKED_DEUBIQUITINATION	GO_PROTEIN_K63_LINKED_DEUBIQUITINATION		33	0.386656	1.30084	0.16047	0.289563	1	11964	tags=52%, list=21%, signal=65%
GO_REGULATION_OF_CELLULAR_RESPONSE_TO_DRUG	GO_REGULATION_OF_CELLULAR_RESPONSE_TO_DRUG		25	0.391035	1.29775	0.127202	0.289591	1	17371	tags=60%, list=31%, signal=87%
GO_LYMPHOCYTE_CHEMOTAXIS	GO_LYMPHOCYTE_CHEMOTAXIS		60	0.414627	1.29903	0.211045	0.28961	1	12615	tags=42%, list=22%, signal=54%
GO_NEGATIVE_REGULATION_OF_OXIDATIVE_STRESS_INDUCED_INTRINSIC_APOPTOTIC_SIGNALING_PATHWAY	GO_NEGATIVE_REGULATION_OF_OXIDATIVE_STRESS_INDUCED_INTRINSIC_APOPTOTIC_SIGNALING_PATHWAY		19	0.444379	1.29797	0.12474	0.289628	1	11673	tags=37%, list=21%, signal=46%
GO_REGULATION_OF_OXIDOREDUCTASE_ACTIVITY	GO_REGULATION_OF_OXIDOREDUCTASE_ACTIVITY		102	0.320899	1.29811	0.0924731	0.289647	1	12045	tags=38%, list=21%, signal=48%
GO_ASTROCYTE_DIFFERENTIATION	GO_ASTROCYTE_DIFFERENTIATION		77	0.358438	1.29653	0.153693	0.289648	1	11174	tags=38%, list=20%, signal=47%
GO_NEGATIVE_REGULATION_OF_TRANSPORTER_ACTIVITY	GO_NEGATIVE_REGULATION_OF_TRANSPORTER_ACTIVITY		81	0.335201	1.29624	0.14375	0.289665	1	12527	tags=38%, list=22%, signal=49%
GO_MEIOSIS_I_CELL_CYCLE_PROCESS	GO_MEIOSIS_I_CELL_CYCLE_PROCESS		119	0.385103	1.30086	0.194332	0.289718	1	9492	tags=35%, list=17%, signal=42%
GO_REGULATION_OF_POSTTRANSCRIPTIONAL_GENE_SILENCING	GO_REGULATION_OF_POSTTRANSCRIPTIONAL_GENE_SILENCING		111	0.390984	1.29816	0.176125	0.289732	1	15269	tags=44%, list=27%, signal=60%
GO_GLIAL_CELL_DEVELOPMENT	GO_GLIAL_CELL_DEVELOPMENT		107	0.332593	1.29657	0.161554	0.289754	1	13861	tags=44%, list=25%, signal=58%
GO_DNA_CATABOLIC_PROCESS	GO_DNA_CATABOLIC_PROCESS		38	0.390492	1.29851	0.159919	0.289769	1	7485	tags=34%, list=13%, signal=39%
GO_REGULATION_OF_NEUROTRANSMITTER_TRANSPORT	GO_REGULATION_OF_NEUROTRANSMITTER_TRANSPORT		140	0.325737	1.29837	0.116601	0.289787	1	9618	tags=31%, list=17%, signal=38%
GO_TRABECULA_MORPHOGENESIS	GO_TRABECULA_MORPHOGENESIS		48	0.396777	1.29822	0.173554	0.289826	1	12722	tags=46%, list=22%, signal=59%
GO_REGULATION_OF_SODIUM_ION_TRANSPORT	GO_REGULATION_OF_SODIUM_ION_TRANSPORT		85	0.335718	1.29678	0.14433	0.289839	1	12185	tags=38%, list=22%, signal=48%
GO_HEART_PROCESS	GO_HEART_PROCESS		284	0.312933	1.29657	0.129897	0.28992	1	9707	tags=30%, list=17%, signal=36%
GO_REGULATION_OF_LYMPHOCYTE_APOPTOTIC_PROCESS	GO_REGULATION_OF_LYMPHOCYTE_APOPTOTIC_PROCESS		56	0.367337	1.29852	0.172632	0.289929	1	13151	tags=45%, list=23%, signal=58%
GO_ANTIMICROBIAL_HUMORAL_RESPONSE	GO_ANTIMICROBIAL_HUMORAL_RESPONSE		120	0.355678	1.29858	0.100209	0.290022	1	11103	tags=35%, list=20%, signal=43%
GO_RIBOSOMAL_SMALL_SUBUNIT_BIOGENESIS	GO_RIBOSOMAL_SMALL_SUBUNIT_BIOGENESIS		65	0.46502	1.2955	0.247525	0.290134	1	9906	tags=45%, list=18%, signal=54%
GO_LATE_ENDOSOME_TO_VACUOLE_TRANSPORT	GO_LATE_ENDOSOME_TO_VACUOLE_TRANSPORT		17	0.469227	1.2956	0.174636	0.290147	1	11293	tags=53%, list=20%, signal=66%
GO_PHOSPHOLIPASE_C_ACTIVATING_G_PROTEIN_COUPLED_RECEPTOR_SIGNALING_PATHWAY	GO_PHOSPHOLIPASE_C_ACTIVATING_G_PROTEIN_COUPLED_RECEPTOR_SIGNALING_PATHWAY		99	0.361532	1.29573	0.157233	0.290164	1	10630	tags=40%, list=19%, signal=50%
GO_COLUMNAR_CUBOIDAL_EPITHELIAL_CELL_DEVELOPMENT	GO_COLUMNAR_CUBOIDAL_EPITHELIAL_CELL_DEVELOPMENT		51	0.338723	1.29493	0.11332	0.290665	1	11147	tags=39%, list=20%, signal=49%
GO_REGULATION_OF_NIK_NF_KAPPAB_SIGNALING	GO_REGULATION_OF_NIK_NF_KAPPAB_SIGNALING		106	0.326578	1.29443	0.154309	0.291112	1	10062	tags=30%, list=18%, signal=37%
GO_NUCLEOTIDE_SUGAR_METABOLIC_PROCESS	GO_NUCLEOTIDE_SUGAR_METABOLIC_PROCESS		17	0.471956	1.2943	0.19	0.291135	1	10647	tags=47%, list=19%, signal=58%
GO_NEGATIVE_REGULATION_OF_MUSCLE_CELL_DIFFERENTIATION	GO_NEGATIVE_REGULATION_OF_MUSCLE_CELL_DIFFERENTIATION		61	0.356376	1.2937	0.167331	0.291716	1	9224	tags=31%, list=16%, signal=37%
GO_RESPONSE_TO_TRANSFORMING_GROWTH_FACTOR_BETA	GO_RESPONSE_TO_TRANSFORMING_GROWTH_FACTOR_BETA		251	0.325009	1.29322	0.152305	0.291854	1	15146	tags=44%, list=27%, signal=60%
GO_REGIONALIZATION	GO_REGIONALIZATION		336	0.311447	1.29331	0.110417	0.291895	1	11188	tags=35%, list=20%, signal=44%
GO_EMBRYONIC_AXIS_SPECIFICATION	GO_EMBRYONIC_AXIS_SPECIFICATION		36	0.372694	1.29337	0.140845	0.291981	1	7675	tags=33%, list=14%, signal=39%
GO_CELLULAR_IRON_ION_HOMEOSTASIS	GO_CELLULAR_IRON_ION_HOMEOSTASIS		64	0.365789	1.29267	0.137652	0.292383	1	11770	tags=41%, list=21%, signal=51%
GO_PURINE_NUCLEOSIDE_MONOPHOSPHATE_BIOSYNTHETIC_PROCESS	GO_PURINE_NUCLEOSIDE_MONOPHOSPHATE_BIOSYNTHETIC_PROCESS		20	0.503807	1.29222	0.228346	0.292609	1	4460	tags=35%, list=8%, signal=38%
GO_STRIATUM_DEVELOPMENT	GO_STRIATUM_DEVELOPMENT		19	0.428652	1.2919	0.14786	0.292675	1	5209	tags=32%, list=9%, signal=35%
GO_TERMINATION_OF_RNA_POLYMERASE_I_TRANSCRIPTION	GO_TERMINATION_OF_RNA_POLYMERASE_I_TRANSCRIPTION		31	0.445864	1.29151	0.188976	0.292677	1	14301	tags=55%, list=25%, signal=73%
GO_KERATINOCYTE_MIGRATION	GO_KERATINOCYTE_MIGRATION		19	0.439691	1.29163	0.150579	0.292696	1	12947	tags=63%, list=23%, signal=82%
GO_REGULATION_OF_TRANSMEMBRANE_RECEPTOR_PROTEIN_SERINE_THREONINE_KINASE_SIGNALING_PATHWAY	GO_REGULATION_OF_TRANSMEMBRANE_RECEPTOR_PROTEIN_SERINE_THREONINE_KINASE_SIGNALING_PATHWAY		233	0.318645	1.29173	0.159836	0.292743	1	11236	tags=33%, list=20%, signal=41%
GO_DIENCEPHALON_DEVELOPMENT	GO_DIENCEPHALON_DEVELOPMENT		75	0.351189	1.29224	0.121901	0.292756	1	14324	tags=52%, list=25%, signal=70%
GO_MESENCHYME_DEVELOPMENT	GO_MESENCHYME_DEVELOPMENT		271	0.328856	1.29191	0.161088	0.292839	1	12887	tags=37%, list=23%, signal=48%
GO_POSITIVE_REGULATION_OF_CATABOLIC_PROCESS	GO_POSITIVE_REGULATION_OF_CATABOLIC_PROCESS		416	0.285092	1.29056	0.104294	0.293736	1	11816	tags=36%, list=21%, signal=45%
GO_REGULATION_OF_NATURAL_KILLER_CELL_MEDIATED_IMMUNITY	GO_REGULATION_OF_NATURAL_KILLER_CELL_MEDIATED_IMMUNITY		43	0.430251	1.29027	0.20396	0.293949	1	12003	tags=42%, list=21%, signal=53%
GO_MAMMARY_GLAND_DEVELOPMENT	GO_MAMMARY_GLAND_DEVELOPMENT		141	0.316499	1.28987	0.121795	0.293952	1	13678	tags=43%, list=24%, signal=56%
GO_CARDIAC_MUSCLE_CELL_DIFFERENTIATION	GO_CARDIAC_MUSCLE_CELL_DIFFERENTIATION		122	0.323644	1.28996	0.13843	0.29403	1	9661	tags=26%, list=17%, signal=32%
GO_REGULATION_OF_KETONE_BIOSYNTHETIC_PROCESS	GO_REGULATION_OF_KETONE_BIOSYNTHETIC_PROCESS		15	0.45243	1.28999	0.150101	0.294155	1	8605	tags=40%, list=15%, signal=47%
GO_INFLAMMATORY_RESPONSE_TO_ANTIGENIC_STIMULUS	GO_INFLAMMATORY_RESPONSE_TO_ANTIGENIC_STIMULUS		45	0.394314	1.28883	0.171717	0.295125	1	6264	tags=27%, list=11%, signal=30%
GO_ESTABLISHMENT_OF_MITOCHONDRION_LOCALIZATION	GO_ESTABLISHMENT_OF_MITOCHONDRION_LOCALIZATION		23	0.449558	1.28818	0.176829	0.295778	1	13477	tags=61%, list=24%, signal=80%
GO_SYNAPTIC_TRANSMISSION_DOPAMINERGIC	GO_SYNAPTIC_TRANSMISSION_DOPAMINERGIC		31	0.408631	1.28786	0.141372	0.295853	1	16288	tags=52%, list=29%, signal=72%
GO_RAS_PROTEIN_SIGNAL_TRANSDUCTION	GO_RAS_PROTEIN_SIGNAL_TRANSDUCTION		439	0.295207	1.28768	0.146881	0.295947	1	9408	tags=28%, list=17%, signal=33%
GO_CELLULAR_RESPONSE_TO_STEROID_HORMONE_STIMULUS	GO_CELLULAR_RESPONSE_TO_STEROID_HORMONE_STIMULUS		249	0.296395	1.28753	0.113281	0.295972	1	12448	tags=38%, list=22%, signal=48%
GO_REGULATION_OF_RECEPTOR_MEDIATED_ENDOCYTOSIS	GO_REGULATION_OF_RECEPTOR_MEDIATED_ENDOCYTOSIS		100	0.316003	1.28786	0.121849	0.29602	1	11621	tags=39%, list=21%, signal=49%
GO_REGULATION_OF_PROTEIN_HOMOOLIGOMERIZATION	GO_REGULATION_OF_PROTEIN_HOMOOLIGOMERIZATION		20	0.415131	1.28736	0.126233	0.296023	1	10875	tags=35%, list=19%, signal=43%
GO_RESPONSE_TO_VITAMIN_D	GO_RESPONSE_TO_VITAMIN_D		38	0.369414	1.2871	0.147903	0.296174	1	7450	tags=32%, list=13%, signal=36%
KEGG_NEUROTROPHIN_SIGNALING_PATHWAY	KEGG_NEUROTROPHIN_SIGNALING_PATHWAY		126	0.330995	1.28683	0.141684	0.29636	1	13026	tags=41%, list=23%, signal=54%
GO_MESODERMAL_CELL_DIFFERENTIATION	GO_MESODERMAL_CELL_DIFFERENTIATION		34	0.408883	1.28651	0.147122	0.296464	1	11188	tags=35%, list=20%, signal=44%
GO_NEGATIVE_REGULATION_OF_RESPONSE_TO_OXIDATIVE_STRESS	GO_NEGATIVE_REGULATION_OF_RESPONSE_TO_OXIDATIVE_STRESS		45	0.347133	1.28628	0.131048	0.296607	1	12187	tags=33%, list=22%, signal=42%
GO_REGULATION_OF_FATTY_ACID_BIOSYNTHETIC_PROCESS	GO_REGULATION_OF_FATTY_ACID_BIOSYNTHETIC_PROCESS		50	0.346744	1.28652	0.139004	0.296618	1	7502	tags=24%, list=13%, signal=28%
GO_REGULATION_OF_FILOPODIUM_ASSEMBLY	GO_REGULATION_OF_FILOPODIUM_ASSEMBLY		43	0.36928	1.28583	0.162602	0.29668	1	4239	tags=26%, list=7%, signal=28%
GO_BLOOD_VESSEL_ENDOTHELIAL_CELL_MIGRATION	GO_BLOOD_VESSEL_ENDOTHELIAL_CELL_MIGRATION		155	0.334866	1.28572	0.179959	0.296684	1	13818	tags=43%, list=24%, signal=56%
GO_TROPHECTODERMAL_CELL_DIFFERENTIATION	GO_TROPHECTODERMAL_CELL_DIFFERENTIATION		15	0.45422	1.28605	0.162835	0.296727	1	16707	tags=67%, list=30%, signal=95%
GO_NEGATIVE_REGULATION_OF_BIOMINERAL_TISSUE_DEVELOPMENT	GO_NEGATIVE_REGULATION_OF_BIOMINERAL_TISSUE_DEVELOPMENT		25	0.428776	1.28592	0.175258	0.296735	1	13176	tags=56%, list=23%, signal=73%
GO_REGULATION_OF_FLAGELLATED_SPERM_MOTILITY	GO_REGULATION_OF_FLAGELLATED_SPERM_MOTILITY		17	0.42399	1.28432	0.151452	0.297958	1	6235	tags=41%, list=11%, signal=46%
GO_STRESS_ACTIVATED_PROTEIN_KINASE_SIGNALING_CASCADE	GO_STRESS_ACTIVATED_PROTEIN_KINASE_SIGNALING_CASCADE		308	0.288775	1.28436	0.115686	0.29808	1	10135	tags=28%, list=18%, signal=33%
GO_POSITIVE_REGULATION_OF_SUPEROXIDE_ANION_GENERATION	GO_POSITIVE_REGULATION_OF_SUPEROXIDE_ANION_GENERATION		17	0.47047	1.28438	0.178862	0.298218	1	12218	tags=65%, list=22%, signal=83%
GO_NEGATIVE_REGULATION_OF_IMMUNE_EFFECTOR_PROCESS	GO_NEGATIVE_REGULATION_OF_IMMUNE_EFFECTOR_PROCESS		115	0.345778	1.2837	0.191268	0.298294	1	12391	tags=40%, list=22%, signal=51%
GO_REGULATION_OF_DEPHOSPHORYLATION	GO_REGULATION_OF_DEPHOSPHORYLATION		204	0.297878	1.28372	0.129555	0.298442	1	9695	tags=31%, list=17%, signal=37%
GO_POSITIVE_REGULATION_OF_NEUTROPHIL_MIGRATION	GO_POSITIVE_REGULATION_OF_NEUTROPHIL_MIGRATION		26	0.455818	1.28381	0.200855	0.298489	1	6485	tags=38%, list=11%, signal=43%
GO_CELLULAR_RESPONSE_TO_RETINOIC_ACID	GO_CELLULAR_RESPONSE_TO_RETINOIC_ACID		70	0.3392	1.28318	0.162047	0.298617	1	7977	tags=26%, list=14%, signal=30%
GO_THYMUS_DEVELOPMENT	GO_THYMUS_DEVELOPMENT		46	0.380522	1.28321	0.159915	0.298758	1	11251	tags=46%, list=20%, signal=57%
KEGG_AMINO_SUGAR_AND_NUCLEOTIDE_SUGAR_METABOLISM	KEGG_AMINO_SUGAR_AND_NUCLEOTIDE_SUGAR_METABOLISM		44	0.388582	1.28299	0.180467	0.298765	1	5361	tags=27%, list=9%, signal=30%
GO_CALCIUM_ION_REGULATED_EXOCYTOSIS_OF_NEUROTRANSMITTER	GO_CALCIUM_ION_REGULATED_EXOCYTOSIS_OF_NEUROTRANSMITTER		16	0.477762	1.28285	0.203522	0.298769	1	9358	tags=44%, list=17%, signal=52%
GO_NEGATIVE_REGULATION_OF_REPRODUCTIVE_PROCESS	GO_NEGATIVE_REGULATION_OF_REPRODUCTIVE_PROCESS		56	0.34586	1.28237	0.125	0.298893	1	12786	tags=41%, list=23%, signal=53%
GO_VESICLE_MEDIATED_TRANSPORT_TO_THE_PLASMA_MEMBRANE	GO_VESICLE_MEDIATED_TRANSPORT_TO_THE_PLASMA_MEMBRANE		93	0.320124	1.28262	0.127273	0.298895	1	9530	tags=38%, list=17%, signal=45%
GO_CELLULAR_RESPONSE_TO_EXOGENOUS_DSRNA	GO_CELLULAR_RESPONSE_TO_EXOGENOUS_DSRNA		17	0.46578	1.28246	0.194617	0.298931	1	13995	tags=59%, list=25%, signal=78%
GO_HOMEOSTASIS_OF_NUMBER_OF_CELLS_WITHIN_A_TISSUE	GO_HOMEOSTASIS_OF_NUMBER_OF_CELLS_WITHIN_A_TISSUE		31	0.399732	1.28142	0.173824	0.298953	1	12995	tags=52%, list=23%, signal=67%
GO_DETERMINATION_OF_ADULT_LIFESPAN	GO_DETERMINATION_OF_ADULT_LIFESPAN		17	0.468158	1.28124	0.179191	0.29903	1	3999	tags=24%, list=7%, signal=25%
GO_MRNA_TRANSPORT	GO_MRNA_TRANSPORT		148	0.398187	1.28143	0.247465	0.299112	1	9502	tags=36%, list=17%, signal=43%
GO_REGULATION_OF_MACROAUTOPHAGY	GO_REGULATION_OF_MACROAUTOPHAGY		168	0.309054	1.28167	0.162602	0.29915	1	8529	tags=29%, list=15%, signal=34%
GO_GOLGI_VESICLE_TRANSPORT	GO_GOLGI_VESICLE_TRANSPORT		364	0.300861	1.28146	0.158103	0.299219	1	9632	tags=32%, list=17%, signal=39%
GO_PURINE_NUCLEOSIDE_BIOSYNTHETIC_PROCESS	GO_PURINE_NUCLEOSIDE_BIOSYNTHETIC_PROCESS		23	0.43824	1.28199	0.209073	0.299251	1	2176	tags=22%, list=4%, signal=23%
GO_PEPTIDYL_ARGININE_METHYLATION	GO_PEPTIDYL_ARGININE_METHYLATION		15	0.475469	1.28173	0.196356	0.299255	1	8133	tags=53%, list=14%, signal=62%
GO_AUTOPHAGY_OF_MITOCHONDRION	GO_AUTOPHAGY_OF_MITOCHONDRION		75	0.340754	1.2818	0.128834	0.299324	1	11936	tags=40%, list=21%, signal=51%
GO_REGULATION_OF_METAL_ION_TRANSPORT	GO_REGULATION_OF_METAL_ION_TRANSPORT		373	0.304134	1.28082	0.146	0.299407	1	12066	tags=37%, list=21%, signal=46%
GO_DRUG_METABOLIC_PROCESS	GO_DRUG_METABOLIC_PROCESS		341	0.309242	1.28021	0.0961145	0.299506	1	9929	tags=33%, list=18%, signal=40%
GO_PROTEIN_HETEROTETRAMERIZATION	GO_PROTEIN_HETEROTETRAMERIZATION		52	0.44485	1.28008	0.208333	0.299523	1	2415	tags=19%, list=4%, signal=20%
GO_STRIATED_MUSCLE_CONTRACTION	GO_STRIATED_MUSCLE_CONTRACTION		170	0.303957	1.28056	0.10998	0.299584	1	8801	tags=28%, list=16%, signal=33%
GO_REGULATION_OF_STEROID_BIOSYNTHETIC_PROCESS	GO_REGULATION_OF_STEROID_BIOSYNTHETIC_PROCESS		94	0.339216	1.28024	0.155789	0.299644	1	9200	tags=33%, list=16%, signal=39%
GO_MITOCHONDRIAL_CALCIUM_ION_TRANSMEMBRANE_TRANSPORT	GO_MITOCHONDRIAL_CALCIUM_ION_TRANSMEMBRANE_TRANSPORT		25	0.439027	1.28034	0.213018	0.299704	1	7780	tags=40%, list=14%, signal=46%
GO_REGULATION_OF_CALCIUM_MEDIATED_SIGNALING	GO_REGULATION_OF_CALCIUM_MEDIATED_SIGNALING		97	0.344739	1.27958	0.17551	0.299981	1	15200	tags=43%, list=27%, signal=59%
GO_REGULATION_OF_MUSCLE_ADAPTATION	GO_REGULATION_OF_MUSCLE_ADAPTATION		95	0.325768	1.27868	0.14	0.300878	1	11699	tags=34%, list=21%, signal=42%
GO_POSITIVE_REGULATION_OF_FILOPODIUM_ASSEMBLY	GO_POSITIVE_REGULATION_OF_FILOPODIUM_ASSEMBLY		30	0.391235	1.27879	0.162551	0.30089	1	4239	tags=23%, list=7%, signal=25%
GO_VENTRICULAR_CARDIAC_MUSCLE_TISSUE_DEVELOPMENT	GO_VENTRICULAR_CARDIAC_MUSCLE_TISSUE_DEVELOPMENT		53	0.383561	1.27824	0.183505	0.30126	1	15164	tags=49%, list=27%, signal=67%
GO_RESPONSE_TO_COPPER_ION	GO_RESPONSE_TO_COPPER_ION		43	0.40624	1.27776	0.179487	0.301536	1	11673	tags=47%, list=21%, signal=59%
GO_REGULATION_OF_MYELOID_LEUKOCYTE_MEDIATED_IMMUNITY	GO_REGULATION_OF_MYELOID_LEUKOCYTE_MEDIATED_IMMUNITY		52	0.389252	1.27786	0.20198	0.301573	1	14671	tags=50%, list=26%, signal=67%
KEGG_PURINE_METABOLISM	KEGG_PURINE_METABOLISM		157	0.320588	1.27755	0.155102	0.301609	1	8835	tags=29%, list=16%, signal=35%
GO_RESPONSE_TO_ETHANOL	GO_RESPONSE_TO_ETHANOL		125	0.323999	1.2773	0.100418	0.301618	1	11888	tags=38%, list=21%, signal=49%
GO_REGULATION_OF_ISOTYPE_SWITCHING	GO_REGULATION_OF_ISOTYPE_SWITCHING		36	0.385554	1.27743	0.184314	0.301623	1	6880	tags=28%, list=12%, signal=32%
GO_RESPONSE_TO_PROSTAGLANDIN	GO_RESPONSE_TO_PROSTAGLANDIN		31	0.380667	1.2767	0.147368	0.301884	1	9618	tags=42%, list=17%, signal=51%
GO_PROTEOGLYCAN_METABOLIC_PROCESS	GO_PROTEOGLYCAN_METABOLIC_PROCESS		73	0.351872	1.27651	0.161736	0.301968	1	13424	tags=47%, list=24%, signal=61%
GO_RRNA_METABOLIC_PROCESS	GO_RRNA_METABOLIC_PROCESS		209	0.418679	1.27672	0.239919	0.302026	1	10136	tags=39%, list=18%, signal=48%
GO_REGULATION_OF_CYTOPLASMIC_TRANSLATION	GO_REGULATION_OF_CYTOPLASMIC_TRANSLATION		28	0.408593	1.2768	0.194231	0.302093	1	12128	tags=43%, list=21%, signal=55%
GO_TUMOR_NECROSIS_FACTOR_BIOSYNTHETIC_PROCESS	GO_TUMOR_NECROSIS_FACTOR_BIOSYNTHETIC_PROCESS		23	0.482693	1.27599	0.219409	0.302452	1	13004	tags=52%, list=23%, signal=68%
GO_NEGATIVE_REGULATION_OF_SODIUM_ION_TRANSPORT	GO_NEGATIVE_REGULATION_OF_SODIUM_ION_TRANSPORT		18	0.43064	1.27525	0.166667	0.303001	1	9549	tags=39%, list=17%, signal=47%
GO_SKELETAL_MUSCLE_CELL_DIFFERENTIATION	GO_SKELETAL_MUSCLE_CELL_DIFFERENTIATION		68	0.359	1.27531	0.166667	0.303118	1	10683	tags=34%, list=19%, signal=42%
GO_POSITIVE_REGULATION_OF_HEART_CONTRACTION	GO_POSITIVE_REGULATION_OF_HEART_CONTRACTION		36	0.379968	1.27473	0.175889	0.303512	1	6485	tags=28%, list=11%, signal=31%
GO_CARDIAC_MUSCLE_CELL_CONTRACTION	GO_CARDIAC_MUSCLE_CELL_CONTRACTION		69	0.338289	1.27423	0.144841	0.303644	1	7432	tags=30%, list=13%, signal=35%
GO_PIGMENTATION	GO_PIGMENTATION		96	0.304785	1.27427	0.120155	0.303763	1	7153	tags=24%, list=13%, signal=27%
GO_CELLULAR_RESPONSE_TO_OXYGEN_RADICAL	GO_CELLULAR_RESPONSE_TO_OXYGEN_RADICAL		26	0.410614	1.27431	0.168724	0.303873	1	11699	tags=54%, list=21%, signal=68%
GO_RETINAL_GANGLION_CELL_AXON_GUIDANCE	GO_RETINAL_GANGLION_CELL_AXON_GUIDANCE		21	0.421489	1.27374	0.152439	0.304133	1	12744	tags=43%, list=23%, signal=55%
GO_POSITIVE_REGULATION_OF_EPITHELIAL_CELL_MIGRATION	GO_POSITIVE_REGULATION_OF_EPITHELIAL_CELL_MIGRATION		158	0.335882	1.27348	0.186475	0.304153	1	12527	tags=42%, list=22%, signal=54%
GO_BRANCHING_MORPHOGENESIS_OF_AN_EPITHELIAL_TUBE	GO_BRANCHING_MORPHOGENESIS_OF_AN_EPITHELIAL_TUBE		148	0.338295	1.27357	0.169456	0.304193	1	10180	tags=34%, list=18%, signal=42%
GO_CEREBRAL_CORTEX_CELL_MIGRATION	GO_CEREBRAL_CORTEX_CELL_MIGRATION		43	0.37495	1.27249	0.188259	0.305111	1	16935	tags=58%, list=30%, signal=83%
GO_CEREBRAL_CORTEX_RADIALLY_ORIENTED_CELL_MIGRATION	GO_CEREBRAL_CORTEX_RADIALLY_ORIENTED_CELL_MIGRATION		30	0.40072	1.27237	0.159184	0.305135	1	16696	tags=57%, list=30%, signal=80%
GO_CYTOPLASMIC_PATTERN_RECOGNITION_RECEPTOR_SIGNALING_PATHWAY_IN_RESPONSE_TO_VIRUS	GO_CYTOPLASMIC_PATTERN_RECOGNITION_RECEPTOR_SIGNALING_PATHWAY_IN_RESPONSE_TO_VIRUS		27	0.402076	1.27251	0.192913	0.305256	1	7212	tags=37%, list=13%, signal=42%
GO_REGULATION_OF_LEUKOCYTE_CHEMOTAXIS	GO_REGULATION_OF_LEUKOCYTE_CHEMOTAXIS		109	0.363674	1.27133	0.219207	0.306015	1	9794	tags=36%, list=17%, signal=43%
GO_REGULATION_OF_MYOBLAST_DIFFERENTIATION	GO_REGULATION_OF_MYOBLAST_DIFFERENTIATION		53	0.382463	1.27135	0.168443	0.306153	1	4303	tags=23%, list=8%, signal=24%
GO_REGULATION_OF_KILLING_OF_CELLS_OF_OTHER_ORGANISM	GO_REGULATION_OF_KILLING_OF_CELLS_OF_OTHER_ORGANISM		15	0.450834	1.27135	0.179283	0.306311	1	10984	tags=67%, list=19%, signal=83%
GO_PURINE_CONTAINING_COMPOUND_METABOLIC_PROCESS	GO_PURINE_CONTAINING_COMPOUND_METABOLIC_PROCESS		164	0.297593	1.2708	0.145098	0.306371	1	8025	tags=28%, list=14%, signal=33%
GO_RESPONSE_TO_COLD	GO_RESPONSE_TO_COLD		49	0.344974	1.27086	0.154309	0.306467	1	4387	tags=29%, list=8%, signal=31%
GO_POSITIVE_REGULATION_OF_DENDRITIC_SPINE_DEVELOPMENT	GO_POSITIVE_REGULATION_OF_DENDRITIC_SPINE_DEVELOPMENT		40	0.381116	1.27051	0.187135	0.306587	1	13349	tags=48%, list=24%, signal=62%
GO_REGULATION_OF_TELOMERE_MAINTENANCE	GO_REGULATION_OF_TELOMERE_MAINTENANCE		80	0.388813	1.26932	0.201597	0.307814	1	9105	tags=34%, list=16%, signal=40%
GO_REGULATION_OF_MEIOTIC_CELL_CYCLE	GO_REGULATION_OF_MEIOTIC_CELL_CYCLE		47	0.376506	1.26901	0.179283	0.307879	1	8940	tags=36%, list=16%, signal=43%
KEGG_B_CELL_RECEPTOR_SIGNALING_PATHWAY	KEGG_B_CELL_RECEPTOR_SIGNALING_PATHWAY		75	0.371705	1.26913	0.206186	0.307883	1	6087	tags=25%, list=11%, signal=28%
GO_MATURATION_OF_SSU_RRNA_FROM_TRICISTRONIC_RRNA_TRANSCRIPT_SSU_RRNA_5_8S_RRNA_LSU_RRNA_	GO_MATURATION_OF_SSU_RRNA_FROM_TRICISTRONIC_RRNA_TRANSCRIPT_SSU_RRNA_5_8S_RRNA_LSU_RRNA_		35	0.486084	1.26887	0.25	0.307887	1	9906	tags=46%, list=18%, signal=55%
GO_POSITIVE_REGULATION_OF_NATURAL_KILLER_CELL_MEDIATED_IMMUNITY	GO_POSITIVE_REGULATION_OF_NATURAL_KILLER_CELL_MEDIATED_IMMUNITY		30	0.431602	1.26933	0.235409	0.307966	1	11511	tags=43%, list=20%, signal=54%
GO_POLARIZED_EPITHELIAL_CELL_DIFFERENTIATION	GO_POLARIZED_EPITHELIAL_CELL_DIFFERENTIATION		19	0.423871	1.26825	0.174004	0.308472	1	11323	tags=53%, list=20%, signal=66%
GO_NEGATIVE_REGULATION_OF_CHEMOTAXIS	GO_NEGATIVE_REGULATION_OF_CHEMOTAXIS		57	0.35136	1.26793	0.179381	0.308706	1	13151	tags=39%, list=23%, signal=50%
GO_CELL_FATE_COMMITMENT_INVOLVED_IN_FORMATION_OF_PRIMARY_GERM_LAYER	GO_CELL_FATE_COMMITMENT_INVOLVED_IN_FORMATION_OF_PRIMARY_GERM_LAYER		33	0.388779	1.26569	0.178	0.309307	1	15417	tags=55%, list=27%, signal=75%
GO_POSTSYNAPTIC_MEMBRANE_ORGANIZATION	GO_POSTSYNAPTIC_MEMBRANE_ORGANIZATION		40	0.364192	1.26575	0.153846	0.309388	1	7541	tags=28%, list=13%, signal=32%
GO_SPERMATID_NUCLEUS_DIFFERENTIATION	GO_SPERMATID_NUCLEUS_DIFFERENTIATION		21	0.446911	1.26548	0.181818	0.309393	1	7564	tags=43%, list=13%, signal=49%
GO_NEGATIVE_REGULATION_OF_BLOOD_VESSEL_ENDOTHELIAL_CELL_MIGRATION	GO_NEGATIVE_REGULATION_OF_BLOOD_VESSEL_ENDOTHELIAL_CELL_MIGRATION		58	0.357925	1.26654	0.222445	0.309398	1	12384	tags=41%, list=22%, signal=53%
GO_ASSOCIATIVE_LEARNING	GO_ASSOCIATIVE_LEARNING		77	0.338195	1.26716	0.141921	0.309421	1	12609	tags=40%, list=22%, signal=52%
GO_CHLORIDE_TRANSMEMBRANE_TRANSPORT	GO_CHLORIDE_TRANSMEMBRANE_TRANSPORT		87	0.330029	1.26691	0.130621	0.309433	1	7769	tags=30%, list=14%, signal=35%
GO_ALCOHOL_CATABOLIC_PROCESS	GO_ALCOHOL_CATABOLIC_PROCESS		53	0.339423	1.26701	0.144531	0.309471	1	13358	tags=49%, list=24%, signal=64%
GO_PROTEIN_LOCALIZATION_TO_LYSOSOME	GO_PROTEIN_LOCALIZATION_TO_LYSOSOME		39	0.371466	1.26662	0.158763	0.309477	1	4205	tags=21%, list=7%, signal=22%
GO_NEGATIVE_CHEMOTAXIS	GO_NEGATIVE_CHEMOTAXIS		42	0.390877	1.26723	0.194389	0.309491	1	12847	tags=40%, list=23%, signal=52%
GO_RNA_PHOSPHODIESTER_BOND_HYDROLYSIS	GO_RNA_PHOSPHODIESTER_BOND_HYDROLYSIS		146	0.346181	1.26526	0.189723	0.309537	1	8181	tags=26%, list=14%, signal=30%
GO_SENSORY_SYSTEM_DEVELOPMENT	GO_SENSORY_SYSTEM_DEVELOPMENT		360	0.293579	1.26576	0.139875	0.309549	1	14538	tags=44%, list=26%, signal=59%
GO_REGULATION_OF_FERTILIZATION	GO_REGULATION_OF_FERTILIZATION		26	0.395441	1.26662	0.164093	0.309635	1	9084	tags=35%, list=16%, signal=41%
GO_REGULATION_OF_CALCIUM_ION_TRANSPORT	GO_REGULATION_OF_CALCIUM_ION_TRANSPORT		237	0.315215	1.2658	0.167006	0.30966	1	12185	tags=39%, list=22%, signal=49%
GO_LIPOPOLYSACCHARIDE_MEDIATED_SIGNALING_PATHWAY	GO_LIPOPOLYSACCHARIDE_MEDIATED_SIGNALING_PATHWAY		57	0.372365	1.26583	0.203219	0.309778	1	13836	tags=49%, list=24%, signal=65%
GO_MIDBODY_ABSCISSION	GO_MIDBODY_ABSCISSION		17	0.472966	1.26604	0.200828	0.309889	1	10241	tags=47%, list=18%, signal=57%
GO_REGULATION_OF_EXTRACELLULAR_MATRIX_DISASSEMBLY	GO_REGULATION_OF_EXTRACELLULAR_MATRIX_DISASSEMBLY		17	0.440787	1.26584	0.189516	0.309935	1	12185	tags=53%, list=22%, signal=67%
GO_CARDIAC_VENTRICLE_MORPHOGENESIS	GO_CARDIAC_VENTRICLE_MORPHOGENESIS		71	0.357051	1.26475	0.180124	0.310069	1	13439	tags=42%, list=24%, signal=55%
GO_NEGATIVE_REGULATION_OF_PROTEIN_SERINE_THREONINE_KINASE_ACTIVITY	GO_NEGATIVE_REGULATION_OF_PROTEIN_SERINE_THREONINE_KINASE_ACTIVITY		132	0.305472	1.26394	0.149798	0.310925	1	8357	tags=28%, list=15%, signal=33%
KEGG_STARCH_AND_SUCROSE_METABOLISM	KEGG_STARCH_AND_SUCROSE_METABOLISM		52	0.380411	1.26355	0.168986	0.311233	1	7123	tags=27%, list=13%, signal=31%
GO_NEGATIVE_REGULATION_OF_CARDIAC_MUSCLE_TISSUE_GROWTH	GO_NEGATIVE_REGULATION_OF_CARDIAC_MUSCLE_TISSUE_GROWTH		29	0.384629	1.26331	0.175238	0.311381	1	17117	tags=55%, list=30%, signal=79%
KEGG_NON_SMALL_CELL_LUNG_CANCER	KEGG_NON_SMALL_CELL_LUNG_CANCER		54	0.353956	1.26316	0.179283	0.311429	1	8637	tags=35%, list=15%, signal=41%
GO_NEGATIVE_REGULATION_OF_MYELOID_CELL_DIFFERENTIATION	GO_NEGATIVE_REGULATION_OF_MYELOID_CELL_DIFFERENTIATION		92	0.331861	1.26301	0.147541	0.311459	1	13767	tags=46%, list=24%, signal=60%
GO_NITRIC_OXIDE_SYNTHASE_BIOSYNTHETIC_PROCESS	GO_NITRIC_OXIDE_SYNTHASE_BIOSYNTHETIC_PROCESS		17	0.45217	1.26281	0.22	0.311541	1	6485	tags=35%, list=11%, signal=40%
GO_REGULATION_OF_STRIATED_MUSCLE_CONTRACTION	GO_REGULATION_OF_STRIATED_MUSCLE_CONTRACTION		91	0.323897	1.26235	0.12	0.311831	1	7432	tags=30%, list=13%, signal=34%
KEGG_LONG_TERM_DEPRESSION	KEGG_LONG_TERM_DEPRESSION		69	0.327248	1.26248	0.129159	0.311835	1	9481	tags=33%, list=17%, signal=40%
GO_LYMPHOCYTE_MEDIATED_IMMUNITY	GO_LYMPHOCYTE_MEDIATED_IMMUNITY		257	0.343697	1.26214	0.204969	0.311931	1	7047	tags=26%, list=12%, signal=30%
GO_REGULATION_OF_SYNAPSE_ASSEMBLY	GO_REGULATION_OF_SYNAPSE_ASSEMBLY		108	0.326993	1.26128	0.149701	0.312224	1	9876	tags=33%, list=17%, signal=40%
GO_NEGATIVE_REGULATION_OF_DNA_BINDING_TRANSCRIPTION_FACTOR_ACTIVITY	GO_NEGATIVE_REGULATION_OF_DNA_BINDING_TRANSCRIPTION_FACTOR_ACTIVITY		161	0.305432	1.26132	0.139535	0.312347	1	11816	tags=37%, list=21%, signal=46%
GO_REGULATION_OF_CYTOSOLIC_CALCIUM_ION_CONCENTRATION	GO_REGULATION_OF_CYTOSOLIC_CALCIUM_ION_CONCENTRATION		351	0.313011	1.26137	0.182752	0.312442	1	12185	tags=37%, list=22%, signal=47%
GO_ASPARTATE_FAMILY_AMINO_ACID_BIOSYNTHETIC_PROCESS	GO_ASPARTATE_FAMILY_AMINO_ACID_BIOSYNTHETIC_PROCESS		22	0.435265	1.26147	0.199597	0.312487	1	11611	tags=55%, list=21%, signal=69%
GO_MOLTING_CYCLE_PROCESS	GO_MOLTING_CYCLE_PROCESS		89	0.32541	1.26154	0.186858	0.312581	1	13506	tags=45%, list=24%, signal=59%
GO_SIGNAL_TRANSDUCTION_INVOLVED_IN_REGULATION_OF_GENE_EXPRESSION	GO_SIGNAL_TRANSDUCTION_INVOLVED_IN_REGULATION_OF_GENE_EXPRESSION		20	0.413432	1.26039	0.17623	0.31291	1	12832	tags=45%, list=23%, signal=58%
GO_PROTEIN_TARGETING_TO_LYSOSOME	GO_PROTEIN_TARGETING_TO_LYSOSOME		21	0.422434	1.26059	0.197628	0.312991	1	2938	tags=19%, list=5%, signal=20%
GO_SUPEROXIDE_ANION_GENERATION	GO_SUPEROXIDE_ANION_GENERATION		33	0.413174	1.26007	0.206967	0.313036	1	14309	tags=52%, list=25%, signal=69%
GO_BONE_MINERALIZATION	GO_BONE_MINERALIZATION		111	0.332463	1.26041	0.183158	0.313065	1	13918	tags=43%, list=25%, signal=57%
GO_PYRIMIDINE_NUCLEOSIDE_TRIPHOSPHATE_BIOSYNTHETIC_PROCESS	GO_PYRIMIDINE_NUCLEOSIDE_TRIPHOSPHATE_BIOSYNTHETIC_PROCESS		19	0.470188	1.26017	0.2167	0.313075	1	9608	tags=47%, list=17%, signal=57%
GO_TRANSCRIPTION_ELONGATION_FROM_RNA_POLYMERASE_II_PROMOTER	GO_TRANSCRIPTION_ELONGATION_FROM_RNA_POLYMERASE_II_PROMOTER		84	0.373463	1.25948	0.210736	0.313283	1	13463	tags=46%, list=24%, signal=61%
GO_RESPONSE_TO_INSULIN	GO_RESPONSE_TO_INSULIN		269	0.282608	1.25906	0.134653	0.313323	1	9427	tags=29%, list=17%, signal=35%
GO_POSITIVE_REGULATION_OF_MRNA_PROCESSING	GO_POSITIVE_REGULATION_OF_MRNA_PROCESSING		31	0.421014	1.2595	0.192164	0.313422	1	8198	tags=42%, list=14%, signal=49%
GO_NEGATIVE_REGULATION_OF_EXTRINSIC_APOPTOTIC_SIGNALING_PATHWAY	GO_NEGATIVE_REGULATION_OF_EXTRINSIC_APOPTOTIC_SIGNALING_PATHWAY		104	0.321775	1.2591	0.149901	0.313438	1	12175	tags=39%, list=22%, signal=50%
GO_SYNAPSE_MATURATION	GO_SYNAPSE_MATURATION		25	0.434153	1.25922	0.189024	0.313442	1	14397	tags=48%, list=25%, signal=64%
GO_NEGATIVE_REGULATION_OF_NERVOUS_SYSTEM_DEVELOPMENT	GO_NEGATIVE_REGULATION_OF_NERVOUS_SYSTEM_DEVELOPMENT		301	0.304071	1.2595	0.167715	0.313585	1	8257	tags=25%, list=15%, signal=29%
GO_HORMONE_MEDIATED_SIGNALING_PATHWAY	GO_HORMONE_MEDIATED_SIGNALING_PATHWAY		232	0.291882	1.25802	0.155512	0.313685	1	9571	tags=30%, list=17%, signal=36%
GO_RESPONSE_TO_FOOD	GO_RESPONSE_TO_FOOD		38	0.387124	1.25818	0.132296	0.313803	1	12414	tags=47%, list=22%, signal=61%
GO_CYTOKINE_PRODUCTION_INVOLVED_IN_INFLAMMATORY_RESPONSE	GO_CYTOKINE_PRODUCTION_INVOLVED_IN_INFLAMMATORY_RESPONSE		42	0.3838	1.25844	0.200405	0.313806	1	7846	tags=36%, list=14%, signal=41%
GO_REGULATION_OF_PHOSPHATASE_ACTIVITY	GO_REGULATION_OF_PHOSPHATASE_ACTIVITY		172	0.290845	1.25828	0.156436	0.313824	1	9695	tags=31%, list=17%, signal=38%
GO_SYNAPTIC_VESICLE_CYCLE	GO_SYNAPTIC_VESICLE_CYCLE		190	0.31554	1.25804	0.181467	0.313826	1	9957	tags=32%, list=18%, signal=39%
GO_MATURATION_OF_5_8S_RRNA	GO_MATURATION_OF_5_8S_RRNA		27	0.475736	1.25848	0.245098	0.313924	1	14486	tags=63%, list=26%, signal=85%
GO_REGULATION_OF_B_CELL_MEDIATED_IMMUNITY	GO_REGULATION_OF_B_CELL_MEDIATED_IMMUNITY		53	0.363883	1.25697	0.213018	0.314897	1	7564	tags=26%, list=13%, signal=30%
GO_STEROL_BIOSYNTHETIC_PROCESS	GO_STEROL_BIOSYNTHETIC_PROCESS		81	0.365134	1.25683	0.214433	0.314912	1	9200	tags=32%, list=16%, signal=38%
GO_OVULATION	GO_OVULATION		21	0.424228	1.25661	0.166008	0.315025	1	13918	tags=62%, list=25%, signal=82%
GO_MATING_BEHAVIOR	GO_MATING_BEHAVIOR		23	0.404815	1.2563	0.157025	0.315303	1	4769	tags=26%, list=8%, signal=28%
GO_HINDLIMB_MORPHOGENESIS	GO_HINDLIMB_MORPHOGENESIS		36	0.391384	1.25555	0.193206	0.316106	1	11432	tags=39%, list=20%, signal=49%
KEGG_TGF_BETA_SIGNALING_PATHWAY	KEGG_TGF_BETA_SIGNALING_PATHWAY		85	0.332254	1.25513	0.185629	0.316349	1	14929	tags=48%, list=26%, signal=65%
GO_RETINA_HOMEOSTASIS	GO_RETINA_HOMEOSTASIS		71	0.339887	1.25517	0.172131	0.316462	1	4064	tags=23%, list=7%, signal=24%
GO_MAINTENANCE_OF_PROTEIN_LOCALIZATION_IN_ORGANELLE	GO_MAINTENANCE_OF_PROTEIN_LOCALIZATION_IN_ORGANELLE		39	0.356661	1.25459	0.162887	0.316563	1	15232	tags=56%, list=27%, signal=77%
GO_TRANSFORMING_GROWTH_FACTOR_BETA_PRODUCTION	GO_TRANSFORMING_GROWTH_FACTOR_BETA_PRODUCTION		37	0.384062	1.25466	0.2	0.316629	1	11497	tags=41%, list=20%, signal=51%
GO_HEART_GROWTH	GO_HEART_GROWTH		99	0.333571	1.25472	0.181275	0.316707	1	9661	tags=30%, list=17%, signal=36%
KEGG_T_CELL_RECEPTOR_SIGNALING_PATHWAY	KEGG_T_CELL_RECEPTOR_SIGNALING_PATHWAY		108	0.357195	1.25434	0.21501	0.316716	1	6087	tags=25%, list=11%, signal=28%
GO_FOREBRAIN_NEURON_DIFFERENTIATION	GO_FOREBRAIN_NEURON_DIFFERENTIATION		53	0.362858	1.25392	0.187764	0.316785	1	7013	tags=26%, list=12%, signal=30%
GO_NUCLEOSIDE_PHOSPHATE_METABOLIC_PROCESS	GO_NUCLEOSIDE_PHOSPHATE_METABOLIC_PROCESS		217	0.294134	1.25354	0.14664	0.316792	1	10002	tags=30%, list=18%, signal=37%
GO_CELLULAR_PROCESS_INVOLVED_IN_REPRODUCTION_IN_MULTICELLULAR_ORGANISM	GO_CELLULAR_PROCESS_INVOLVED_IN_REPRODUCTION_IN_MULTICELLULAR_ORGANISM		346	0.284979	1.25376	0.144578	0.316814	1	12835	tags=35%, list=23%, signal=45%
GO_MAINTENANCE_OF_CELL_NUMBER	GO_MAINTENANCE_OF_CELL_NUMBER		157	0.316794	1.25325	0.165984	0.316856	1	15125	tags=48%, list=27%, signal=65%
GO_GENITALIA_DEVELOPMENT	GO_GENITALIA_DEVELOPMENT		46	0.350652	1.2536	0.17623	0.316864	1	12086	tags=48%, list=21%, signal=61%
GO_POSITIVE_REGULATION_OF_EXTRINSIC_APOPTOTIC_SIGNALING_PATHWAY_VIA_DEATH_DOMAIN_RECEPTORS	GO_POSITIVE_REGULATION_OF_EXTRINSIC_APOPTOTIC_SIGNALING_PATHWAY_VIA_DEATH_DOMAIN_RECEPTORS		17	0.433313	1.25333	0.191358	0.316907	1	12416	tags=53%, list=22%, signal=68%
GO_SEQUESTERING_OF_TRIGLYCERIDE	GO_SEQUESTERING_OF_TRIGLYCERIDE		15	0.455748	1.25392	0.214286	0.316937	1	8148	tags=33%, list=14%, signal=39%
GO_POSITIVE_REGULATION_OF_ENDOTHELIAL_CELL_MIGRATION	GO_POSITIVE_REGULATION_OF_ENDOTHELIAL_CELL_MIGRATION		115	0.34235	1.25396	0.214137	0.317049	1	13818	tags=46%, list=24%, signal=61%
GO_CAMERA_TYPE_EYE_DEVELOPMENT	GO_CAMERA_TYPE_EYE_DEVELOPMENT		304	0.299489	1.25234	0.153017	0.317894	1	14427	tags=44%, list=26%, signal=59%
GO_POSITIVE_REGULATION_OF_ORGANELLE_ASSEMBLY	GO_POSITIVE_REGULATION_OF_ORGANELLE_ASSEMBLY		69	0.34062	1.25186	0.202335	0.318339	1	9589	tags=38%, list=17%, signal=45%
GO_POSITIVE_REGULATION_OF_LEUKOCYTE_MIGRATION	GO_POSITIVE_REGULATION_OF_LEUKOCYTE_MIGRATION		123	0.36186	1.25152	0.247951	0.318608	1	8958	tags=33%, list=16%, signal=39%
GO_REGULATION_OF_INTRINSIC_APOPTOTIC_SIGNALING_PATHWAY_IN_RESPONSE_TO_DNA_DAMAGE_BY_P53_CLASS_MEDIATOR	GO_REGULATION_OF_INTRINSIC_APOPTOTIC_SIGNALING_PATHWAY_IN_RESPONSE_TO_DNA_DAMAGE_BY_P53_CLASS_MEDIATOR		17	0.429566	1.25098	0.217304	0.318863	1	4694	tags=35%, list=8%, signal=38%
GO_RESPIRATORY_SYSTEM_PROCESS	GO_RESPIRATORY_SYSTEM_PROCESS		29	0.387892	1.25015	0.203463	0.318942	1	7635	tags=28%, list=14%, signal=32%
GO_NEGATIVE_REGULATION_OF_NOTCH_SIGNALING_PATHWAY	GO_NEGATIVE_REGULATION_OF_NOTCH_SIGNALING_PATHWAY		38	0.38052	1.25029	0.20404	0.318956	1	15425	tags=53%, list=27%, signal=72%
GO_MUSCLE_ORGAN_MORPHOGENESIS	GO_MUSCLE_ORGAN_MORPHOGENESIS		85	0.34211	1.25054	0.176	0.318968	1	10684	tags=32%, list=19%, signal=39%
GO_TRANSFORMING_GROWTH_FACTOR_BETA_RECEPTOR_SIGNALING_PATHWAY	GO_TRANSFORMING_GROWTH_FACTOR_BETA_RECEPTOR_SIGNALING_PATHWAY		194	0.317561	1.25099	0.195519	0.319021	1	11364	tags=32%, list=20%, signal=40%
GO_SEROTONIN_TRANSPORT	GO_SEROTONIN_TRANSPORT		15	0.508305	1.25061	0.207101	0.31903	1	7223	tags=40%, list=13%, signal=46%
GO_I_KAPPAB_KINASE_NF_KAPPAB_SIGNALING	GO_I_KAPPAB_KINASE_NF_KAPPAB_SIGNALING		260	0.2907	1.2503	0.183594	0.319103	1	10034	tags=32%, list=18%, signal=39%
GO_EMBRYONIC_HINDLIMB_MORPHOGENESIS	GO_EMBRYONIC_HINDLIMB_MORPHOGENESIS		28	0.408307	1.25065	0.206751	0.319145	1	11432	tags=43%, list=20%, signal=54%
GO_PROTEIN_ACETYLATION	GO_PROTEIN_ACETYLATION		198	0.318659	1.25102	0.197628	0.319155	1	7223	tags=25%, list=13%, signal=29%
GO_DNA_CATABOLIC_PROCESS_ENDONUCLEOLYTIC	GO_DNA_CATABOLIC_PROCESS_ENDONUCLEOLYTIC		31	0.394417	1.2491	0.208081	0.319157	1	7485	tags=35%, list=13%, signal=41%
GO_REGULATION_OF_EPITHELIAL_CELL_MIGRATION	GO_REGULATION_OF_EPITHELIAL_CELL_MIGRATION		257	0.310371	1.24921	0.204868	0.319178	1	13840	tags=42%, list=24%, signal=56%
GO_T_CELL_MEDIATED_CYTOTOXICITY	GO_T_CELL_MEDIATED_CYTOTOXICITY		42	0.402916	1.24883	0.240326	0.319185	1	13004	tags=55%, list=23%, signal=71%
GO_REGULATION_OF_CELL_CELL_ADHESION_MEDIATED_BY_CADHERIN	GO_REGULATION_OF_CELL_CELL_ADHESION_MEDIATED_BY_CADHERIN		16	0.411017	1.24929	0.194617	0.319225	1	7013	tags=31%, list=12%, signal=36%
GO_NEGATIVE_REGULATION_OF_CATION_CHANNEL_ACTIVITY	GO_NEGATIVE_REGULATION_OF_CATION_CHANNEL_ACTIVITY		45	0.351613	1.24892	0.159091	0.319237	1	7097	tags=27%, list=13%, signal=30%
GO_CELL_DIFFERENTIATION_IN_SPINAL_CORD	GO_CELL_DIFFERENTIATION_IN_SPINAL_CORD		49	0.369337	1.24864	0.181628	0.319277	1	7706	tags=35%, list=14%, signal=40%
GO_REGULATION_OF_SYSTEMIC_ARTERIAL_BLOOD_PRESSURE_BY_HORMONE	GO_REGULATION_OF_SYSTEMIC_ARTERIAL_BLOOD_PRESSURE_BY_HORMONE		40	0.401938	1.2493	0.175214	0.319376	1	9549	tags=35%, list=17%, signal=42%
GO_POSITIVE_REGULATION_OF_SYNAPSE_ASSEMBLY	GO_POSITIVE_REGULATION_OF_SYNAPSE_ASSEMBLY		69	0.341086	1.24965	0.157258	0.319381	1	13554	tags=46%, list=24%, signal=61%
GO_REGULATION_OF_OSSIFICATION	GO_REGULATION_OF_OSSIFICATION		185	0.316121	1.24949	0.184713	0.319433	1	11147	tags=32%, list=20%, signal=40%
GO_REGULATION_OF_EPITHELIAL_CELL_DIFFERENTIATION_INVOLVED_IN_KIDNEY_DEVELOPMENT	GO_REGULATION_OF_EPITHELIAL_CELL_DIFFERENTIATION_INVOLVED_IN_KIDNEY_DEVELOPMENT		19	0.430665	1.24826	0.188492	0.319458	1	12527	tags=37%, list=22%, signal=47%
GO_LONG_TERM_SYNAPTIC_POTENTIATION	GO_LONG_TERM_SYNAPTIC_POTENTIATION		87	0.322261	1.24931	0.156746	0.319522	1	8520	tags=33%, list=15%, signal=39%
GO_EPITHELIAL_CELL_PROLIFERATION	GO_EPITHELIAL_CELL_PROLIFERATION		397	0.285081	1.24806	0.166324	0.319539	1	13351	tags=37%, list=24%, signal=47%
GO_RNA_3_END_PROCESSING	GO_RNA_3_END_PROCESSING		148	0.386334	1.24828	0.258252	0.319596	1	9619	tags=38%, list=17%, signal=45%
GO_REGULATION_OF_CLATHRIN_DEPENDENT_ENDOCYTOSIS	GO_REGULATION_OF_CLATHRIN_DEPENDENT_ENDOCYTOSIS		16	0.469484	1.24696	0.215116	0.320873	1	9524	tags=50%, list=17%, signal=60%
GO_NEGATIVE_REGULATION_OF_INTERLEUKIN_10_PRODUCTION	GO_NEGATIVE_REGULATION_OF_INTERLEUKIN_10_PRODUCTION		18	0.478182	1.24682	0.229787	0.320911	1	13004	tags=50%, list=23%, signal=65%
GO_REGULATION_OF_DNA_TEMPLATED_TRANSCRIPTION_ELONGATION	GO_REGULATION_OF_DNA_TEMPLATED_TRANSCRIPTION_ELONGATION		48	0.397974	1.24486	0.231827	0.321376	1	6097	tags=35%, list=11%, signal=40%
GO_CELLULAR_RESPONSE_TO_VIRUS	GO_CELLULAR_RESPONSE_TO_VIRUS		50	0.358239	1.24508	0.200811	0.321403	1	13595	tags=48%, list=24%, signal=63%
GO_REGULATION_OF_TRANSCRIPTION_INVOLVED_IN_CELL_FATE_COMMITMENT	GO_REGULATION_OF_TRANSCRIPTION_INVOLVED_IN_CELL_FATE_COMMITMENT		15	0.464678	1.24514	0.182731	0.321489	1	12832	tags=60%, list=23%, signal=78%
GO_REGULATION_OF_CARBOHYDRATE_METABOLIC_PROCESS	GO_REGULATION_OF_CARBOHYDRATE_METABOLIC_PROCESS		197	0.294679	1.24524	0.171079	0.321512	1	10439	tags=32%, list=18%, signal=39%
GO_ORGANIC_HYDROXY_COMPOUND_CATABOLIC_PROCESS	GO_ORGANIC_HYDROXY_COMPOUND_CATABOLIC_PROCESS		69	0.327511	1.24488	0.159681	0.321514	1	11167	tags=38%, list=20%, signal=47%
GO_MALE_MEIOSIS_I	GO_MALE_MEIOSIS_I		24	0.413867	1.24582	0.200787	0.321598	1	6999	tags=29%, list=12%, signal=33%
GO_VESICLE_MEDIATED_TRANSPORT_IN_SYNAPSE	GO_VESICLE_MEDIATED_TRANSPORT_IN_SYNAPSE		202	0.297418	1.24567	0.164815	0.321614	1	10552	tags=32%, list=19%, signal=39%
GO_DNA_TEMPLATED_TRANSCRIPTION_ELONGATION	GO_DNA_TEMPLATED_TRANSCRIPTION_ELONGATION		111	0.368049	1.24527	0.233792	0.321642	1	12160	tags=42%, list=22%, signal=54%
GO_NEGATIVE_REGULATION_OF_CELL_PROJECTION_ORGANIZATION	GO_NEGATIVE_REGULATION_OF_CELL_PROJECTION_ORGANIZATION		181	0.296505	1.24589	0.164557	0.321687	1	7643	tags=26%, list=14%, signal=30%
GO_METANEPHRIC_RENAL_VESICLE_MORPHOGENESIS	GO_METANEPHRIC_RENAL_VESICLE_MORPHOGENESIS		16	0.456601	1.24537	0.186583	0.321694	1	7675	tags=31%, list=14%, signal=36%
GO_NEGATIVE_REGULATION_OF_T_CELL_PROLIFERATION	GO_NEGATIVE_REGULATION_OF_T_CELL_PROLIFERATION		56	0.366639	1.24606	0.212058	0.321784	1	8520	tags=36%, list=15%, signal=42%
GO_REGULATION_OF_PRESYNAPTIC_CYTOSOLIC_CALCIUM_ION_CONCENTRATION	GO_REGULATION_OF_PRESYNAPTIC_CYTOSOLIC_CALCIUM_ION_CONCENTRATION		17	0.43741	1.24593	0.185336	0.321792	1	9618	tags=53%, list=17%, signal=64%
GO_OVARIAN_FOLLICLE_DEVELOPMENT	GO_OVARIAN_FOLLICLE_DEVELOPMENT		55	0.326122	1.24537	0.150206	0.321853	1	9784	tags=31%, list=17%, signal=37%
GO_POSITIVE_REGULATION_OF_RNA_METABOLIC_PROCESS	GO_POSITIVE_REGULATION_OF_RNA_METABOLIC_PROCESS		69	0.366502	1.24411	0.210526	0.322066	1	8946	tags=36%, list=16%, signal=43%
GO_PLASMA_MEMBRANE_ORGANIZATION	GO_PLASMA_MEMBRANE_ORGANIZATION		91	0.320163	1.24394	0.173653	0.322126	1	12801	tags=43%, list=23%, signal=55%
GO_POSITIVE_REGULATION_OF_ORGAN_GROWTH	GO_POSITIVE_REGULATION_OF_ORGAN_GROWTH		58	0.342143	1.24414	0.184426	0.322194	1	9661	tags=33%, list=17%, signal=39%
GO_COENZYME_METABOLIC_PROCESS	GO_COENZYME_METABOLIC_PROCESS		254	0.308588	1.24362	0.193939	0.322379	1	9621	tags=32%, list=17%, signal=39%
GO_KETONE_BIOSYNTHETIC_PROCESS	GO_KETONE_BIOSYNTHETIC_PROCESS		42	0.392392	1.24311	0.190381	0.322579	1	8969	tags=38%, list=16%, signal=45%
GO_REGULATION_OF_TRANSCRIPTION_BY_RNA_POLYMERASE_I	GO_REGULATION_OF_TRANSCRIPTION_BY_RNA_POLYMERASE_I		32	0.438215	1.2432	0.238835	0.322612	1	10684	tags=47%, list=19%, signal=58%
GO_REGULATION_OF_BLOOD_PRESSURE	GO_REGULATION_OF_BLOOD_PRESSURE		178	0.323533	1.24327	0.165306	0.322699	1	11699	tags=35%, list=21%, signal=44%
GO_NEGATIVE_REGULATION_OF_POSTTRANSCRIPTIONAL_GENE_SILENCING	GO_NEGATIVE_REGULATION_OF_POSTTRANSCRIPTIONAL_GENE_SILENCING		15	0.422068	1.24275	0.185547	0.322936	1	15164	tags=40%, list=27%, signal=55%
GO_MYELOID_CELL_DEVELOPMENT	GO_MYELOID_CELL_DEVELOPMENT		67	0.354586	1.24229	0.217565	0.323407	1	12184	tags=43%, list=22%, signal=55%
GO_CELL_CELL_ADHESION_VIA_PLASMA_MEMBRANE_ADHESION_MOLECULES	GO_CELL_CELL_ADHESION_VIA_PLASMA_MEMBRANE_ADHESION_MOLECULES		274	0.313701	1.24155	0.169388	0.323417	1	13588	tags=39%, list=24%, signal=51%
GO_POSITIVE_REGULATION_OF_HISTONE_H3_K4_METHYLATION	GO_POSITIVE_REGULATION_OF_HISTONE_H3_K4_METHYLATION		16	0.475609	1.24155	0.234043	0.323582	1	6757	tags=44%, list=12%, signal=50%
GO_RESPONSE_TO_EPIDERMAL_GROWTH_FACTOR	GO_RESPONSE_TO_EPIDERMAL_GROWTH_FACTOR		47	0.365756	1.24189	0.203593	0.323619	1	12469	tags=38%, list=22%, signal=49%
GO_REGULATION_OF_INSULIN_LIKE_GROWTH_FACTOR_RECEPTOR_SIGNALING_PATHWAY	GO_REGULATION_OF_INSULIN_LIKE_GROWTH_FACTOR_RECEPTOR_SIGNALING_PATHWAY		22	0.396627	1.242	0.194499	0.323648	1	8605	tags=36%, list=15%, signal=43%
GO_MUSCLE_CELL_CELLULAR_HOMEOSTASIS	GO_MUSCLE_CELL_CELLULAR_HOMEOSTASIS		21	0.399108	1.24162	0.204969	0.323649	1	15432	tags=62%, list=27%, signal=85%
GO_MATERNAL_PLACENTA_DEVELOPMENT	GO_MATERNAL_PLACENTA_DEVELOPMENT		33	0.360641	1.24165	0.183099	0.323777	1	9167	tags=36%, list=16%, signal=43%
GO_CARDIAC_RIGHT_VENTRICLE_MORPHOGENESIS	GO_CARDIAC_RIGHT_VENTRICLE_MORPHOGENESIS		19	0.433946	1.24006	0.186192	0.325042	1	9092	tags=37%, list=16%, signal=44%
GO_NEGATIVE_REGULATION_OF_MRNA_SPLICING_VIA_SPLICEOSOME	GO_NEGATIVE_REGULATION_OF_MRNA_SPLICING_VIA_SPLICEOSOME		20	0.511852	1.24013	0.268924	0.325119	1	7915	tags=45%, list=14%, signal=52%
GO_PROTEIN_N_LINKED_GLYCOSYLATION	GO_PROTEIN_N_LINKED_GLYCOSYLATION		76	0.357692	1.2395	0.215933	0.325269	1	6822	tags=26%, list=12%, signal=30%
GO_POSITIVE_REGULATION_OF_NF_KAPPAB_TRANSCRIPTION_FACTOR_ACTIVITY	GO_POSITIVE_REGULATION_OF_NF_KAPPAB_TRANSCRIPTION_FACTOR_ACTIVITY		151	0.316723	1.2397	0.185859	0.325304	1	12494	tags=40%, list=22%, signal=52%
GO_NUCLEOSIDE_BISPHOSPHATE_BIOSYNTHETIC_PROCESS	GO_NUCLEOSIDE_BISPHOSPHATE_BIOSYNTHETIC_PROCESS		68	0.330068	1.23952	0.192157	0.325389	1	7223	tags=28%, list=13%, signal=32%
GO_REGULATION_OF_EXTENT_OF_CELL_GROWTH	GO_REGULATION_OF_EXTENT_OF_CELL_GROWTH		105	0.333454	1.23922	0.199179	0.325482	1	11012	tags=37%, list=19%, signal=46%
GO_EPITHELIAL_CELL_MORPHOGENESIS	GO_EPITHELIAL_CELL_MORPHOGENESIS		35	0.365097	1.23834	0.182353	0.325707	1	14211	tags=46%, list=25%, signal=61%
GO_POSITIVE_REGULATION_OF_AXON_EXTENSION	GO_POSITIVE_REGULATION_OF_AXON_EXTENSION		40	0.387661	1.2381	0.211663	0.325857	1	10974	tags=40%, list=19%, signal=50%
GO_POSITIVE_REGULATION_OF_CALCIUM_ION_TRANSMEMBRANE_TRANSPORT	GO_POSITIVE_REGULATION_OF_CALCIUM_ION_TRANSMEMBRANE_TRANSPORT		68	0.332534	1.2386	0.173387	0.325869	1	12403	tags=46%, list=22%, signal=58%
GO_POSITIVE_REGULATION_OF_CYTOKINESIS	GO_POSITIVE_REGULATION_OF_CYTOKINESIS		40	0.376827	1.23834	0.208661	0.32587	1	9549	tags=33%, list=17%, signal=39%
GO_THYROID_GLAND_DEVELOPMENT	GO_THYROID_GLAND_DEVELOPMENT		22	0.423636	1.23883	0.208925	0.325871	1	10326	tags=50%, list=18%, signal=61%
GO_POSITIVE_REGULATION_OF_MYOBLAST_DIFFERENTIATION	GO_POSITIVE_REGULATION_OF_MYOBLAST_DIFFERENTIATION		22	0.418926	1.23797	0.218367	0.325873	1	6309	tags=27%, list=11%, signal=31%
GO_CARTILAGE_DEVELOPMENT_INVOLVED_IN_ENDOCHONDRAL_BONE_MORPHOGENESIS	GO_CARTILAGE_DEVELOPMENT_INVOLVED_IN_ENDOCHONDRAL_BONE_MORPHOGENESIS		47	0.370749	1.23779	0.207469	0.325918	1	10098	tags=45%, list=18%, signal=54%
GO_BASE_EXCISION_REPAIR	GO_BASE_EXCISION_REPAIR		42	0.421263	1.2384	0.283702	0.325952	1	9264	tags=43%, list=16%, signal=51%
GO_MOLTING_CYCLE	GO_MOLTING_CYCLE		106	0.316763	1.23865	0.192946	0.325967	1	13506	tags=43%, list=24%, signal=57%
GO_PYRIMIDINE_CONTAINING_COMPOUND_CATABOLIC_PROCESS	GO_PYRIMIDINE_CONTAINING_COMPOUND_CATABOLIC_PROCESS		39	0.36386	1.23695	0.203319	0.326023	1	8835	tags=44%, list=16%, signal=52%
GO_NEGATIVE_REGULATION_OF_REACTIVE_OXYGEN_SPECIES_METABOLIC_PROCESS	GO_NEGATIVE_REGULATION_OF_REACTIVE_OXYGEN_SPECIES_METABOLIC_PROCESS		27	0.383379	1.23702	0.186975	0.326101	1	7780	tags=30%, list=14%, signal=34%
GO_REGULATION_OF_STEM_CELL_PROLIFERATION	GO_REGULATION_OF_STEM_CELL_PROLIFERATION		64	0.332556	1.23735	0.175299	0.326178	1	5308	tags=20%, list=9%, signal=22%
GO_POSITIVE_REGULATION_OF_INTERLEUKIN_6_PRODUCTION	GO_POSITIVE_REGULATION_OF_INTERLEUKIN_6_PRODUCTION		86	0.348088	1.23707	0.206478	0.326213	1	13125	tags=47%, list=23%, signal=60%
GO_REGULATION_OF_NON_CANONICAL_WNT_SIGNALING_PATHWAY	GO_REGULATION_OF_NON_CANONICAL_WNT_SIGNALING_PATHWAY		22	0.404396	1.23716	0.202559	0.326262	1	7013	tags=36%, list=12%, signal=41%
GO_EMBRYONIC_SKELETAL_SYSTEM_DEVELOPMENT	GO_EMBRYONIC_SKELETAL_SYSTEM_DEVELOPMENT		125	0.336934	1.23735	0.209644	0.326339	1	10641	tags=36%, list=19%, signal=44%
GO_PROTEIN_ACTIVATION_CASCADE	GO_PROTEIN_ACTIVATION_CASCADE		28	0.468716	1.23633	0.25567	0.326707	1	13840	tags=46%, list=24%, signal=61%
GO_AXIS_SPECIFICATION	GO_AXIS_SPECIFICATION		84	0.32309	1.23603	0.171779	0.326936	1	7752	tags=30%, list=14%, signal=34%
GO_DOPAMINERGIC_NEURON_DIFFERENTIATION	GO_DOPAMINERGIC_NEURON_DIFFERENTIATION		37	0.359347	1.23588	0.176955	0.326966	1	8562	tags=38%, list=15%, signal=45%
GO_PSEUDOURIDINE_SYNTHESIS	GO_PSEUDOURIDINE_SYNTHESIS		17	0.504407	1.23526	0.266272	0.327702	1	11256	tags=47%, list=20%, signal=59%
GO_NEGATIVE_REGULATION_OF_CATABOLIC_PROCESS	GO_NEGATIVE_REGULATION_OF_CATABOLIC_PROCESS		298	0.281538	1.23487	0.155789	0.327881	1	10106	tags=32%, list=18%, signal=39%
GO_GROWTH_PLATE_CARTILAGE_DEVELOPMENT	GO_GROWTH_PLATE_CARTILAGE_DEVELOPMENT		36	0.385559	1.23497	0.2103	0.327918	1	10098	tags=47%, list=18%, signal=57%
GO_VACUOLE_ORGANIZATION	GO_VACUOLE_ORGANIZATION		161	0.297042	1.23432	0.169355	0.328115	1	9632	tags=34%, list=17%, signal=41%
GO_REGULATION_OF_INFLAMMATORY_RESPONSE	GO_REGULATION_OF_INFLAMMATORY_RESPONSE		337	0.304516	1.23456	0.189189	0.328128	1	11977	tags=37%, list=21%, signal=47%
GO_NEGATIVE_REGULATION_OF_OSSIFICATION	GO_NEGATIVE_REGULATION_OF_OSSIFICATION		72	0.347715	1.23421	0.212054	0.328128	1	13351	tags=43%, list=24%, signal=56%
GO_SARCOMERE_ORGANIZATION	GO_SARCOMERE_ORGANIZATION		46	0.369069	1.23409	0.196242	0.328156	1	11296	tags=35%, list=20%, signal=43%
GO_GERMINAL_CENTER_FORMATION	GO_GERMINAL_CENTER_FORMATION		15	0.476937	1.23439	0.239669	0.328193	1	4767	tags=27%, list=8%, signal=29%
GO_RESPONSE_TO_PROGESTERONE	GO_RESPONSE_TO_PROGESTERONE		45	0.346271	1.2333	0.165605	0.328878	1	9709	tags=33%, list=17%, signal=40%
[truncated: 1,716 more rows]
